# Supplementary material for: The redox rhythm gates immune-induced cell death distinctly from the genetic clock
Source: Proc Natl Acad Sci U S A. 2025 Sep 10;122(37):e2519251122. doi: 10.1073/pnas.2519251122 (PMC12452835; doi:10.1073/pnas.2519251122)
Supplement: Supplementary file 2 — Dataset S01 (XLSX) [file pnas.2519251122.sd01.xlsx]

## Sheet: RASL probes
Because some genes are targeted by multiple probes, the list below corresponds to 699 unique genes
Probe ID	Target seuqence	TAIR	Description	Gene
GHG_001	TCTCATAGGATGAAACATGAAGTCTTGAGATACCATACCT	AT1G01060	LHY encodes a myb-related putative transcription factor involved in circadian rhythm along with another myb transcription factor CCA1	LATE ELONGATED HYPOCOTYL (LHY);LATE ELONGATED HYPOCOTYL 1 (LHY1)
GHG_002	AATATCTTCGTTCTGTTATCATCAATCTTTTCAGCTACAG	AT1G01260	bHLH13 interacts with JAZ proteins, and functions redundantly with bHLH3, bHLH14 and bHLH17 to negatively regulate jasmonate responses.	(BHLH13);JASMONATE ASSOCIATED MYC2 LIKE 2 (JAM2); (BHLH013)
GHG_003	ATAACGATGTGTGGTCTTATATATAGGTTTTGTCGATCAG	AT1G01470	Encodes late-embryogenesis abundant protein whose mRNA levels are induced in response to wounding and light stress. Might be involved in protection against desiccation.	LATE EMBRYOGENESIS ABUNDANT 14 (LEA14);LIGHT STRESS-REGULATED 3 (LSR3); (LEA1);ARABIDOPSIS THALIANA LATE EMBRYOGENESIS ABUNDANT 14 (ATLEA14)
GHG_004	TCCTTACTTTACTGATCACTGCCGACGTATCTTTGATATA	AT1G03600	PSB27 is a chloroplast lumen localized protein that is involved in adaptation to changes in light intensity.	(PSB27)
GHG_005	ACGAAAATGAGAGATAGGAGAAGATTAAGAGGAGTGACTG	AT1G03680	Encodes a m-type thioredoxin (Trx-m1) localized in chloroplast stroma.	ARABIDOPSIS THIOREDOXIN M-TYPE 1 (ATM1);THIOREDOXIN M-TYPE 1 (ATHM1);THIOREDOXIN M-TYPE 1 (TRX-M1);ABC TRANSPORTER OF THE MITOCHONDRION 1 (ATM1);THIOREDOXIN M-TYPE 1 (THM1)
GHG_006	CTTGATCTCTTATTGCTTATAGATGTTGGCTTTGGTGATC	AT1G03850	Encodes glutaredoxin ATGRXS13, required to facilitate Botrytis cinerea infection of Arabidopsis thaliana plants. Sylvain La Camera et al (2011, PMID:21756272) reported a third splice variant in addition to the two annotated in TAIR10. It is a member of the CC-type glutaredoxin (ROXY) family that has been shown to interact with the transcription factor TGA2 and suppress ORA59 promoter activity.	GLUTAREDOXIN 13 (GRXS13);GLUTAREDOXIN 13 (ATGRXS13); (ROXY18)
GHG_007	AATCGAATAATCAACGCTCCTTCATGTGAACCGACTAATT	AT1G05100	member of MEKK subfamily	MITOGEN-ACTIVATED PROTEIN KINASE KINASE KINASE 18 (MAPKKK18)
GHG_008	AATTGCTTCTCTATATCTTTTATTCTGCGAGTAACCCTTG	AT1G06150	Encodes a LHW-like protein with 79% amino acid identity to LHW.	RECEPTOR LIKE PROTEIN 53 (AtRLP53);EMBRYO DEFECTIVE 1444 (EMB1444);LONESOME HIGHWAY LIKE 1 (LHL1)
GHG_009	ATTCAAATGCAAAGAAGTCATCACAGTAGTTATCAGTAGG	AT1G06160	encodes a member of the ERF (ethylene response factor) subfamily B-3 of ERF/AP2 transcription factor family. The protein contains one AP2 domain. There are 18 members in this subfamily including ATERF-1, ATERF-2, AND ATERF-5.	OCTADECANOID-RESPONSIVE ARABIDOPSIS AP2/ERF 59 (ORA59);ETHYLENE RESPONSIVE FACTOR 59 (ERF59)
GHG_010	TTTGCATGCTTCTTTCTTACTATGCCACATATGATCTAGA	AT1G06670	nuclear DEIH-box helicase (NIH) encoding a putative RNA and/or DNA helicase homologous to a group of nucleic acid helicases from the DEAD/H family with nuclear DEIH-box helicase (NIH) distinct N- and C-terminal regions that differ from animal DEIH proteins The mRNA is cell-to-cell mobile.	NUCLEAR DEIH-BOXHELICASE (NIH)
GHG_011	CTTGGAAAACGAGTCTGTTATCATAGGTACACAAGTGATG	AT1G06680	Encodes a 23 kD extrinsic protein that is part of photosystem II and participates in the regulation of oxygen evolution. Phosphorylation of this protein is dependent on calcium. In plsp1-1 mutant plastids, the nonmature form of the protein localizes in the stroma. The mRNA is cell-to-cell mobile.	PHOTOSYSTEM II SUBUNIT P-1 (PSBP-1);OXYGEN-EVOLVING ENHANCER PROTEIN 2 (OEE2);PHOTOSYSTEM II SUBUNIT P (PSII-P);OXYGEN EVOLVING COMPLEX SUBUNIT 23 KDA (OE23)
GHG_012	ATCGCTTCGTATAAATCCACAACCTTAAACAAACGTTCAG	AT1G07000	A member of EXO70 gene family, putative exocyst subunits, conserved in land plants. Arabidopsis thaliana contains 23 putative EXO70 genes, which can be classified into eight clusters on the phylogenetic tree.	EXOCYST SUBUNIT EXO70 FAMILY PROTEIN B2 (ATEXO70B2);EXOCYST SUBUNIT EXO70 FAMILY PROTEIN B2 (EXO70B2)
GHG_013	TGTACATACTGCCAAATTCTCTCTCTTTATTATCCACCAG	AT1G08450	Encodes one of three Arabidopsis calreticulins. In CRT-deficient mouse fibroblasts, this protein restores ER Ca2+ levels. Non-receptor component required for EFR-mediated immunity. Mutants show de-repressed anthocyanin accumulation in the presence of elf18, and EFR accumulation and signalling.	CALRETICULIN 3 (CRT3);PRIORITY IN SWEET LIFE 1 (PSL1);EMS-MUTAGENIZED BRI1 SUPPRESSOR 2 (EBS2)
GHG_014	ATCTCTTCAACCTCTTTTACGATTATCCTTTCACCTTCTT	AT1G08550	Violaxanthin deepoxidase involved in xanthophyll cycle.Two major consequences of the npq1 mutation are the absence of zeaxanthin formation in strong light and the partial inhibition of the quenching of singlet excited chlorophylls in the photosystem II light-harvesting complex	NON-PHOTOCHEMICAL QUENCHING 1 (NPQ1);ARABIDOPSIS VIOLAXANTHIN DE-EPOXIDASE 1 (AVDE1)
GHG_015	TTGTCTACGATTCAAGCTCTTAAGTATCCACAGTTTCAAA	AT1G09420	Encodes a protein similar to glucose-6-phosphate dehydrogenase but, based on amino acid differences in the active site and lack of activity, does not encode a functional G6PDH. The amino acid sequence for the consensus sequence of the G6PDH active site (DHYLGKE) differs in three places in this protein. gc exon splice site at 20574 is based on protein alignment, and is not confirmed experimentally.	GLUCOSE-6-PHOSPHATE DEHYDROGENASE 4 (G6PD4)
GHG_016	TTTGAAGGTCTTCTCATCCAAGGCAAGTAAACAACCGAAG	AT1G09570	Light-labile cytoplasmic red/far-red light photoreceptor involved in the regulation of photomorphogenesis. It exists in two inter-convertible forms: Pr and Pfr (active) and functions as a dimer.The N terminus carries a single tetrapyrrole chromophore, and the C terminus is involved in dimerization. It is the sole photoreceptor mediating the FR high irradiance response (HIR). Major regulator in re…	PHYTOCHROME A (PHYA);FAR RED ELONGATED HYPOCOTYL 2 (FHY2);FAR RED ELONGATED 1 (FRE1);ELONGATED HYPOCOTYL 8 (HY8)
GHG_017	AGTTCTTCAATGGTAGTTGGAAATTTTACTTGATCAGCAG	AT1G09770	Member of MYB3R- and R2R3- type MYB- encoding genes. Essential for plant innate immunity. Interacts with MOS4 and PRL1. The mRNA is cell-to-cell mobile.	ARABIDOPSIS THALIANA CELL DIVISION CYCLE 5 (ATCDC5);CELL DIVISION CYCLE 5 (CDC5);ARABIDOPSIS THALIANA MYB DOMAIN CELL DIVISION CYCLE 5 (ATMYBCDC5)
GHG_018	TTAACTTGTTTGTATACAGAGAGAGATTCACGAGATCCTT	AT1G09970	RLK7 belongs to a leucine-rich repeat class of receptor-likekinase (LRR-RLKs). It is involved in the control of germination speed and the tolerance to oxidant stress. The mRNA is cell-to-cell mobile.	(LRR XI-23);RECEPTOR-LIKE KINASE 7 (RLK7)
GHG_019	CACTGAGAAGAATATACAAAATAACCCCTGCACTCCATAC	AT1G12580	phosphoenolpyruvate carboxylase-related kinase 1;(source:Araport11)	PHOSPHOENOLPYRUVATE CARBOXYLASE-RELATED KINASE 1 (PEPKR1)
GHG_020	GCCCCAGATCTCTTTCCTACATGTTCTAGTATTCGATGGA	AT1G12770	Encodes a DEAD-box RNA helicase that localizes to mitochondria and is essential for regulating cell-to-cell transport via plasmodesmata. The mRNA is cell-to-cell mobile.	EMBRYO DEFECTIVE 1586 (EMB1586);INCREASED SIZE EXCLUSION LIMIT 1 (ISE1)
GHG_021	AAGTCCTTTGTCACCAATACTATCCAATATCCATAATCGT	AT1G12820	Auxin receptor involved in primary and lateral root growth inhibition in response to nitrate. Target of miR393. Induced by nitrate in primary roots.	AUXIN SIGNALING F-BOX 3 (AFB3)
GHG_022	AAACTCACTGTTCTTATTGCTATTGAGACAAGATTTGAGC	AT1G12910	Encodes LIGHT-REGULATED WD1 (LWD1), a clock proteins regulating circadian period length and photoperiodic flowering.	ANTHOCYANIN11 (ATAN11);LIGHT-REGULATED WD 1 (LWD1)
GHG_023	CTCGTATCGTATAGAGAGTGTCACGGGAGATAAAATTGAG	AT1G14010	emp24/gp25L/p24 family/GOLD family protein;(source:Araport11)	0
GHG_024	AGGTGCTTCTTTAGTGTTTCCATTATCTTGTTGACGATCT	AT1G15780	mediator of RNA polymerase II transcription subunit 15a-like protein;(source:Araport11)	(ATMED15A);MEDIATOR 15_1 (MED15_1);NON-RECOGNITION-OF-BTH 4 (NRB4)
GHG_025	ACTCAAAATATCAAATTAGGGTCTCTCTTCTTCGATGTGC	AT1G16700	Alpha-helical ferredoxin;(source:Araport11)	ARABIDOPSIS THALIANA MILDEW RESISTANCE LOCUS O 14 (AtMLO14)
GHG_026	GCTATATCTACATACCCAAAAGTTTCGTCTCCAAAGTACT	AT1G17170	Encodes glutathione transferase belonging to the tau class of GSTs. Naming convention according to Wagner et al. (2002). It is involved in the detoxification of the environmental pollutant 2,4,6-trinitrotoluene. Arabidopsis plants over-expressing At1g17170 were more resistant to TNT, removed more TNT from sterile and soil-based media, and had reduced levels of glutathione when grown in the presen…	GLUTATHIONE S-TRANSFERASE TAU 24 (ATGSTU24);ARABIDOPSIS THALIANA GLUTATHIONE S-TRANSFERASE (CLASS TAU) 24 (GST);GLUTATHIONE S-TRANSFERASE TAU 24 (GSTU24)
GHG_027	TCCTCGTAGATTCTTCAACTCTTTCTCCCTCAATACTCTT	AT1G17420	LOX3 encode a Lipoxygenase. Lipoxygenases (LOXs) catalyze the oxygenation of fatty acids (FAs).	LIPOXYGENASE 3 (LOX3);ARABIDOPSIS THALIANA LIPOXYGENASE 3 (ATLOX3)
GHG_028	CTTTAGATCATGGCCATTGTCTTTACTAACACTCTTAATG	AT1G17600	SOC3 is a TIR-NB-leucine-rich repeat (TNL) protein.Mutants suppress loss of chs2 phenotype of auto-activation of immunity. When the TIR domain of SOC3 interacts with CHS2 the binding results in temperature activation of cell death, the suppressors inhibit this interaction.	(SOC3)
GHG_029	CGTGAGACAGCAGGAGAAACTTCATTACAAGAATTACATG	AT1G18330	EARLY-PHYTOCHROME-RESPONSIVE1	EARLY-PHYTOCHROME-RESPONSIVE1 (EPR1);REVEILLE 7 (RVE7)
GHG_030	AACGAAATTATCGCAGTACATTAGAGGATTGTTAACGGAG	AT1G18570	Encodes a member of the R2R3-MYB transcription family. Involved in indole glucosinolate biosynthesis. The mRNA is cell-to-cell mobile.	(BW51B); (BW51A);MYB DOMAIN PROTEIN 51 (AtMYB51);MYB DOMAIN PROTEIN 51 (MYB51);HIGH INDOLIC GLUCOSINOLATE 1 (HIG1)
GHG_031	TCACAGATCTGGTAGTCTGTGTCATTTTCAAAACATCTTC	AT1G19180	JAZ1 is a nuclear-localized protein involved in jasmonate signaling. JAZ1 transcript levels rise in response to a jasmonate stimulus. JAZ1 can interact with the COI1 F-box subunit of an SCF E3 ubiquitin ligase in a yeast-two-hybrid assay only in the presence of jasmonate-isoleucine (JA-ILE) or coronatine. Application of jasmonate methyl ester to Arabidopsis roots reduces the levels of a JAZ1:GUS …	JASMONATE-ZIM-DOMAIN PROTEIN 1 (JAZ1); (TIFY10A); (ATJAZ1)
GHG_032	ATCACTAATACCTGTGACTGTACCCATATATCTACGAACC	AT1G19220	Encodes an auxin response factor that contains the conserved VP1-B3 DNA-binding domain at its N-terminus and the Aux/IAA-like domains III and IV present in most ARFs at its C-terminus. The protein interacts with IAA1 (yeast two hybrid) and other auxin response elements such as ER7 and ER9 (yeast one hybrid). ARF19 protein can complement many aspects of the arf7 mutant phenotype and , together wit…	INDOLE-3-ACETIC ACID INDUCIBLE 22 (IAA22);AUXIN RESPONSE FACTOR11 (ARF11);AUXIN RESPONSE FACTOR 19 (ARF19)
GHG_033	GTCTATGTCTTCATTTTCCTGGTCATTCGATGTATTATCC	AT1G19270	Encodes a ubiquitin-activated peptidase that is a member of a small (7 member) ubiquitin binding protein family. It appears to play a role in regulation of endoreduplication in leaf epidermal tissue. Together with CUC2/CUC3-UBP15 part of a regulatory module which controls the initiation of axillary meristems, thereby determining plant architecture.	DA (LARGE IN CHINESE) 1 (DA1)
GHG_034	CGATTCTAGAACAAGAACCAAAACCATGAACTGAATGAAC	AT1G19350	Encodes brassinosteroid (BR) signalling protein that accumulates in the nucleus as dephosphorylated form in response to BRs. Is phosphorylated by the BIN2 GSK3 kinase. It synergistically interacts with BIM1 to bind to E box sequences (CANNTG). The protein contains a nuclear localization signal (NLS), followed by a highly conserved amino-terminal domain (N) shared by all family members, a BIN2 pho…	BRI1-EMS-SUPPRESSOR 1 (BES1);BRASSINAZOLE-RESISTANT 2 (BZR2); (BES1-L)
GHG_035	AAAAAGCATGGTTTTATGACAGTCAGAGATCAATAACTTC	AT1G19730	encodes a cytosolic thioredoxin that reduces disulfide bridges of target proteins by the reversible formation of a disulfide bridge between two neighboring Cys residues present in the active site. Thioredoxins have been found to regulate a variety of biological reactions in prokaryotic and eukaryotic cells.	THIOREDOXIN H-TYPE 4 (ATH4); (ATTRX4)
GHG_036	GAGCAAACTCCTTTAACAGTCTCTCCTTGGTCATTAGTAT	AT1G20020	Encodes a leaf-type ferredoxin:NADP(H) oxidoreductase. It is present in both chloroplast stroma and thylakoid membranes but is more abundant in the stroma The mRNA is cell-to-cell mobile.	LEAF FNR 2 (ATLFNR2);FERREDOXIN-NADP(+)-OXIDOREDUCTASE 2 (FNR2);LEAF-TYPE CHLOROPLAST-TARGETED FNR 2 (LFNR2)
GHG_037	TGGGATTGGTGTTCGTTTGCTGTAGAATGTTGAGTTTGAG	AT1G20510	OPC-8:0 CoA ligase1;(source:Araport11)	OPC-8:0 COA LIGASE1 (OPCL1)
GHG_038	TCCAGTACTCTTGGATGTTTGTTTTCGGGTTAGGTTTCAA	AT1G20620	Catalase, catalyzes the breakdown of hydrogen peroxide (H2O2) into water and oxygen. The mRNA is cell-to-cell mobile.	REPRESSOR OF GSNOR1 (ROG1);CATALASE 3 (CAT3);SENESCENCE 2 (SEN2); (ATCAT3)
GHG_039	TCTATATTACGCTACCACAACTTCAACTTCTTAATCATCG	AT1G20696	Encodes a protein belonging to the subgroup of HMGB (high mobility group B) proteins that have a distinctive DNA-binding motif, the HMG-box domain. The motif confers non-sequence specific interaction with linear DNA and structure-specific binding to distorted DNA sites. The HMGB proteins are involved in the assembly of nucleoprotein complexes. Can be phosphorylated by CK2alpha. The mRNA is cell-t…	HIGH MOBILITY GROUP B3 (HMGB3); (NFD3); (NFD03)
GHG_040	TACGCTTCTCCCTCTCTTCATCATCATCTCTATCGTAATC	AT1G20920	P-loop containing nucleoside triphosphate hydrolases superfamily protein;(source:Araport11)	REGULATOR OF CBF GENE EXPRESSION 1 (RCF1)
GHG_041	GGCTCATGAGTATCCCGAGGTCTATTATCAGTAGTTAACA	AT1G20960	Similar to DEAD/DExH box ATP-dependent RNA helicase . Required for proper splicing of FLC. Mutants have reduced FLC levels and are early flowering.	(BRR2); (BRR2A);EMBRYO DEFECTIVE 1507 (emb1507)
GHG_042	AGATAATATACAACCAAGCACTGATACTATTTTGTCCTCC	AT1G21640	Encodes a protein with NAD kinase activity. The protein was also shown to bind calmodulin.	NAD KINASE 2 (NADK2)
GHG_043	AATAGTCATTCTCACTACTTGGGCAAACTAAAGATATGAA	AT1G22770	Together with CONSTANTS (CO) and FLOWERING LOCUS T (FT), GIGANTEA promotes flowering under long days in a circadian clock-controlled flowering pathway. GI acts earlier than CO and FT in the pathway by increasing CO and FT mRNA abundance. Located in the nucleus. Regulates several developmental processes, including photoperiod-mediated flowering, phytochrome B signaling, circadian clock, carbohydra…	GIGANTEA (GI); (FB)
GHG_044	AGCTTCAAGTGAAGGAATCGTTAACACCCCTACATCTTTC	AT1G24280	Encodes a plastidic glucose-6-phosphate dehydrogenase that is sensitive to reduction by DTT and whose mRNA is most highly expressed in root.	GLUCOSE-6-PHOSPHATE DEHYDROGENASE 3 (G6PD3)
GHG_045	CTAGCTCTTTCTTGTTTGGATCGGAGTGTTGTTTTATTAG	AT1G24575	DEAD-box ATP-dependent RNA helicase-like protein;(source:Araport11)	0
GHG_046	ACGCATCACCAAACCCATCTAACAAACTATCTCCATAAAC	AT1G26920	zinc finger CCHC domain protein;(source:Araport11)	0
GHG_047	TAATCTTTGTACCCATTGCCTTAATATGTTCAATCACGTT	AT1G29920	Encodes lhcb1.1 a component of the LHCIIb light harvesting complex associated with photosystem II.	CHLOROPHYLL A/B-BINDING PROTEIN 2 (CAB2); (AB165);LIGHT HARVESTING CHLOROPHYLL A/B-BINDING PROTEIN 1.1 (LHCB1.1)
GHG_048	GCAAATTTTACATCTAAACAAGCTCTCTTTCTCCTCTCAC	AT1G29930	Subunit of light-harvesting complex II (LHCII),which absorbs light and transfers energy to the photosynthetic reaction center. The mRNA is cell-to-cell mobile.	CHLOROPHYLL A/B BINDING PROTEIN 1 (CAB1); (AB140);CHLOROPHYLL A/B PROTEIN 140 (CAB140);LIGHT-HARVESTING CHLOROPHYLL A/B-PROTEIN 1.3 (LHCB1.3);CELLULOSE SYNTHASE LIKE C8 (CLSC8)
GHG_049	CGACGAACACTAGATTCTTCAGTTTCAAACAGCATCCTAA	AT1G30330	Encodes a member of the auxin response factor family. Mediates auxin response via expression of auxin regulated genes. Acts redundantly with ARF8 to control stamen elongation and flower maturation. Expression of ARF6 is controlled by miR167.	AUXIN RESPONSE FACTOR 6 (ARF6)
GHG_050	GAAAGAAAAGTCTATTAAAGCCGATGGAATGTTGAGTTTC	AT1G30900	VACUOLAR SORTING RECEPTOR 6;(source:Araport11)	VACUOLAR SORTING RECEPTOR 6 (VSR6);VACUOLAR SORTING RECEPTOR 3;3 (VSR3;3);BINDING PROTEIN OF 80 KDA 3;3 (BP80-3;3)
GHG_051	GGCTTCTCGAAAGTCTTACAACAATCTAAAACATTCTCCG	AT1G31970	DEA(D/H)-box RNA helicase family protein;(source:Araport11)	STRESS RESPONSE SUPPRESSOR 1 (STRS1); (RH5)
GHG_052	AAGCATCTGGAATTCTATACTCCTCGACGTTATCTTCATC	AT1G32490	Encodes a homolog of the yeast PRP2 protein, one of four related DEAH RNA helicases identified as essential cofactors for RNA splicing. Involved in ABI4-regulated ABA signaling under high glucose condition in early seedling growth.	EMBRYO DEFECTIVE 2733 (EMB2733);ENHANCED SILENCING PHENOTYPE 3 (ESP3);GLUCOSE-HYPERSENSITIVE MUTANT 1 (GSM1); (RSW12)
GHG_053	GTCCAACCTTCGTGTGTTCCTTCAATCAAAGCTTGTAAAC	AT1G32640	Encodes a MYC-related transcriptional activator with a typical DNA binding domain of a basic helix-loop-helix leucine zipper motif. Binds to an extended G-Box promoter motif and interacts with Jasmonate ZIM-domain proteins. MYC2 interacts with EIN3 and EIL1 to repress hook curvature and resistance to Botrytis cinera.Its transcription is induced by dehydration stress, ABA treatment and blue light …	(ATMYC2); (RD22BP1);JASMONATE INSENSITIVE 1 (JAI1);JASMONATE INSENSITIVE 1 (JIN1); (MYC2); (ZBF1)
GHG_054	TAACATTAACTCTAAGCCTCTTCCTACAAATCTTCCTCTT	AT1G34190	Encodes a NAC domain transcription factor that regulates the mitochondrial retrograde response and coordinates organellar functions and stress responses.	NAC DOMAIN CONTAINING PROTEIN 17 (NAC017);REGULATORS OF AOX1A 2 (RAO2);NAC DOMAIN CONTAINING PROTEIN 17 (anac017)
GHG_055	TATTCATTTGAGAAAACTGCTTTAGACGAGATAAGACTGC	AT1G35670	Encodes a Ca(2+)-dependent, calmodulin-independent protein kinase that is rapidly induced by drought and high-salt stress but not by low-temperature stress or heat stress. Positive regulator of ABA signaling. Phosphorylates ABA responsive transcription factors ABF1 and ABF4.	(CPK11); (ATCPK11);CALCIUM-DEPENDENT PROTEIN KINASE 2 (CDPK2);CALCIUM-DEPENDENT PROTEIN KINASE 2 (ATCDPK2)
GHG_056	CACACTGGTTCTCTCTGTCTCTCTCTTTTGCATTATTTAG	AT1G35720	Encodes a member of the annexin gene family, a diverse, multigene family of calcium-dependent, membrane-binding proteins. The protein was determined to have peroxidase activity. This activity is thought to be dependent on the presence of post-translational modifications (most likely phosphorylation). The protein was shown to be present as a mixture of monomer and homodimer. The homodimerization s…	ANNEXIN 1 (ANNAT1); (OXY5); (ATOXY5);ANNEXIN 1 (ANN1); (ATANN1)
GHG_057	TTTAGTTGTGACAATGATTCGTTTCAACCATTTAACCATC	AT1G37130	Identified as a mutant resistant to chlorate. Encodes nitrate reductase structural gene. Involved in nitrate assimilation. Has nitrate reductase activity. Up-regulated by the fungus P. indica. Binds transcription factor At2g35940. The mRNA is cell-to-cell mobile.	NITRATE REDUCTASE 2 (NIA2); (B29); (NIA2-1);CHLORATE RESISTANT 3 (CHL3);NITRATE REDUCTASE (NR);NITRATE REDUCTASE 2 (NR2);ARABIDOPSIS NITRATE REDUCTASE 2 (ATNR2)
GHG_058	GTGGGACATATAAGGGAATAGGCAAATGAAGTTTACTCCC	AT1G42990	bZIP60 consists of a bZIP DNA binding domain followed by a putative transmembrane domain. bZIP60 mRNA is upregulated by the addition of ER stress inducers, tunicamycin (inhibitor of N-linked glycosylation), DTT (inhibitor of disulfide bond formation) and azetin-2-carboxylate (proline analog perturbing protein structure). Upon ER stress, bZIP60 mRNA is spliced by IRE1A and IRE1B to produce bZIP60-…	BASIC REGION/LEUCINE ZIPPER MOTIF 60 (ATBZIP60);BBASIC REGION/LEUCINE ZIPPER MOTIF 60 (BZIP60);BASIC REGION/LEUCINE ZIPPER MOTIF 60 (BZIP60)
GHG_059	TTCTCTCCTGAACTTGTAGCTATAAACTTCTCCTCAGTAA	AT1G43700	Encodes a VirE2-interacting protein. VIP1 mediates nuclear translocation of VirE2 via its amino half, and interacts with histone H2A via it carboxyl half. Involved in osmosensory response. The mRNA is cell-to-cell mobile.	VIRE2-INTERACTING PROTEIN 1 (VIP1);SULPHATE UTILIZATION EFFICIENCY 3 (SUE3); (ATVIP1)
GHG_060	TTTAAGTACATGATAATTTAGCTTTCTTCACCATCATCGG	AT1G44575	Encoding PSII-S (CP22), a ubiquitous pigment-binding protein associated with photosystem II (PSII) of higher plants. Involved in nonphotochemical quenching rather than in photosynthesis. Mutant has a normal violaxanthin cycle but has a limited capacity of quenching singlet excited chlorophylls and is tolerant to lipid peroxidation.	PHOTOSYSTEM II SUBUNIT S (PSBS);NONPHOTOCHEMICAL QUENCHING 4 (NPQ4); (CP22)
GHG_061	AATCACTGCTCTGTTCATAACTACATATTTTCAACCTACG	AT1G45145	encodes a cytosolic thioredoxin that reduces disulfide bridges of target proteins by the reversible formation of a disulfide bridge between two neighboring Cys residues present in the active site. Thioredoxins have been found to regulate a variety of biological reactions in prokaryotic and eukaryotic cells.	THIOREDOXIN H-TYPE 5 (ATTRX5);THIOREDOXIN H-TYPE 5 (ATH5);LOCUS OF INSENSITIVITY TO VICTORIN 1 (LIV1);THIOREDOXIN H-TYPE 5 (TRX5);THIOREDOXIN H-TYPE 5 (TRX-H5)
GHG_062	AGTTGATCTTTACAGGTCTTATCGCAATTACATGGCTTAT	AT1G48300	Cytosolic iron-sulfur protein with a [2Fe-2S] cluster which synthesizes triacylglycerol (DGAT activity).	DIACYLGLYCEROL ACYLTRANSFERASE 3 (DGAT3)
GHG_063	GCAAAGGAGCTTTACTAATGACAACAATCTTCGAATACTG	AT1G48650	DEA(D/H)-box RNA helicase family protein;(source:Araport11)	0
GHG_064	TGTCCTCTGAAGGATCGTTAAGCTCATAATGCCAACCCTC	AT1G49630	Zinc metalloprotease pitrilysin subfamily A. Signal peptide degrading enzyme targeted to mitochondria and chloroplasts. Expressed in flower, leaf and root. Not expressed in silique and shoot.	PRESEQUENCE PROTEASE 2 (ATPREP2);PRESEQUENCE PROTEASE 2 (PREP2)
GHG_065	CACACATGAGCACCTTCTAAAGAACCTTTATCCATAAACT	AT1G51660	Encodes a mitogen-activated map kinase kinase (there are nine in Arabidopsis) involved in innate immunity. This protein activates MPK3/MPK6 and early-defense genes redundantly with MKK5. In plants with both MKK5 and MKK4 levels reduced by RNAi plants, floral organs do not abscise suggestion a role for both proteins in mediating floral organ abscission. The mRNA is cell-to-cell mobile.	ARABIDOPSIS THALIANA MITOGEN-ACTIVATED PROTEIN KINASE KINASE 4 (ATMEK4);MITOGEN-ACTIVATED PROTEIN KINASE KINASE 4 (MKK4);ARABIDOPSIS THALIANA MITOGEN-ACTIVATED PROTEIN KINASE KINASE 4 (ATMKK4)
GHG_066	GTCAAGTAAGTTGTGTTCATGAGTTTACGAAGCTCTAAAG	AT1G51800	The gene encodes a putative member of the LRR-RLK protein family. Expressin and mutant analysis revealed that it contributes to the interaction between Arabidopsis and Hyaloperonospora arabidopsidis. and The mRNA is cell-to-cell mobile.	IMPAIRED OOMYCETE SUSCEPTIBILITY 1 (IOS1)
GHG_067	CGGTTTTAGATCCATACTTCTTAACCTTCTCATCGATCCA	AT1G52760	Encodes caffeoyl shikimate esterase and is involved in lignin biosynthesis. CSE converts caffeoyl shikimate to caffiate. Loss of function mutations have reduced lignin content and collapsed vessel elements. It is also reported to function as a lysophospholipase 2 (LysoPL2) involved in tolerance to cadmium-induced oxidative stress. Binds Acyl-CoA-binding protein 2 (ACBP2).	LYSOPHOSPHOLIPASE 2 (LysoPL2);CAFFEOYL SHIKIMATE ESTERASE (CSE); (ATMAGL3)
GHG_068	GGGCATGGTGTAATTAGGAAGAAGAATGGAACGAGAAGAT	AT1G53170	encodes a member of the ERF (ethylene response factor) subfamily B-1 of ERF/AP2 transcription factor family (ATERF-8). The protein contains one AP2 domain. There are 15 members in this subfamily including ATERF-3, ATERF-4, ATERF-7, and leafy petiole.	ETHYLENE RESPONSE ELEMENT BINDING FACTOR 4 (ATERF8);ETHYLENE RESPONSE FACTOR 8 (ERF8); (ATERF-8)
GHG_069	AAACAGCATTCTCTGATCATCAAGAGTCACAAAGTTAATC	AT1G54270	member of eIF4A - eukaryotic initiation factor 4A	EIF4A-2 (EIF4A-2)
GHG_070	TTCCCGTTTACAACAATACATGCACATCCATCGTAGTATA	AT1G55090	carbon-nitrogen hydrolase family protein;(source:Araport11)	0
GHG_071	GAGATATAAATGGAGAAAGAAAATCACTGAGCCCTAAAGC	AT1G55150	DEA(D/H)-box RNA helicase family protein;(source:Araport11)	RNA HELICASE 20 (RH20); (ATRH20)
GHG_072	CATGTAGAGAGAACAACATAACAAGAGAGCAAGACCAATA	AT1G58030	Encodes a member of the cationic amino acid transporter (CAT) subfamily of amino acid polyamine choline transporters. Localized to the tonoplast.	CATIONIC AMINO ACID TRANSPORTER 2 (CAT2); (ATCAT2)
GHG_073	TTTTCGATAAACATAAACTGAAAATAGTCCGTAGCCCATA	AT1G59700	Encodes glutathione transferase belonging to the tau class of GSTs. Naming convention according to Wagner et al. (2002). The mRNA is cell-to-cell mobile.	GLUTATHIONE S-TRANSFERASE TAU 16 (GSTU16);GLUTATHIONE S-TRANSFERASE TAU 16 (ATGSTU16)
GHG_074	CTTTCCATTATCTCTTTTCTTGTCACTCTCATTAGTCGGA	AT1G59760	Encodes MTR4, a putative RNA helicase and exosome co-factor. Required for proper rRNA biogenesis and development.	HOMOLOG OF YEAST MTR4 (MTR4); (AtMTR4)
GHG_075	CTGCATCATCCTCATTTTCTAGATCAATTTGGGGTACAGA	AT1G59990	DEA(D/H)-box RNA helicase family protein;(source:Araport11)	RNA HELICASE 22 (RH22);HEAVY SEED 3 (HS3);EMBRYO DEFECTIVE 3108 (EMB3108)
GHG_076	GATATTCTCGTCTTCTGATCATCTTCTTCGTCAATTCTAG	AT1G62300	Encodes a transcription factor WRKY6. Regulates Phosphate1 (Pho1) expression in response to low phosphate (Pi) stress.	(WRKY6); (ATWRKY6)
GHG_077	ATTATCTCTTTTACTTCCTCTTCTGTAATTCTCCCATCTT	AT1G64060	Interacts with AtrbohD gene to fine tune the spatial control of ROI production and hypersensitive response to cell in and around infection site.	(RBOHAP108);ARABIDOPSIS THALIANA RESPIRATORY BURST OXIDASE HOMOLOG F (ATRBOHF);RESPIRATORY BURST OXIDASE PROTEIN F (ATRBOH F);RESPIRATORY BURST OXIDASE PROTEIN F (RBOH F);RESPIRATORY BURST OXIDASE PROTEIN F (RBOHF)
GHG_078	GTACCTCCAAACCAAGCTCTTTACGTCTATCAATTATCTC	AT1G64280	This gene is a key regulator of the salicylic acid (SA)-mediated systemic acquired resistance (SAR) pathway. It is similar to the transcription factor inhibitor I kappa B, and contains ankyrin repeats. It confers resistance to the pathogens Pseudomonas syringae and Peronospora parasitica in a dosage-dependent fashion. Although transgenic Arabidopsis plants overexpressing NPR1 acquire enhanced sen…	NONEXPRESSER OF PR GENES 1 (NPR1);SALICYLIC ACID INSENSITIVE 1 (SAI1);NON-INDUCIBLE IMMUNITY 1 (NIM1);ARABIDOPSIS NONEXPRESSER OF PR GENES 1 (ATNPR1)
GHG_079	CTACTAGACACAAAACGAACGAATCTTAACGGATCATATC	AT1G65420	Chloroplast localized YCF20-like gene involved in nonphotochemical quenching. Has overlapping functions with npq6.	NONPHOTOCHEMICAL QUENCHING 7 (NPQ7)
GHG_080	TTATATATTGAACTACTATAGGCATCATCACCGTTCGTTA	AT1G65480	FT, together with LFY, promotes flowering and is antagonistic with its homologous gene, TERMINAL FLOWER1 (TFL1). Together with TSF, it plays an antagonistic role to TFL1 in the determination of inflorescence meristem identity. FT is expressed in leaves and is induced by long day treatment. Either the FT mRNA or protein is translocated to the shoot apex where it induces its own expression. Recent …	FLOWERING LOCUS T (FT);REDUCED STEM BRANCHING 8 (RSB8)
GHG_081	GTAACATAAATGCAGCAATATTTGGAGACTTCATACCCAT	AT1G65500	Secreted peptide which functions in plant growth and pathogen defense.	(STMP6)
GHG_082	CTTTATACAAAATCAGCCAGAGACACTAGATTACACAAAC	AT1G66090	Disease resistance protein (TIR-NBS class);(source:Araport11)	0
GHG_083	GTAGTGAAAGTCCATAAGTTAATAAGATGAGTTGCTCCAC	AT1G66340	Similar to prokaryote sensory transduction proteins. Contains a histidine kinase and a response regulator domain. Homodimer. Membrane component. Binds ethylene. Mutations affect ethylene binding and metabolism of other plant hormones such as auxin, cytokinins, ABA and gibberellic acid. Ethylene receptor. Has histidine kinase activity. Is regulated by RTE1. Mutations in ETR1 block ethylene stimula…	ETHYLENE RESPONSE 1 (ETR1);REDUCED DORMANCY 3 (RDO3);ETHYLENE INSENSITIVE 1 (EIN1);ETHYLENE RESPONSE (ETR); (AtETR1); (RDO3)
GHG_084	ATGGCTTGAAGATGAGATGAGAAAGAGGTTTGATGAGTTT	AT1G67740	PsbY precursor (psbY) mRNA. This single nuclear gene is imported into the chloroplasts where it is processed into two integral membrane proteins with identical topology (PsbY-1 and PsbY-2). The protein appears to bind manganese. Important for the redox control of cytochrome b559.	PHOTOSYSTEM II BY (PSBY); (YCF32)
GHG_085	CATCTTAGCTTCTTAGTCATAATCTCCAGTGTTCCAGTTA	AT1G68050	Encodes FKF1, a flavin-binding kelch repeat F box protein, is clock-controlled, regulates transition to flowering. Forms a complex with GI on the CO promoter to regulate CO expression.	(ADO3);FLAVIN-BINDING, KELCH REPEAT, F BOX 1 (FKF1)
GHG_086	AGTGGTTAAGAATAGAAGCAAAAGAGACGAAGAGCTAGTG	AT1G69960	type 2A serine/threonine protein phosphatase (PP2A) mRNA, positive regulators of SPCH and thus stomatal production.	SERINE/THREONINE PROTEIN PHOSPHATASE 2A (PP2A)
GHG_087	TCTGATTAGAGAGTGCTTTAAGAGGTGTAGTGTAGAACAA	AT1G70070	Allelic to ISE2(increased size exclusion limit of plasmodesmata 2). Mutants maintain dilated plasmodesmata at the embryonic torpedo stage.	EMBRYO DEFECTIVE 25 (EMB25);PIGMENT DEFECTIVE 317 (PDE317);INCREASED SIZE EXCLUSION LIMIT 2 (ISE2); (115J-4A)
GHG_088	TCGTCTTGAAAATAGTCCCCGCATTTAACAGTCCTATTAT	AT1G71860	Encodes a protein with tyrosine phosphatase activity that is downregulated in response to cold and upregulated in response to salt stress.	(ATPTP1);PROTEIN TYROSINE PHOSPHATASE 1 (PTP1)
GHG_089	CTGTAAGAAAGAAGACAGAAATGGAAAGAACGTAGAGAAG	AT1G72300	Encodes a leucine-rich repeat receptor kinase (LRR-RK) involved in the perception of PSY1. PSY1 is an 18-aa tyrosine-sulfated glycopeptide encoded by AT5G58650 that promotes cellular proliferation and expansion.	PSY1 RECEPTOR (PSY1R)
GHG_090	AAAAGCATGTCTATAACCATTAAACCATTGAGTAAAGGCT	AT1G72370	acidic protein associated to 40S ribosomal subunit of ribosomes. Involved in polysome formation during active protein synthesis. Expressed in actively growing tissue.	40S RIBOSOMAL PROTEIN SA (P40); (AP40); (RP40); (RPSAA)
GHG_091	CACATTCTCGAGTGACATCTTAAGGCGCAATTTATTTATC	AT1G72390	nuclear receptor coactivator;(source:Araport11)	PHYTOCHROME-DEPENDENT LATE-FLOWERING (PHL)
GHG_092	CATTTCCTCTTAGATTCTCCAATTCTTTCTCCCTTAATGT	AT1G72520	PLAT/LH2 domain-containing lipoxygenase family protein;(source:Araport11)	LIPOXYGENASE 4 (LOX4);ARABIDOPSIS THALIANA LIPOXYGENASE 4 (ATLOX4)
GHG_093	TACTCTATCCAAATGCTTCAGAAGAGAGAGTAGAGTTAGC	AT1G73080	Encodes a leucine-rich repeat receptor kinase. Functions as a receptor for AtPep1 to amplify innate immunity response to pathogen attacks. The mRNA is cell-to-cell mobile.	PEP1 RECEPTOR 1 (PEPR1);PEP1 RECEPTOR 1 (ATPEPR1)
GHG_094	GTCTTCCAATACTAACGTAGATGAGGATTTAGAAAGGGTT	AT1G73805	Encodes SAR Deficient 1 (SARD1), a key regulator for ICS1 (Isochorismate Synthase 1) induction and salicylic acid (SA) synthesis.	SAR DEFICIENT 1 (SARD1)
GHG_095	AGCCAGTATCTTTGAATTTCTCCTCCACTAAGCCATCAAT	AT1G74100	encodes a desulfoglucosinolate sulfotransferase, involved in the final step of glucosinolate core structure biosynthesis. Has a broad-substrate specificity with different desulfoglucosinolates, the best substrate is indole-3-methyl-dsGS, followed by benzyl-dsGS. Expression was induced by wounding, jasmonate and ethylene stimulates.	SULFOTRANSFERASE 16 (SOT16);SULFOTRANSFERASE 16 (ATSOT16);CORONATINE INDUCED-7 (CORI-7);ARABIDOPSIS SULFOTRANSFERASE 5A (ATST5A)
GHG_096	CCTTTGGTAGGAACATGATTCTTGCTTAAAACAGATACTC	AT1G74710	Encodes a protein with isochorismate synthase activity. Mutants fail to accumulate salicylic acid. Its function may be redundant with that of ICS2 (AT1G18870).	ENHANCED DISEASE SUSCEPTIBILITY TO ERYSIPHE ORONTII 16 (EDS16);ISOCHORISMATE SYNTHASE 1 (ICS1);SALICYLIC ACID INDUCTION DEFICIENT 2 (SID2)
GHG_097	AGATTCATCTAATAAACTCTCTCCTCCGTAATCTTCGATG	AT1G74930	encodes a member of the DREB subfamily A-5 of ERF/AP2 transcription factor family. The protein contains one AP2 domain. There are 15 members in this subfamily including RAP2.1, RAP2.9 and RAP2.10. The mRNA is cell-to-cell mobile.	(ORA47)
GHG_098	AGGGCAATTGTTCCTTAGAGTGAAGTCTGTGGCCATAACA	AT1G75040	Thaumatin-like protein involved in response to pathogens. mRNA level of the PR-5 gene (At1g75040)is significantly changed after cutting the inflorescence stem indicating the existence of a network of signal transducing pathways as other stress-regulated genes (At5g01410, At3g17800, At1g29930)do not response to the treatment. The mRNA is cell-to-cell mobile.	PATHOGENESIS-RELATED GENE 5 (PR5); (PR-5)
GHG_099	AAACCGCATAGAAAGGATAATTAAAAGACGCCATTGATTG	AT1G75080	Encodes a positive regulator of the brassinosteroid (BR) signalling pathway that mediates both downstream BR responses and negative feedback regulation of BR biosynthesis. There is evidence for phosphorylation-dependent nucleocytoplasmic shuttling of BZR1. GSK3-like kinases (including BIN2), 14-3-3 proteins, and the phosphatase BSU1 seem to participate in this process. Phosphorylation also appear…	BRASSINAZOLE-RESISTANT 1 (BZR1)
GHG_100	TTGAGGCGTGACGATGATTCTCTTTAACCATTTAACCATC	AT1G77760	Encodes the cytosolic minor isoform of nitrate reductase (NR). Involved in the first step of nitrate assimilation, it contributes about 15% of the nitrate reductase activity in shoots. Similar to molybdopterin oxidoreductases at the N-terminus, and to FAD/NAD-binding cytochrome reductases at the C-terminus. Cofactors: FAD, heme iron (cytochrome B-557), and molybdenum-pterin.	NITRATE REDUCTASE 1 (NIA1); (GNR1);NITRATE REDUCTASE 1 (NR1)
GHG_101	ATTACAAAGTTTCAACCCAAATTTACAATCTTCTCTGGAG	AT1G77920	bZIP transcription factor family protein;(source:Araport11)	TGACG SEQUENCE-SPECIFIC BINDING PROTEIN 7 (TGA7)
GHG_102	GAATCTTTTACCATATCTACAGACAAGTGGGCTCTTAATG	AT1G78590	Encodes a NADH kinase which can synthesize NADPH from NADH; also utilizes NAD+ as substrate although NADH is the preferred substrate.	NAD(H) KINASE 3 (NADK3);ARABIDOPSIS THALIANA NADH KINASE 3 (ATNADK-3)
GHG_103	CAAGATGATCAAACTATTCTTCTCTCGATCTCTTCTCACC	AT1G79040	Encodes for the 10 kDa PsbR subunit of photosystem II (PSII). This subunit appears to be involved in the stable assembly of PSII, particularly that of the oxygen-evolving complex subunit PsbP. Mutants defective in this gene have reduced amounts of subunits PsbP and PsbQ in PSII. In turn, assembly of PsbR is dependent on the presence of PsbJ.	PHOTOSYSTEM II SUBUNIT R (PSBR)
GHG_104	GAGAAAGCTTATTCAGATATTCATCCATGTCTCCACTCTA	AT2G01350	At2g01350 encodes quinolinate phosphoribosyl transferase involved in NAD biosynthesis as shown by heterologous expression in E. coli.	QUINOLINATE PHOSHORIBOSYLTRANSFERASE (QPT)
GHG_105	GTTCCAGACTTTGGAGAAGAAGAAATTACTCAACCTGATT	AT2G01440	DEAD/DEAH box RNA helicase family protein;(source:Araport11)	(RECG1);ARABIDOPSIS HOMOLOG OF BACTERIAL RECG (RECG)
GHG_106	GAGACATCATGATACAATAGGCAGAACACAACAATCAATG	AT2G01450	MPK17 Map kinase family member. Mutants have increased numbers of peroxisomes a phenotype that can be suppressed by mutations in PMD1. This and other treatments, suggests a function in control of peroxisome proliferation in salt stress.	MAP KINASE 17 (ATMPK17);MAP KINASE 17 (MPK17)
GHG_107	GTTCTGTAACAAGCATAGGGAACATTAGTCCTTCATAGTA	AT2G01670	nudix hydrolase homolog 17;(source:Araport11)	NUDIX HYDROLASE HOMOLOG 17 (atnudt17);NUDIX HYDROLASE HOMOLOG 17 (NUDT17)
GHG_108	CTTGCATACCTAGTTCCTTATTGAATCCTCCACTAGACAT	AT2G06050	Encodes a 12-oxophytodienoate reductase that is required for jasmonate biosynthesis. Mutants are male sterile and defective in pollen dehiscence. Shows activity towards 2,4,6-trinitrotoluene. CFA-Ile, CFA-Leu, CFA-Val, CFA-Met and CFA-Ala can restore the fertility of opr3 plants by inducing filament elongation and anther dehiscence.	(AtOPR3);OXOPHYTODIENOATE-REDUCTASE 3 (OPR3)
GHG_109	TGAAGTTGCTGAGAAGAATGGTATTTGAGAAGAGAGATTT	AT2G06520	Encodes a protein with sequence similarity to the spinach photosystem II subunit PsbX.	PHOTOSYSTEM II SUBUNIT X (PSBX)
GHG_110	AAGAGTAACATCACCAGTCATCAAACCAACATCTTTAAAC	AT2G06990	Encodes a putative DExH-box RNA helicase that acts redundantly with HEN1, HUA1, and HUA2 in the specification of floral organ identity in the third whorl.	HUA ENHANCER 2 (HEN2);SUPPRESSOR OF PAS2 3 (SOP3); (SMN2)
GHG_111	AGTAGTTATTAGACCCATTAAACTCAAACCAACCACAATG	AT2G13650	Encodes a Golgi-localized GDP-mannose transporter. It can transport ADP-glucose in vitro.	GOLGI NUCLEOTIDE SUGAR TRANSPORTER 1 (GONST1)
GHG_112	ACTCTGAGAGTGAAATTGAATAGTAGGAGCAGATAAAGGA	AT2G13790	somatic embryogenesis receptor-like kinase 4;(source:Araport11)	SOMATIC EMBRYOGENESIS RECEPTOR-LIKE KINASE 4 (ATSERK4);SOMATIC EMBRYOGENESIS RECEPTOR-LIKE KINASE 4 (SERK4);BAK1-LIKE 1 (BKK1);BRI1- ASSOCIATED KINASE 7 (BAK7)
GHG_113	AGACGCCAGACAAGTCACCGCTACCCCAGGCTAAGTTTTC	AT2G14610	PR1 gene expression is induced in response to a variety of pathogens. It is a useful molecular marker for the SAR response. Though the Genbank record for the cDNA associated to this gene is called 'PR-1-like', the sequence actually corresponds to PR1. Expression of this gene is salicylic-acid responsive.	PATHOGENESIS-RELATED GENE 1 (PR1);PATHOGENESIS-RELATED GENE 1 (PR 1);PATHOGENESIS-RELATED GENE 1 (ATPR1); (ATCAPE9)
GHG_114	CAGCTATGAATCTGGTTTCTCTTCCTCCTCTGTGATTAAA	AT2G17290	Encodes calcium dependent protein kinase 6 (CPK6), a member of the Arabidopsis CDPK gene family. CDPKs contain an intrinsic Ca2+-activation domain with four EF hand Ca2+-binding sites. CDPKs protein kinases have been proposed to function in multiple plant signal transduction pathways downstream of [Ca2+]cyt elevations, thus transducing various physiological responses. CPK6 is expressed in both gu…	CALCIUM-DEPENDENT PROTEIN KINASE 6 (CPK6);CALCIUM DEPENDENT PROTEIN KINASE 6 (CPK6);ARABIDOPSIS THALIANA CALMODULIN-DOMAIN PROTEIN KINASE 3 (ATCDPK3);ARABIDOPSIS THALIANA CALCIUM-DEPENDENT PROTEIN KINASE 6 (ATCPK6)
GHG_115	CGGGCTTCACGAGAGCATTAGTAATCTTAGTATCTCCAGT	AT2G17520	Encodes a endoribonuclease/protein kinase IRE1-like protein that is predicted to form a type I transmembrane protein structure and contain kinase/endoribonuclease domains at their C-terminal halves. The transcript levels for several ER-stress responsive genes, including six protein disulfide isomerases (PDIs), BiP2, and AtbZIP60 are not affected in ire1-2 null mutants. The mRNA is cell-to-cell mo…	(IRE1A);ARABIDOPSIS THALIANA INOSITOL REQUIRING 1-2 (ATIRE1-2);INOSITOL REQUIRING 1-2 (IRE1-2); (ATIRE1A)
GHG_116	AGGCTCTAAATCATCTCGTTTACTCTCAGCTACAACTTCT	AT2G18790	Red/far-red photoreceptor involved in the regulation of de-etiolation. Exists in two inter-convertible forms: Pr and Pfr (active). Involved in the light-promotion of seed germination and in the shade avoidance response. Promotes seedling etiolation in both the presence and absence of phytochrome A. Overexpression results in etiolation under far-red light. Accumulates in the nucleus after exposure…	PHYTOCHROME B (PHYB); (HY3);OUT OF PHASE 1 (OOP1)
GHG_117	CTCCGATTGGTAAAGCAGAAGTAAATGAGCGAGATATTCT	AT2G18915	encodes a member of F-box proteins that includes two other proteins in Arabidopsis (ZTL and FKF1). These proteins contain a unique structure containing a PAS domain at their N-terminus, an F-box motif, and 6 kelch repeats at their C-terminus. Overexpression results in arrhythmic phenotypes for a number of circadian clock outputs in both constant light and constant darkness, long hypocotyls under …	ADAGIO 2 (ADO2);LOV KELCH PROTEIN 2 (LKP2)
GHG_118	TTGTAGATACACAGCACCCATTAGTTCATCGTTATTGTCC	AT2G18960	Encodes a plasma membrane proton ATPase. Mutants have a reduced ability to close their stomata in response to drought and are affected in stomatal but not seed responsiveness to ABA. The mRNA is cell-to-cell mobile.	H(+)-ATPASE 1 (AHA1);PLASMA MEMBRANE PROTON ATPASE (PMA);OPEN STOMATA 2 (OST2);H(+)-ATPASE 1 (HA1)
GHG_119	AACTTGTCATATACTAGTAACAGCACAACAGTAACCTCAT	AT2G20890	Chloroplast-localized Thylakoid formation1 gene product involved in vesicle-mediated formation of thylakoid membranes. Thf1 antisense lines contain abnormal chloroplasts early in leaf development (chloroplasts have loosely stacked thylakoid membranes). Expression was induced in the light and decreased under dark conditions. G-alpha interaction partner that functions downstream of the plasma membr…	PHOTOSYSTEM II REACTION CENTER PSB29 PROTEIN (PSB29);THYLAKOID FORMATION1 (THF1)
GHG_120	TTCTGAGACATCATTGAACTAAACCCAAAAGTAACATCAC	AT2G21230	bZIP30 is a transcriptional activator that is involved in regulation of growth and development of reproductive organs. It interacts with a number of developmental regulators including WUS, HEC1, KNAT1/BP, KNAT2, JAB, BEL1, and NGA1.	BASIC LEUCINE-ZIPPER 30 (BZIP30);DRINK ME (DKM)
GHG_121	ACCAGAACAAAATAGAGAACACACAAAACCAAGTAGAAGC	AT2G21660	Encodes a small glycine-rich RNA binding protein that is part of a negative-feedback loop through which AtGRP7 regulates the circadian oscillations of its own transcript. Gene expression is induced by cold. GRP7 appears to promote stomatal opening and reduce tolerance under salt and dehydration stress conditions, but, promotes stomatal closing and thereby increases stress tolerance under conditio…	GLYCINE RICH PROTEIN 7 (ATGRP7);"COLD, CIRCADIAN RHYTHM, AND RNA BINDING 2" (CCR2);GLYCINE-RICH RNA-BINDING PROTEIN 7 (GR-RBP7);GLYCINE-RICH RNA-BINDING PROTEIN 7 (GRP7);RNA-BINDING GLYCINE-RICH PROTEIN A3 (RBGA3);SMALL RNA-BINDING PROTEIN 1 (SRBP1)
GHG_122	TCGTGCTTCTGAGAGTATTTGTCCAACATCTAATTCATGA	AT2G22300	Encodes a putative CAM binding transcription factor. Loss of function mutations show enhanced resistance to fungal and bacterial pathogens suggesting that CAMTA functions to suppress defense responses.It acts in the cold response pathway, it can bind to and activate the expression of DREB1 genes.	CALMODULIN-BINDING TRANSCRIPTION ACTIVATOR 3 (CAMTA3);SIGNAL RESPONSIVE 1 (SR1)
GHG_123	ACTGAGGGATCCTCAAATATAGATAGTCGTGAATCAAAGA	AT2G24100	ATP-dependent DNA helicase;(source:Araport11)	ALTERED SEED GERMINATION 1 (ASG1)
GHG_124	AAAACTACCAAACTAATTAATTCTTCAAGCCGAACCAAAC	AT2G24570	member of WRKY Transcription Factor; Group II-d; negative regulator of basal resistance to Pseudomonas syringae.	WRKY DNA-BINDING PROTEIN 17 (WRKY17); (AtWRKY17)
GHG_125	AGTTTTTTCACTCTTAACCTTACTTGCTGCTCTCATTAAG	AT2G25110	Encodes an endoplasmic reticulum protein SDF2 (stromal-derived factor-2). Forms a complex SDF2-ERdj3B-BiP that is required for the proper accumulation of the surface-exposed leucine-rich repeat receptor kinases EFR. EFR is involved in PAMP (pathogen associated molecular patterns) triggered immunity.	STROMAL CELL-DERIVED FACTOR 2-LIKE PROTEIN PRECURSOR (SDF2);ATSDF2-LIKE (ATSDL);ARABIDOPSIS THALIANA STROMAL CELL-DERIVED FACTOR 2-LIKE PROTEIN PRECURSOR (AtSDF2)
GHG_126	TTGGTTCTGCCATGAGACTGAGATCTTCTTGAGTTAATAT	AT2G25930	Encodes a nuclear protein that is expressed rhythmically and interacts with phytochrome B to control plant development and flowering through a signal transduction pathway. Required component of the core circadian clock regardless of light conditions.	(PYK20);EARLY FLOWERING 3 (ELF3)
GHG_127	CAACCAAGCTGTTACAATCATTACTCCCTCCAGAAATATT	AT2G27050	ethylene-insensitive3-like1 (EIL1) The mRNA is cell-to-cell mobile.	ETHYLENE-INSENSITIVE3-LIKE 1 (EIL1); (AtEIL1)
GHG_128	GCCAATGCTCGAATCATACAAGTAATCATAAGCCACAATG	AT2G30020	Encodes AP2C1. Belongs to the clade B of the PP2C-superfamily. Acts as a MAPK phosphatase that negatively regulates MPK4 and MPK6.	(AP2C1)
GHG_129	TTGCTTCCCCTAACGACTGAGAGACTCTTCAATTGATTTT	AT2G30570	Encodes PsbW, a protein similar to photosystem II reaction center subunit W. Loss of PsbW destabilizes the supramolecular organization of PSII.	PHOTOSYSTEM II REACTION CENTER W (PSBW)
GHG_130	ATTTATACAATGGACAATGAGGAAGAAGACAACAGATAAC	AT2G30790	Encodes a 23 kD extrinsic protein that is part of photosystem II and participates in the regulation of oxygen evolution.	PHOTOSYSTEM II SUBUNIT P-2 (PSBP-2)
GHG_131	CTGATGAATCACTCCACGTTCGTTATTTGATAGATTATGC	AT2G30800	Has RNA or DNA helicase activity and expressed specifically in tapetum and vascular tissue. First identified member of a new group of the mle helicase group of the DEAH family.	HELICASE IN VASCULAR TISSUE AND TAPETUM (HVT1); (ATVT-1)
GHG_132	AGCGCTTACTCTAGCTCCATTCATCACATTAATTTCCTCC	AT2G31070	TCP family protein involved in heterchronic regulation of leaf differentiation.	TCP DOMAIN PROTEIN 10 (tcp10)
GHG_133	AGATCCTCTTGTACTTTGTTCATTTACTTCAAGCATTTCC	AT2G31320	Encodes a poly(ADP-ribose) polymerase.	POLY(ADP-RIBOSE) POLYMERASE 2 (PARP2); (ATPARP2);POLY(ADP-RIBOSE) POLYMERASE 1 (PARP1)
GHG_134	CTGTTGCTTAAGTACTGAAGGAGAAGATTGATAACTCTGT	AT2G31660	SAD2 (super sensitive to ABA and drought 2) encodes an importin beta-domain family protein likely to be involved in nuclear transport in ABA signaling. Subcellular localization of GFP-tagged SAD2 showed a predominantly nuclear localization, consistent with a role for SAD2 in nuclear transport. Mutation of SAD2 in Arabidopsis alters abscisic acid sensitivity. SAD2 was ubiquitously expressed at low…	ENHANCED MIRNA ACTIVITY 1 (EMA1);SUPER SENSITIVE TO ABA AND DROUGHT2 (SAD2);UNARMED 9 (URM9);GROWTH INHIBITION RELIEVED 1 (GIR1)
GHG_135	GCTTGAATAATCAATTTGAACAACACCGAGAAGACAAACC	AT2G31880	Encodes a putative leucine rich repeat transmembrane protein that is expressed in response to Pseudomonas syringae. Expression of SRRLK may be required for silencing via lsiRNAs. Regulates cell death and innate immunity.	SUPPRESSOR OF BIR1 1 (SOBIR1);EVERSHED (EVR)
GHG_136	AGCTTATCGAGCAAGAAATTAGGGTAAAGCTGATTATTGG	AT2G32950	Represses photomorphogenesis and induces skotomorphogenesis in the dark. Contains a ring finger zinc-binding motif, a coiled-coil domain, and several WD-40 repeats, similar to G-beta proteins. The C-terminus has homology to TAFII80, a subunit of the TFIID component of the RNA polymerase II of Drosophila. Nuclear localization in the dark and cytoplasmic in the light. The mRNA is cell-to-cell mobil…	CONSTITUTIVE PHOTOMORPHOGENIC 1 (COP1);ARABIDOPSIS THALIANA CONSTITUTIVE PHOTOMORPHOGENIC 1 (ATCOP1);DEETIOLATED MUTANT 340 (DET340);FUSCA 1 (FUS1);EMBRYO DEFECTIVE 168 (EMB168)
GHG_137	AATAATATCTGAAGAAAGTGACAAGAAGACCAGAAAAGAG	AT2G33150	Encodes an organellar (peroxisome, glyoxysome) 3-ketoacyl-CoA thiolase, involved in fatty acid b-oxidation during germination and subsequent seedling growth. Mutants have defects in glyoxysomal fatty acid beta-oxidation. EC2.3.1.16 thiolase.	3-KETOACYL-COA THIOLASE 2 (KAT2);PEROXISOME DEFECTIVE 1 (PED1);POTASSIUM CHANNEL IN ARABIDOPSIS THALIANA 2 (KAT2);PEROXISOMAL 3-KETOACYL-COA THIOLASE 3 (PKT3)
GHG_138	GAACGGCTTAAATCCTGATTCATGGTCTCTATCTCATTTT	AT2G33540	C-terminal domain phosphatase-like 3;(source:Araport11)	(ATCPL3);C-TERMINAL DOMAIN PHOSPHATASE-LIKE 3 (CPL3)
GHG_139	TCACCGTGATCTTTTCTTTGCTCTCTGTCTAGTTTTAAGT	AT2G33550	Homeodomain-like superfamily protein;(source:Araport11)	ARABIDOPSIS SH4-RELATED3 (ASR3)
GHG_140	ATCCCTTTCAGTCATCTCCTCTAATCTCTTATCACTCCAA	AT2G33730	Homolog of the DEADbox pre-mRNA splicing factor Prp28 which regulates abundance of miRNA. It plays essential roles in miRNA biogenesis and interacts with the DCL1 complex and positively influences pri-miRNA processing. SMA1 binds the promoter region of genes encoding pri-miRNAs (MIRs) and is required for MIR transcription. It enhances the abundance of the DCL1 protein levels through promoting the…	SMALL1 (SMA1)
GHG_141	GAACTTCCGGTAGAGAAGCTGAGAAATGAAGTAAAGATTT	AT2G34250	SecY protein transport family protein;(source:Araport11)	0
GHG_142	TGCCCGTGAAATCAAGAATGTCGTCTATTAATTGGAATGC	AT2G34630	Encodes a geranyl diphosphate synthase. RNAi lines are dwarf. T-DNA knock-out lines are embryo lethal.	GERANYLPYROPHOSPHATE SYNTHASE (GPPS);GERANYL DIPHOSPHATE SYNTHASE 1 (GPS1)
GHG_143	CCCAAGACCATCTTTATAACTACTATCCGATACCTTGACG	AT2G35510	Encodes a WWE domain-containing protein with 76% similarity to RCD1. The protein also contains a PARP signature upstream of the C-terminal protein interaction domain. The PARP signature may bind NAD+ and attach the ADP-ribose-moiety from NAD+ to the target molecule. Its presence suggests a role for the protein in ADP ribosylation.	SIMILAR TO RCD ONE 1 (SRO1)
GHG_144	CAGTTTGAGCATAACATCCAATTATCTGCATCTTAGTAGC	AT2G35690	Encodes an acyl-CoA oxidase. Involved in jasmonate biosynthesis. Expressed uniformly in seedlings and throughout development.	ACYL-COA OXIDASE 5 (ACX5)
GHG_145	GCTCAATCTTGTTCCACCATTCATTCTCATCAAGTACTTC	AT2G35920	RNA helicase family protein;(source:Araport11)	0
GHG_146	CTCTCACTGAGAATTGGACTTGTTTGTATTGTTTTCTTCG	AT2G35930	Encodes a cytoplasmically localized U-box domain containing E3 ubiquitin ligase that is involved in the response to water stress and acts as a negative regulator of PAMP-triggered immunity.	PLANT U-BOX 23 (PUB23); (ATPUB23)
GHG_147	TTCCTAAACTCAGCAACCATTCTCTTCACTTCATCCAAAT	AT2G37040	Encodes PAL1, a phenylalanine ammonia-lyase. Arabidopsis has four PALs: AT2G37040 (PAL1), AT3G53260 (PAL2), AT5G04230 (PAL3) and AT3G10340 (PAL4).	PHE AMMONIA LYASE 1 (pal1); (ATPAL1)
GHG_148	TTTTCATATAATTAGATCTTTTCACGCGCCATTCATTGTG	AT2G37940	Inositol phosphorylceramide synthase 2;(source:Araport11)	ARABIDOPSIS INOSITOL PHOSPHORYLCERAMIDE SYNTHASE 2 (AtIPCS2);ENHANCING RPW8-MEDIATED HR-LIKE CELL DEATH 1 (ERH1)
GHG_149	ATCGTCACCAACAGAATCAGAAGTAGTATTATCCTCTTGT	AT2G38470	Member of the plant WRKY transcription factor family. Regulates the antagonistic relationship between defense pathways mediating responses to P. syringae and necrotrophic fungal pathogens. Located in nucleus. Involved in response to various abiotic stresses - especially salt stress.	WRKY DNA-BINDING PROTEIN 33 (WRKY33);WRKY DNA-BINDING PROTEIN 33 (ATWRKY33)
GHG_150	TCATATATACTCAATATAACAGCACACAAGGAAGCCTAAG	AT2G39660	Encodes a plasma membrane-localized ser/thr protein kinase that is a crucial component of host response signaling required to activate the resistance responses to Botrytis and A. brassicicola infection. It is likely a negative regulator of salicylic acid accumulation and basal defense against virulent bacterial pathogens. Together with ER plays opposing roles in leaf morphogenesis and inflorescen…	BOTRYTIS-INDUCED KINASE1 (BIK1)
GHG_151	GTTGTTAGAAATCTCAGTAACCCAAGGAGTAACATAACCT	AT2G39940	Encodes a protein containing Leu-rich repeats and a degenerate F-box motif. Associates with AtCUL1, AtRbx1, and the Skp1-like proteins ASK1 and ASK2 to assemble SCF COI1 ubiquitin-ligase complexes in planta. A single amino acid substitution in the F-box motif of COI1 abolishes the formation of the SCF(COI1) complexes and results in loss of the JA response. Required for wound- and jasmonates-induc…	CORONATINE INSENSITIVE 1 (COI1)
GHG_152	GAAGAAACAATTTGATTCCGGTTCATTAAGCTCTAGTTCC	AT2G40080	Encodes a novel nuclear 111 amino-acid phytochrome-regulated component of a negative feedback loop involving the circadian clock central oscillator components CCA1 and LHY. ELF4 is necessary for light-induced expression of both CCA1 and LHY, and conversely, CCA1 and LHY act negatively on light-induced ELF4 expression. ELF4 promotes clock accuracy and is required for sustained rhythms in the absen…	EARLY FLOWERING 4 (ELF4)
GHG_153	CGCGTCTTCCTCTCTTGCAATAAACAGAGTAGTATCCATC	AT2G40180	Encodes PP2C5, a member of the PP2C family phosphatases. PP2C5 acts as a MAPK phosphatase that positively regulates seed germination, stomatal closure and ABA-inducible gene expression.	PHOSPHATASE 2C5 (ATHPP2C5);PHOSPHATASE 2C5 (PP2C5)
GHG_154	AAGACCCATTTCTCTATCTAACTCATCAGCTTTCTTCTTG	AT2G40940	Ethylene receptor, subfamily 1. Has histidine kinase activity.	ETHYLENE RESPONSE SENSOR 1 (ERS1);ETHYLENE RESPONSE SENSOR (ERS)
GHG_155	GTTCTGGTTCGGAATCATCATTTTCAAAGGGGTTTACTTC	AT2G42520	P-loop containing nucleoside triphosphate hydrolases superfamily protein;(source:Araport11)	RNA HELICASE 37 (RH37)
GHG_156	GCAAGTCTTTTGTTCTATTGCCTTTTAGTTGCTGAAGAAG	AT2G42950	Magnesium transporter CorA-like family protein;(source:Araport11)	0
GHG_157	ACAAAGTTACAAACCATGACACATAGTACAAGATAGCAAC	AT2G43520	Encodes putative trypsin inhibitor protein which may function in defense against herbivory. Member of the defensin-like (DEFL) family.	TRYPSIN INHIBITOR PROTEIN 2 (ATTI2);TRYPSIN INHIBITOR PROTEIN 2 (TI2)
GHG_158	ATTATCCAAAAGACTGAAATATAAAGTTTGAGACCCATCC	AT2G43790	Encodes a MAP kinase induced by pathogens, ethylene biosynthesis, oxidative stress and osmotic stress.Also involved in ovule development. Homozygous mutants in a MPK3 heterozygous background are female sterile due to defects in integument development.MPK6 appears to be associated with the microsomal compartment and may be involved in mediating secretory processes. The mRNA is cell-to-cell mobile.	MAP KINASE 6 (ATMPK6);MAP KINASE 6 (MPK6);MAP KINASE 6 (MAPK6);MAP KINASE 6 (ATMAPK6)
GHG_159	TGAACATACAACAAGAAGCAATATGGGGATTTGAACATAC	AT2G43820	Encodes a nicotinate-O-glycosyltransferase. Induced by Salicylic acid, virus, fungus and bacteria. Also involved in the tryptophan synthesis pathway. Independent of NPR1 for their induction by salicylic acid. UGT74F1 transfers UDP:glucose to salicylic acid (forming a glucoside (SAG) and a glucose ester (SGE)), benzoic acid, and anthranilate in vitro. UGT74F2 shows a weak ability to catalyze the f…	SALICYLIC ACID GLUCOSYLTRANSFERASE 1 (SAGT1);UDP-GLUCOSE:SALICYLIC ACID GLUCOSYLTRANSFERASE 1 (SGT1);ARABIDOPSIS THALIANA SALICYLIC ACID GLUCOSYLTRANSFERASE 1 (ATSAGT1);UDP-GLUCOSYLTRANSFERASE 74F2 (UGT74F2); (GT)
GHG_160	AGTTTTGCCCCTCACCATATCTTCTTCTTTAGTTAATTTC	AT2G45660	Controls flowering and is required for CO to promote flowering. It acts downstream of FT. Overexpression of (SOC1) AGL20 suppresses not only the late flowering of plants that have functional FRI and FLC alleles but also the delayed phase transitions during the vegetative stages of development. AGL20/SOC1 acts with AGL24 to promote flowering and inflorescence meristem identity.AGL20 upregulates ex…	AGAMOUS-LIKE 20 (AGL20);SUPPRESSOR OF OVEREXPRESSION OF CO 1 (SOC1);SUPPRESSOR OF OVEREXPRESSION OF CO 1 (ATSOC1)
GHG_161	CTTGTCAACCTAAGATCTCCAAGAAAATAAGGAATGCTTC	AT2G45770	chloroplast SRP receptor homolog, alpha subunit CPFTSY. Required for LHCP integration into isolated thylakoids.	(CPFTSY)
GHG_162	AGCTTTAAGGTTGCTTTCCAGTCTTCATTATTAGAATCGC	AT2G45810	DEA(D/H)-box RNA helicase family protein;(source:Araport11)	RNA HELICASE 6 (RH6)
GHG_163	TAAGGCTCTAATTCAACATCAGTGACTAAAGGAACCATAG	AT2G46370	Encodes a jasmonate-amido synthetase that is a member of the GH3 family of proteins. JAR1 catalyzes the formation of a biologically active jasmonyl-isoleucine (JA-Ile) conjugate. JA-Ile promotes the interaction between JAZ1 and COI1 in the jasmonate signaling pathway. JAR1 localizes to the cytoplasm and is also a phytochrome A signaling component. JAR1 is an auxin-induced gene. Loss of function m…	JASMONATE RESISTANT 1 (JAR1); (ATGH3.11)
GHG_164	CTATAATTACTGCCATTAAGAGAGAGACATTACATTCACC	AT2G46400	Encodes a WRKY transcription factor that contributes to the feedforward inhibition of osmotic/salt stress-dependent LR inhibition via regulation of ABA signaling and auxin homeostasis.	WRKY DNA-BINDING PROTEIN 46 (WRKY46);WRKY DNA-BINDING PROTEIN 46 (ATWRKY46)
GHG_165	CATTCTCCATCAGCTTATTGTGACCATTGTAATTGATAGC	AT2G46790	Pseudo-response regulator PRR9. Involved in clock function. PRR7 and PRR9 are partially redundant essential components of a temperature-sensitive circadian system. CCA1 and LHY had a positive effect on PRR9. Interact with TOC1 in a yeast two-hybrid assay. Acts as transcriptional repressor of CCA1 and LHY. Acts additively with EC, PRR5 and PRR7 to regulate hypocotyl growth under photoperiodic cond…	ARABIDOPSIS PSEUDO-RESPONSE REGULATOR 9 (APRR9);PSEUDO-RESPONSE REGULATOR 9 (PRR9);TOC1-LIKE PROTEIN 1 (TL1)
GHG_166	AAAGCTTCAATGAATCTATTATGTTCTTCCTCAGTCCACC	AT2G46830	Encodes a transcriptional repressor that performs overlapping functions with LHY in a regulatory feedback loop that is closely associated with the circadian oscillator of Arabidopsis. Binds to the evening element in the promoter of TOC1 and represses TOC1 transcription. CCA1 and LHY colocalize in the nucleus and form heterodimers in vivo. CCA1 and LHY function synergistically in regulating circad…	CIRCADIAN CLOCK ASSOCIATED 1 (CCA1); (AtCCA1)
GHG_167	CTTGGACCATTTGTTCAAGTCCATAGGTTCTCAAGTATAC	AT2G47210	myb-like transcription factor family protein;(source:Araport11)	(ATSWC4);SWR1 COMPLEX 4 (SWC4)
GHG_168	GTACGAGAGCTAGTACAATCCTCAAAACGAATACTGTAAC	AT2G47250	RNA helicase family protein;(source:Araport11)	0
GHG_169	ACAACTCGACTGAATAAGAAACCTTTGAAATACCCATCTT	AT2G47320	Cyclophilin-like peptidyl-prolyl cis-trans isomerase family protein;(source:Araport11)	CYCLOPHYLIN 21-3 (CYP21-3)
GHG_170	GCTGTAATAGGCTCAATCTTCCTTTTATCCACAACAATCG	AT2G47330	P-loop containing nucleoside triphosphate hydrolases superfamily protein;(source:Araport11)	0
GHG_171	TAACCACAGACGTTCTTGATCTTGACAAACATAAAATCTC	AT2G47470	Encodes a protein disulfide isomerase-like (PDIL) protein, a member of a multigene family within the thioredoxin (TRX) superfamily. Transcript levels for this gene are up-regulated in response to three different chemical inducers of ER stress (dithiothreitol, beta-mercaptoethanol, and tunicamycin). AtIRE1-2 does not appear to be required for this response, but the atbzip60 mutant has a diminished…	PDI-LIKE 2-1 (ATPDIL2-1);UNFERTILIZED EMBRYO SAC 5 (UNE5);MATERNAL EFFECT EMBRYO ARREST 30 (MEE30);PROTEIN DISULFIDE ISOMERASE 11 (PDI11);ARABIDOPSIS THALIANA PROTEIN DISULFIDE ISOMERASE 11 (ATPDI11)
GHG_172	AAAGGCTGAATCTCCAAGTTCTGATATAACCTTTGACTTG	AT3G01500	Encodes a putative beta-carbonic anhydrase betaCA1. Together with betaCA4 (At1g70410) regulates CO2-controlled stomatal movements in guard cells, as well as attenuates immunity. Differential CA gene expression in response to changing atmospheric CO2 conditions contribute to altered disease resistance levels. Activated by OXS2 under the treatment of salt.	CARBONIC ANHYDRASE 1 (CA1); (DEG10)
GHG_173	TGGTCTCAGGATTCCAAAAGTACAAGTAACCAGTTCTATC	AT3G01540	RNA HELICASE DRH1	DEAD BOX RNA HELICASE 1 (DRH1);ARABIDOPSIS THALIANA DEAD BOX RNA HELICASE 1 (ATDRH1);RNA HELICASE 14 (RH14);NVOLVED IN RRNA PROCESSING 6 (IRP6)
GHG_174	GCCATACCATCAGCATACTCTATAAAGACATATTCGAGGG	AT3G02060	DEAD/DEAH box helicase;(source:Araport11)	0
GHG_175	TCTTTCTTAATTTACAACAACATTCGGATCCAGGTCATAC	AT3G02065	P-loop containing nucleoside triphosphate hydrolases superfamily protein;(source:Araport11)	0
GHG_176	GCTTCACATAGTTGAAGAAGAATGCAGATATCACTCCAAT	AT3G02570	Encodes a protein with phosphomannose isomerase activity.	MATERNAL EFFECT EMBRYO ARREST 31 (MEE31);PHOSPHOMANNOSE ISOMERASE 1 (PMI1)
GHG_177	AAAACTTTATTATTGCCTGAGGTGCTTGGAAGTTTTGTAA	AT3G02780	Encodes a protein with isopentenyl diphosphate:dimethylallyl diphosphate isomerase activity. There is genetic evidence that it functions in the mevalonate, but not the MEP biosynthetic pathway.	ISOPENTENYL PYROPHOSPHATE:DIMETHYLALLYL PYROPHOSPHATE ISOMERASE 2 (IPP2); (IPIAT1);ATISOPENTENYL DIPHOSPHE ISOMERASE 2 (IDI2)
GHG_178	CTTTATTAGATAATATAGCTGAAGATGTAGTAGGCACACC	AT3G03070	NADH-ubiquinone oxidoreductase-like protein;(source:Araport11)	0
GHG_179	CAGAGTTCTGTAAATCAAGAATCTTGGATAGCTCAACGAG	AT3G04580	Ethylene receptor, subfamily 2. Has serine kinase activity.	ETHYLENE INSENSITIVE 4 (EIN4)
GHG_180	CGTAGCCACTGTGTATGATAAAAGTATGATGGTTATGCTA	AT3G04720	Encodes a protein similar to the antifungal chitin-binding protein hevein from rubber tree latex. mRNA levels increase in response to ethylene and turnip crinkle virus infection. The mRNA is cell-to-cell mobile.	PATHOGENESIS-RELATED 4 (PR4);HEVEIN-LIKE (HEL); (PR-4); (ATPR4)
GHG_181	ACAGCAACGGTTAAGACATGAGTGATATTAGAGCTTTTGA	AT3G06110	Encodes a nuclear-localized MAP kinase phosphatase. Plants with reduced levels of MKP2 transcripts are hypersensitive to ozone and ozone-mediated activation of MPK3 and MPK6 is prolonged in these plants.	MAPK PHOSPHATASE 2 (MKP2);DUAL-SPECIFICITY PROTEIN PHOSPHATASE 1B (DSPTP1B)
GHG_182	TCCAGTAATAGAGAATTCCTGTGCTTCCATCAATAAGTCC	AT3G06480	DEAD box RNA helicase family protein;(source:Araport11)	RNA HELICASE 40 (RH40)
GHG_183	TAAGCTTTATCACGTCCCTGAAATGTATCTAACTCTTTGG	AT3G06980	DEA(D/H)-box RNA helicase family protein;(source:Araport11)	0
GHG_184	AAAACCCCTTACATATATTATACCTACCATTCACCCAACT	AT3G09600	Encodes a MYB-like transcription factor similar to CIRCADIAN CLOCK-ASSOCIATED1 (CCA1) and ELONGATED HYPOCOTYL (LHY). Involved in the regulation of circadian clock by modulating the pattern of histone 3 (H3) acetylation. Functions as a transcriptional activator of evening element containing clock genes. Involved in heat shock response.	REVEILLE 8 (RVE8);LHY-CCA1-LIKE5 (LCL5)
GHG_185	CACAATTTTGTTCACCATCTCTAAAACCTCACTCATCTTG	AT3G09830	Encodes a member of subfamily VIIa of the receptor-like cytoplasmic kinases (RLCKs). It contributes to pattern-triggered immunity in response to P. syringae.	PATTERN-TRIGGERED IMMUNITY (PTI) COMPROMISED RECEPTOR-LIKE CYTOPLASMIC KINASE 1 (PCRK1);PBS1-LIKE 39 (PBL39)
GHG_186	TTAACACTATTTACAACATCCTTGAGAAACCCTATGATCC	AT3G11840	Encodes a U-box-domain-containing E3 ubiquitin ligase that acts as a negative regulator of PAMP-triggered immunity.	PLANT U-BOX 24 (PUB24)
GHG_187	CGTGATAATCTTTAAGAATGGCTCCAATATGTGCACGAAG	AT3G13530	MAP3K epsilon protein kinase 1 is functionally redundant with MAP3Ke2. Required for pollen development but not essential. map3ke1;map3ke2 double-mutant pollen grains develop plasma membrane irregularities following pollen mitosis I. Localized primarily in the plasma membrane. Expressed in leaf trichomes, root columella cells and developing ovules.	MITOGEN-ACTIVATED PROTEIN KINASE KINASE KINASE 7 (MAPKKK7);MAP3K EPSILON PROTEIN KINASE (MAP3KE1)
GHG_188	CTTAAAAATGGTCAAGAAGAGAGAGATATGTTCGTAGCTG	AT3G13920	eukaryotic translation initiation factor 4A-1	EUKARYOTIC TRANSLATION INITIATION FACTOR 4A1 (EIF4A1); (RH4); (TIF4A1)
GHG_189	GAGAGACGGAGATCTTGGTTTTGGCTATTAGTTCGAGAAA	AT3G15030	Arabidopsis thaliana TCP family transcription factor. Regulated by miR319. Involved in heterchronic regulation of leaf differentiation.	TCP FAMILY TRANSCRIPTION FACTOR 4 (TCP4);MATERNAL EFFECT EMBRYO ARREST 35 (MEE35)
GHG_190	AAAAACTGGTAATAAATTTAGACTGAGAGAGAGAGAGAGG	AT3G15210	Encodes a member of the ERF (ethylene response factor) subfamily B-1 of ERF/AP2 transcription factor family (ATERF-4). The protein contains one AP2 domain. Acts as a negative regulator of JA-responsive defense gene expression and resistance to the necrotrophic fungal pathogen Fusarium oxysporum and antagonizes JA inhibition of root elongation. The mRNA is cell-to-cell mobile.	ETHYLENE RESPONSIVE ELEMENT BINDING FACTOR 4 (ATERF-4);ETHYLENE RESPONSIVE ELEMENT BINDING FACTOR 4 (ERF4);RELATED TO AP2 5 (RAP2.5);ETHYLENE RESPONSIVE ELEMENT BINDING FACTOR 4 (ATERF4)
GHG_191	CGAACTCCTCTCCCATTTCTCCTCCGCCGTAGAATAGATC	AT3G16570	Encodes RALF23, a member of a diversely expressed predicted peptide family showing sequence similarity to tobacco Rapid Alkalinization Factor (RALF), and is believed to play an essential role in the physiology of Arabidopsis. Consists of a single exon and is characterized by a conserved C-terminal motif and N-terminal signal peptide. RALF23 is significantly downregulated by brassinolide treatment…	RAPID ALKALINIZATION FACTOR 23 (RALF23);ARABIDOPSIS RAPID ALKALINIZATION FACTOR 23 (ATRALF23)
GHG_192	TGGGTATAGAAGAGCTCCAAGGAAGTGAATCTATACGTTC	AT3G16840	P-loop containing nucleoside triphosphate hydrolases superfamily protein;(source:Araport11)	0
GHG_193	TTGTGATATAGTTGAGAAATGTTTGATCAGAGAGGGAACA	AT3G18140	Encodes LST8-1, involved in regulating amino acid accumulation and the synthesis of myo-inositol and raffinose during plant adaptation to long days.	LETHAL WITH SEC THIRTEEN 8-1 (LST8-1)
GHG_194	TTTGGAGGTTTCTTGATTTTGTGAGAGTCTTTGTGAACAC	AT3G18690	Encodes a nuclear-localized member of a plant specific gene family involved in mediating responses to pathogens. Interacts with WRKY transcriptional regulators.	MAP KINASE SUBSTRATE 1 (MKS1)
GHG_195	AAATTATAGGGAACAAAAGGAATAAAGAGGCATCAATTCG	AT3G18780	Encodes an actin that is constitutively expressed in vegetative structures but not pollen. ACT2 is involved in tip growth of root hairs.	ACTIN 2 (ACT2);DEFORMED ROOT HAIRS 1 (DER1);LIGHT STRESS-REGULATED 2 (LSR2);ENHANCER OF LRX1 2 (ENL2)
GHG_196	TTTGACTTTATCGTCTCCATCAAACTCTCCAACTGTAATC	AT3G19660	hypothetical protein;(source:Araport11)	0
GHG_197	TTTAGATAAGATCAGCTACATTCATTGGCATCTCATCAAT	AT3G19760	Encodes an RNA helicase that may be a component of the Exon Junction Complex. Subcellular localization is modulated by stress. Under normal conditions it is localized to the nuceloplasm but under hyopoxic conditions it localizes to the nucleolus and splicing speckles.	EUKARYOTIC INITIATION FACTOR 4A-III (EIF4A-III); (RH2)
GHG_198	GTTTTTAGAGACTCTTACAGACACATCATAACAAGCGATA	AT3G20770	Encodes EIN3 (ethylene-insensitive3), a nuclear transcription factor that initiates downstream transcriptional cascades for ethylene responses. EIN3 interacts with MYC2, MYC3 and MYC4 to inhibit jasmonate-induced expression of wound-responsive genes and herbivory-inducible genes, and plant defense against generalist herbivores.	ETHYLENE-INSENSITIVE3 (EIN3); (AtEIN3)
GHG_199	GCTCGGAGCAGTTGTTTTCTTCTCTACATAGTTTCTTCTT	AT3G20810	JMJD5 encodes a protein which contains a jumonji-C (jmjC) domain. jmjd5 mutant plants have a short-period circadian phenotype. JMJD5 has histone demethylase activity and interacts with EFM to repress FT.	JUMONJI DOMAIN CONTAINING 5 (JMJD5);JUMONJI C DOMAIN-CONTAINING PROTEIN 30 (JMJ30)
GHG_200	CCTTGTCTGCATCATAAATCATAACATCTTCCCAAGTTTG	AT3G21070	Encodes a protein with NAD(H) kinase activity.	NAD KINASE 1 (NADK1);NAD KINASE 1 (ATNADK-1)
GHG_201	AGAATCTGCTATGATAGAATATGTCGTAATTCCATCTGCT	AT3G22330	DEAD-box protein required for efficient group II intron splicing in mitochondria.	PUTATIVE MITOCHONDRIAL RNA HELICASE 2 (PMH2); (ATRH53)
GHG_202	GGCGGAAAATTATTCTTCCTCTGATGGTTATTGTTGTGGC	AT3G22380	Encodes a nucleus-acting plant-specific clock regulator working close to the central oscillator and affecting the circadian gating of light responses. Circadian gating is the alteration of circadian phase according to the photoperiod of the entraining day/light cycle and the rhythmic antagonism of light responses in the early subjective night. TIC differentially regulates CCA1 and PRR9 from LHY, …	TIME FOR COFFEE (TIC)
GHG_203	TTAATCAACCACTTCAAACTTAAGGTCCCTAATACAAATC	AT3G23240	encodes a member of the ERF (ethylene response factor) subfamily B-3 of ERF/AP2 transcription factor family (ERF1). The protein contains one AP2 domain. There are 18 members in this subfamily including ATERF-1, ATERF-2, AND ATERF-5. EREBP like protein that binds GCC box of ethylene regulated promoters such as basic chitinases. Constitutive expression of ERF1 phenocopies ethylene over production. …	(ATERF#092); (ERF1B);ETHYLENE RESPONSE FACTOR 1 (ATERF1);ETHYLENE RESPONSE FACTOR 1 (ERF1)
GHG_204	GCCTGATCAAGTTCAACACCAACAGCTTCTAAATTCAATC	AT3G24170	Encodes a cytosolic glutathione reductase.	GLUTATHIONE-DISULFIDE REDUCTASE (ATGR1);GLUTATHIONE-DISULFIDE REDUCTASE (GR1)
GHG_205	CTATATGAGAGATTGTTGAGAGTTGTCATGGAGATAGATT	AT3G25760	encodes allene oxide cyclase. One of four genes in Arabidopsis that encode this enzyme, which catalyzes an essential step in jasmonic acid biosynthesis. Gene expression is induced during senescence, a process that involves jasmonic acid signalling pathway. The mRNA is cell-to-cell mobile.	ALLENE OXIDE CYCLASE 1 (AOC1);EARLY-RESPONSIVE TO DEHYDRATION 12 (ERD12)
GHG_206	TGCATCCATAACCCTAGTAACTCTCCCTTTATATACCTGA	AT3G26560	ATP-dependent RNA helicase;(source:Araport11)	0
GHG_207	GCTGGGTATCAACAACTTCACGCTCTATATCCCAAATAGT	AT3G26640	Encodes LIGHT-REGULATED WD1 (LWD1), a clock proteins regulating circadian period length and photoperiodic flowering.	LIGHT-REGULATED WD 2 (LWD2)
GHG_208	GATTATACCATTTACAATGTAGGAGGGATCCAAATGTAGC	AT3G27300	glucose-6-phosphate dehydrogenase 5;(source:Araport11)	GLUCOSE-6-PHOSPHATE DEHYDROGENASE 5 (G6PD5)
GHG_209	AAATGATAATACCACCAAATCCCAAAAGCTAACAACATTG	AT3G28450	Negative regulator of pattern-triggered immunity in complex with BIR3 and PLD&#947;1.	BAK1-INTERACTING RECEPTOR-LIKE KINASE 2 (BIR2)
GHG_210	TGCCTCAAAATCCACGTAAAACATGTACTCGAAGTTCTTC	AT3G44720	Encodes a plastid-localized arogenate dehydratase involved in phenylalanine biosynthesis. Not less than six genes encoding ADT were identi&#64257;ed in the Arabidopsis genome: ADT1 [At1g11790]; ADT2 [At3g07630]; ADT3 [At2g27820]; ADT4 [At3g44720]; ADT5 [At5g22630]; and ADT6 [At1g08250]. The mRNA is cell-to-cell mobile.	AROGENATE DEHYDRATASE 4 (ADT4)
GHG_211	GAATGGGTTCTTTCACTGTGTTACCTTCTTGTTCAATATT	AT3G45140	Chloroplast lipoxygenase required for wound-induced jasmonic acid accumulation in Arabidopsis.Mutants are resistant to Staphylococcus aureus and accumulate salicylic acid upon infection. The mRNA is cell-to-cell mobile.	ARABIODOPSIS THALIANA LIPOXYGENASE 2 (ATLOX2);LIPOXYGENASE 2 (LOX2)
GHG_212	TAACTGGAGTACTTTACATTGGAGCTACACTTAATCACTA	AT3G45640	Encodes a mitogen-activated kinase whose mRNA levels increase in response to touch, cold, salinity stress and chitin oligomers.Also functions in ovule development. Heterozygous MPK3 mutants in a homozygous MPK6 background are female sterile due to defects in integument development. MPK3 can be dephosphorylated by MKP2 in vitro. The mRNA is cell-to-cell mobile.	MITOGEN-ACTIVATED PROTEIN KINASE 3 (ATMPK3);MITOGEN-ACTIVATED PROTEIN KINASE 3 (MPK3); (ATMAPK3)
GHG_213	AAATCCTTAATCATCTTTAATACCATTGCCATCTCCTCAA	AT3G46510	Encodes a protein containing a UND, a U-box, and an ARM domain. This protein has E3 ubiquitin ligase activity based on in vitro assays. Can be phosphorylated in vitro by MLPK, ARK1, and ARK2 but not by SD1-29. Involved in ubiquitination of pattern recognition receptor FLS2.	PLANT U-BOX 13 (PUB13);ARABIDOPSIS THALIANA PLANT U-BOX 13 (ATPUB13)
GHG_214	GGACCTTCATTAGTCAATCCCTGCATCCTTTTGAGGTAAA	AT3G46640	Encodes a myb family transcription factor with a single Myb DNA-binding domain (type SHAQKYF) that is unique to plants and is essential for circadian rhythms, specifically for transcriptional regulation within the circadian clock. LUX is required for normal rhythmic expression of multiple clock outputs in both constant light and darkness. It is coregulated with TOC1 and seems to be repressed by C…	PHYTOCLOCK 1 (PCL1)
GHG_215	TTAACTGGTGATGCTTCTTCTTCAATTCATAAGTAACCAA	AT3G47450	Encodes a protein with similarity to the bacterial YqeH GTPase required for proper ribosome assembly. Mutant analyses show that this protein regulates growth and hormonal signaling and attenuates oxidative stress and reactive oxygen species (ROS). It also seems to be involved in regulating leaf senescence, cell death, nitric oxide biosynthesis in response to ABA but not exogenous H2O2. This prote…	(ATNOS1);NITRIC OXIDE SYNTHASE 1 (NOS1); (ATNOA1);NO ASSOCIATED 1 (NOA1);RESISTANT TO INHIBITION WITH FOSMIDOMYCIN 1 (RIF1);SUPPRESSOR OF VARIEGATION 10 (SVR10)
GHG_216	AACACGGTTCAACTTGATTTCTCCAAAGGAAGATTTATTG	AT3G48090	Component of R gene-mediated disease resistance in Arabidopsis thaliana with homology to eukaryotic lipases.	(ATEDS1);ENHANCED DISEASE SUSCEPTIBILITY 1 (EDS1)
GHG_217	ACCATAGAAGCTTAGACCGATTAACAAAACGCTATCAAAG	AT3G49110	Class III peroxidase Perx33. Expressed in roots. Located in the cell wall. Involved in cell elongation. Expression activated by light. May play a role in generating H2O2 during defense response. The mRNA is cell-to-cell mobile.	PEROXIDASE 33 (PRX33);PEROXIDASE CA (PRXCA); (ATPRX33);PEROXIDASE CA (ATPCA)
GHG_218	TGCGTAATCGATACCATCTTCTTCCTTGAACTTCACGCTT	AT3G50820	Encodes a protein which is an extrinsic subunit of photosystem II and which has been proposed to play a central role in stabilization of the catalytic manganese cluster. In <i>Arabidopsis thaliana</i> the PsbO proteins are encoded by two genes: <i>psbO1</i> and <i>psbO2</i>. PsbO2 is the minor isoform in the wild-type. Mutants defective in this gene have been shown to be affected in the dephospho…	PHOTOSYSTEM II SUBUNIT O-2 (PSBO2);PHOTOSYSTEM II SUBUNIT O-2 (PSBO-2);OXYGEN EVOLVING COMPLEX SUBUNIT 33 KDA (OEC33)
GHG_219	CAGCTTCAAATAGTCAGATGAGATTATAGACCGGAACCAT	AT3G51030	encodes a cytosolic thioredoxin that reduces disulfide bridges of target proteins by the reversible formation of a disulfide bridge between two neighboring Cys residues present in the active site. Thioredoxins have been found to regulate a variety of biological reactions in prokaryotic and eukaryotic cells.	THIOREDOXIN H-TYPE 1 (ATTRX1);ARABIDOPSIS THALIANA THIOREDOXIN H-TYPE 1 (Attrx h1);THIOREDOXIN H-TYPE 1 (TRX1)
GHG_220	GATCCAACCATAGTCAAAGTCCCATCAGTACTACTATACA	AT3G51550	Encodes a synergid-expressed, plasma-membrane localized receptor-like kinase that accumulates asymetrically in the synergid membrnane at the filiform apparatus and mediates male-female gametophyte interactions during pollen tube reception. Also involved in powdery mildew infection. Mutants show faster root elongation under dim light, the protein is required for intracellular accumulation of AHA2 …	FERONIA (FER)
GHG_221	AGCTGTTTCTATACATTCTTTGACTAAAACGCCACTTGTG	AT3G52430	Encodes a lipase-like gene that is important for salicylic acid signaling and function in resistance (R) gene-mediated and basal plant disease resistance. PAD4 can interact directly with EDS1, another disease resistance signaling protein. Expressed at elevated level in response to green peach aphid (GPA) feeding, and modulates the GPA feeding-induced leaf senescence through a mechanism that doesn…	PHYTOALEXIN DEFICIENT 4 (PAD4);ARABIDOPSIS PHYTOALEXIN DEFICIENT 4 (ATPAD4)
GHG_222	TTAAGCAATTCTTTAGCCTTTTCTTTAGTCTTGTTACCAC	AT3G52450	Encodes a cytoplasmically localized U-box domain E3 ubiquitin ligase protein that is involved in the response to water stress and acts as a negative regulator of PAMP-triggered immunity.	(ATPUB22);PLANT U-BOX 22 (PUB22)
GHG_223	ATCGGATAGCAACATTACCTCATCGTTAATTCCAAGATCT	AT3G52960	Thioredoxin superfamily protein;(source:Araport11)	PEROXIREDOXIN-II-E (PRXIIE)
GHG_224	TTTCGAATTTCATCTCAACGTACAAGCCTTTCATCAATTC	AT3G53110	Encodes a putative DEAD-Box RNA Helicase and has RNA-dependent ATPase activity. Mutant is Sensitive to chilling stress and heat stress. Germination of the mutant is inhibited by ABA. LOS4 may be involved in temperature sensing. Is enriched in the nuclear envelope and also located in the cytoplasm. LOS4 is involved in export of poly A RNA. The mRNA is cell-to-cell mobile.	LOW EXPRESSION OF OSMOTICALLY RESPONSIVE GENES 4 (LOS4)
GHG_225	CCCAAGTTCAGACGTTTTCTCTCTTGTTGAATCATATCTG	AT3G54500	Member of a small family (4 proteins) in Arabidopsis that have some overlap in function. LNK2 along with LNK1 functions in the integration of light signaling and circadian clock. It is regulated by the clock TOC1 complex. Functions as a transcriptional coactivator.	NIGHT LIGHT-INDUCIBLE AND CLOCK-REGULATED 2 (LNK2)
GHG_226	CTGTCCGACCTTTCTTCTTCTTCTTCCTTGTAAATATCAG	AT3G55020	Ypt/Rab-GAP domain of gyp1p superfamily protein;(source:Araport11)	0
GHG_227	CCCTCACATCTTCAAAGTAGTCAAACACATCGTACAGAAT	AT3G55270	Encodes MAP kinase phosphatase 1 (MKP1). Loss of MKP1 results in hypersensitivity to acute UV-B stress, but without impairing UV-B acclimation.	MITOGEN-ACTIVATED PROTEIN KINASE PHOSPHATASE 1 (MKP1);ARABIDOPSIS MITOGEN-ACTIVATED PROTEIN KINASE PHOSPHATASE 1 (ATMKP1)
GHG_228	GTGACCTTCTTGAACTGTTTAGAGATATGTATGACGCAAA	AT3G56010	transmembrane protein;(source:Araport11)	0
GHG_229	TCAAGATAGATTCGAACATGAACTGAAGATAGAGAAGTGC	AT3G56400	Member of WRKY Transcription Factor; Group III. Function as activator of SA-dependent defense genes and a repressor of JA-regulated genes. WRKY70-controlled suppression of JA-signaling is partly executed by NPR1.	WRKY DNA-BINDING PROTEIN 70 (WRKY70);ARABIDOPSIS THALIANA WRKY DNA-BINDING PROTEIN 70 (ATWRKY70)
GHG_230	AAATTAACTTCATACTTAGACTGTCGATCTGGATGAAACA	AT3G57260	beta 1,3-glucanase	BETA-1,3-GLUCANASE 2 (BGL2);PATHOGENESIS-RELATED PROTEIN 2 (PR2);BETA-1,3-GLUCANASE 2 (BG2);PATHOGENESIS-RELATED PROTEIN 2 (PR-2); (AtPR2); (ATBG2);&#946;-1,3-GLUCANASE (GNS2)
GHG_231	CATCAAAATTAATGCCAGTATTCTCCTGCTCTGTAAAGAC	AT3G58510	DEA(D/H)-box RNA helicase family protein;(source:Araport11)	RNA HELICASE 11 (RH11)
GHG_232	TCACGTATTTGCACCTCTGGATATTTAGATTGAGAGCTTC	AT3G58570	P-loop containing nucleoside triphosphate hydrolases superfamily protein;(source:Araport11)	RNA HELICASE 52 (RH52)
GHG_233	GTTTGATCATCACTCATAGAAGTCCCATTGCCTATAGTAT	AT3G60030	squamosa promoter-binding protein-like 12;(source:Araport11)	SQUAMOSA PROMOTER-BINDING PROTEIN-LIKE 12 (SPL12)
GHG_234	GACGATTTTGGGGTAGAAACTGTATCAATTCCTCTAGAGA	AT3G61240	DEA(D/H)-box RNA helicase family protein;(source:Araport11)	RNA HELICASE 12 (RH12)
GHG_235	GCTGAACCTTTCCAGATCCATCGATTTTGTAAAACTGAAG	AT3G62250	ubiquitin 5;(source:Araport11)	UBIQUITIN 5 (UBQ5)
GHG_236	CGTTTCTCCAGAATGTCATAATATCTCTGTGAATAAGGCT	AT3G62310	RNA helicase family protein;(source:Araport11)	0
GHG_237	TCTCCTTTGAACTTCTTTACTTCCTTCGGCTTTGTAATTC	AT3G62600	J domain protein localized in ER lumen. Can partially compensate for the growth defect in jem1 scj1 mutant yeast. Forms a complex SDF2-ERdj3B-BiP that is required for the proper accumulation of the surface-exposed leucine-rich repeat receptor kinases EFR. EFR is involved in PAMP (pathogen associated molecular patterns) triggered immunity.	(ATERDJ3B); (ERDJ3B)
GHG_238	GCCCTAGATTTAGCAGACTTGATTTGATACTGGAGGTCAT	AT3G63340	kinase superfamily protein;(source:Araport11)	0
GHG_239	CTAACTCTCGAGTCGGAACAATTATAACAGCTTGAATAAC	AT4G00660	RNAhelicase-like 8;(source:Araport11)	(ATRH8);RNAHELICASE-LIKE 8 (RH8)
GHG_240	TAGCGTTATATCCTATTTCCATCATATGCTGTGCCATCAT	AT4G02390	Encodes a DNA dependent nuclear poly (ADP-ribose) polymerase (E.C.2.4.2.30), thought to be involved in post-translational modification .	POLY(ADP-RIBOSE) POLYMERASE (APP);POLY(ADP-RIBOSE) POLYMERASE 2 (PARP2);POLY(ADP-RIBOSE) POLYMERASE 1 (PARP1); (ATPARP1);POLY(ADP-RIBOSE) POLYMERASE (PP)
GHG_241	AGTTTTCCCTACACTTTTGCCTCTACTCTTAAAGAAATTG	AT4G03550	Encodes a callose synthase that is required for wound and papillary callose formation in response to fungal pathogens Erysiphe and Blumeria. Mutants are resistant to P. parasitica and exhibit an exaggerated PR1 response.Contributes to PAMP-induced basal defense. The mRNA is cell-to-cell mobile.	GLUCAN SYNTHASE-LIKE 5 (ATGSL05); (GSL05); (ATGSL5);POWDERY MILDEW RESISTANT 4 (PMR4);GLUCAN SYNTHASE-LIKE 5 (GSL5);GLUCAN SYNTHASE-LIKE 5 (GSL05);ENHANCER OF EDR1 3 (EED3)
GHG_242	ACTCTCCCATAAGATCTTGATCCATAGTAACCATTAACGA	AT4G05160	Encodes a peroxisomal protein involved in the activation of fatty acids through esterification with CoA. At4g05160 preferentially activates fatty acids with medium chain length (C6:0 and C7:0) as well as even-numbered long-chain fatty acids (C14:0, C16:0 and C18:0). At4g05160 was also able to catalyze the conversion of OPC-6:0 to its CoA ester and is therefore thought to be involved in the peroxi…	0
GHG_243	AATGACTTAACGTTGATGATCTCTTTAGCAGAATCTTTGG	AT4G05180	Encodes the PsbQ subunit of the oxygen evolving complex of photosystem II.	PHOTOSYSTEM II SUBUNIT Q (PSBQ);PHOTOSYSTEM II SUBUNIT Q-2 (PSBQ-2); (PSII-Q)
GHG_244	TCCATTTCTTATCTTTATCATCTTCGCCTCCCATTTTCTC	AT4G07990	Chaperone DnaJ-domain superfamily protein;(source:Araport11)	0
GHG_245	TTCATACACAAAACCTAATGATACTCGTCCCAGAAATTTC	AT4G08470	Encodes a member of the A1 subgroup of the MEKK (MAPK/ERK kinase kinase) family. MEKK is another name for Mitogen-Activated Protein Kinase Kinase Kinase (MAPKKK or MAP3K). This subgroup has four members: At4g08500 (MEKK1, also known as ARAKIN, MAP3Kb1, MAPKKK8), At4g08480 (MEKK2, also known as MAP3Kb4, MAPKKK9), At4g08470 (MEKK3, also known as MAP3Kb3, MAPKKK10) and At4g12020 (MEKK4, also known a…	MAPK/ERK KINASE KINASE 3 (MEKK3); (MAPKKK10)
GHG_246	ATAGCAAAATCTTCAGGACCAGAAACACCAATATACTGAT	AT4G08480	Encodes a member of the A1 subgroup of the MEKK (MAPK/ERK kinase kinase) family. MEKK is another name for Mitogen-Activated Protein Kinase Kinase Kinase (MAPKKK or MAP3K). This subgroup has four members: At4g08500 (MEKK1, also known as ARAKIN, MAP3Kb1, MAPKKK8), At4g08480 (MEKK2, also known as MAP3Kb4, MAPKKK9), At4g08470 (MEKK3, also known as MAP3Kb3, MAPKKK10) and At4g12020 (MEKK4, also known a…	SUPPRESSOR OF MKK1 MKK2 1 (SUMM1);MAPK/ERK KINASE KINASE 2 (MEKK2);MITOGEN-ACTIVATED PROTEIN KINASE KINASE KINASE 9 (MAPKKK9)
GHG_247	GGAGTAATATTCTTATCTCCTCCTCTTCGTCCAGTTGATT	AT4G08500	Encodes a member of the A1 subgroup of the MEKK (MAPK/ERK kinase kinase) family. MEKK is another name for Mitogen-Activated Protein Kinase Kinase Kinase (MAPKKK or MAP3K). This subgroup has four members: At4g08500 (MEKK1, also known as ARAKIN, MAP3Kb1, MAPKKK8), At4g08480 (MEKK2, also known as MAP3Kb4, MAPKKK9), At4g08470 (MEKK3, also known as MAP3Kb3, MAPKKK10) and At4g12020 (MEKK4, also known a…	(ATMEKK1); (ARAKIN); (MAPKKK8);MAPK/ERK KINASE KINASE 1 (MEKK1)
GHG_248	CATTCAAGAACCTATATGAATGTTACAAACTTGCACGATG	AT4G08900	Encodes an arginase, likely to be involved in polyamine biosynthesis in pollen.	ARGININE AMIDOHYDROLASE 1 (ARGAH1)
GHG_249	TCCATCTTGTTTATATGTAATGTCGCTGCTAGGAATTCAC	AT4G09570	Encodes a member of Calcium Dependent Protein Kinase (CDPK) gene family.Positive regulator of ABA signaling. Phosphorylates ABA responsive transcription factors ABF1 and ABF4.	CALCIUM-DEPENDENT PROTEIN KINASE 4 (CPK4); (ATCPK4)
GHG_250	CCACTAACCAATATAGATCTAAACCTCGCGTGATGACTTA	AT4G09730	Encodes RH39, a DEAD-box protein involved in the introduction of the hidden break into the 23S rRNA in the chloroplasts. Recombinant RH39 binds to the 23S rRNA in a segment adjacent to the stem-loop creating the hidden break target loop in a sequence-dependent manner. Has ATP-hydrolyzing activity at a Kcat of 5.3 /min in the presence of rRNA sequence. Mutants have drastically reduced level of lev…	RH39 (RH39)
GHG_251	ATCATAAAGAAACACACCCATATTATGAGCCAGATTAACG	AT4G10180	Encodes a nuclear-localized protein that acts as a repressor of photomorphogenesis and may be involved in chromatin remodeling. The mRNA is cell-to-cell mobile.	DE-ETIOLATED 1 (DET1);FUSCA 2 (FUS2); (ATDET1)
GHG_252	TGATTACAAAATAGACTCTCTTTAGGTTGTTGGAGCTTTG	AT4G10500	2-oxoglutarate (2OG) and Fe(II)-dependent oxygenase superfamily protein;(source:Araport11)	DMR6-LIKE OXYGENASE 1 (DLO1)
GHG_253	TCTCAAGATACTTACTGTTCCCCTGTCAATTACCTTCTTA	AT4G11110	Encodes a member of the SPA (suppressor of phyA-105) protein family (SPA1-SPA4). SPA proteins contain an N-terminal serine/threonine kinase-like motif followed by a coiled-coil structure and a C-terminal WD-repeat domain. SPA proteins function redundantly in suppressing photomorphogenesis in dark- and light-grown seedlings. SPA2 primarily regulates seedling development in darkness and has little …	SPA1-RELATED 2 (SPA2)
GHG_254	AAGCCAGTACTTCGACAAAATCTGCAATAATTCCAGTTTC	AT4G12720	Encodes a protein with ADP-ribose hydrolase activity. Negatively regulates EDS1-conditioned plant defense and programmed cell death.	ARABIDOPSIS THALIANA NUDIX HYDROLASE HOMOLOG 7 (AtNUDT7);GROWTH FACTOR GENE 1 (GFG1); (NUDT7)
GHG_255	TTGGTGACTTCCATATTCTCTCACTATACTTTAACGGAGA	AT4G14560	auxin (indole-3-acetic acid) induced gene (IAA1) encoding a short-lived nuclear-localized transcriptional regulator protein. The mRNA is cell-to-cell mobile.	INDOLE-3-ACETIC ACID INDUCIBLE 1 (IAA1);AUXIN RESISTANT 5 (AXR5)
GHG_256	ACCGTAGCTTATATACTTCGTTGTTGCTAAAATACGCCTG	AT4G15800	Member of a diversely expressed predicted peptide family showing sequence similarity to tobacco Rapid Alkalinization Factor (RALF), and is believed to play an essential role in the physiology of Arabidopsis. Consists of a single exon and is characterized by a conserved C-terminal motif and N-terminal signal peptide. The mRNA is cell-to-cell mobile.	RALF-LIKE 33 (RALFL33)
GHG_257	AATAGCTTTAGAGATCTTTTCATCAATAGACGTTGTGTGA	AT4G16630	DEA(D/H)-box RNA helicase family protein;(source:Araport11)	0
GHG_258	CACCCTTCTTGATCATAAGCATCTGGAAACCTATACCTTC	AT4G16680	P-loop containing nucleoside triphosphate hydrolases superfamily protein;(source:Araport11)	0
GHG_259	ACCCGTTGTCCATTGAATTATATGCTCCATTTCCCATCTT	AT4G16760	Encodes a medium to long-chain acyl-CoA oxidase. Catalyzes the first step of fatty acid beta-oxidation. Involved in jasmonate biosynthesis. Gene expression is induced by wounding, drought stress, abscisic acid, and jasmonate.	ACYL-COA OXIDASE 1 (ACX1); (ATACX1)
GHG_260	CATCAGCATCATCATTAAGTCCCAATTTACCCAATATACG	AT4G16860	Confers resistance to Peronospora parasitica. RPP4 is coordinately regulated by transcriptional activation and RNA silencing.	RECOGNITION OF PERONOSPORA PARASITICA 4 (RPP4);CHILLING SENSITIVE 2 (CHS2); (CHS2)
GHG_261	GCAAAAGATATAGCATAATTCCACGTCAGCATACAACAAG	AT4G17490	Encodes a member of the ERF (ethylene response factor) subfamily B-3 of ERF/AP2 transcription factor family (ATERF-6). The protein contains one AP2 domain. There are 18 members in this subfamily including ATERF-1, ATERF-2, AND ATERF-5. It is involved in the response to reactive oxygen species and light stress. Involved in regulating root architecture and the response to cold stress.	ETHYLENE RESPONSIVE ELEMENT BINDING FACTOR 6 (ATERF6); (ERF-6-6);ETHYLENE RESPONSIVE ELEMENT BINDING FACTOR 6 (ERF6); (ERF103)
GHG_262	TCTAAAGAAGCATTAAAACCTCCTGTGTAATCTATTCCTG	AT4G17840	CAAX protease self-immunity protein;(source:Araport11)	BALANCE OF CHLOROPHYLL METABOLISM 4 (BCM4)
GHG_263	GGAGACAATCGGTGAAGGAATAAGTAGATGGATTAAAACC	AT4G18170	Member of WRKY Transcription Factor; Group II-c. Involved in the activation of salicylic acid biosynthesis genes ICS1 and PBS3. In the ovule, it is expressed in hypodermal somatic cells and appears to play a role in supression of megasporocyte cell fate. In the leaf if is upstream of FHY3 and regulates light-mediated leaf senescence.	WRKY DNA-BINDING PROTEIN 28 (WRKY28); (AtWRKY28)
GHG_264	GGATGATGAAATGCTCTTGTTGGTATTCTCTTGATTCGTA	AT4G18570	Microtubule associated protein involved in cortical microtubule organization.	INCREASED PETAL GROWTH ANISOTROPY 1 (IPGA1)
GHG_265	GTGATAAGTAGTAACAACAGGAGAAGGGTTTGATAAGTGA	AT4G19660	Encodes NPR4, a ankyrin repeat BTB/POZ domain-containing protein with 36% sequence identity with NPR1. Mutants are more susceptible to the bacterial pathogen Pseudomonas syringe pv. tomato DC3000 and to the fungal pathogen Erysiphe cichoracearum, but do not differ markedly from wild type in interaction with virulent and avirulent strains of the oomycete Peronospora parasitica. NPR4 is required fo…	NPR1-LIKE PROTEIN 4 (NPR4); (ATNPR4)
GHG_266	CTAGGATACATCAATAAATTCCTACAACCATGACACACCA	AT4G20380	LSD1 monitors a superoxide-dependent signal and negatively regulates a plant cell death pathway. contains zinc-finger motifs. LSD1 negatively regulates a basal defense pathway that can act upstream or independently of both NIM1/NPR1 function and SA accumulation following avirulent or virulent pathogen challenge	LESION SIMULATING DISEASE 1 (LSD1);CHILLING SENSITIVE 4 (CHS4); (CHS4)
GHG_267	AATGGCTTCACATTTATGATATCCTTTGCAGATTCTTTGG	AT4G21280	Encodes the PsbQ subunit of the oxygen evolving complex of photosystem II.	PHOTOSYSTEM II SUBUNIT Q (PSBQ);PHOTOSYSTEM II SUBUNIT QA (PSBQA);PHOTOSYSTEM II SUBUNIT Q-1 (PSBQ-1)
GHG_268	AGTTCTCCAACATATCTCTTATCTCACGCAATTAAACACA	AT4G22670	Encodes one of the 36 carboxylate clamp (CC)-tetratricopeptide repeat (TPR) proteins (Prasad 2010, Pubmed ID: 20856808) with potential to interact with Hsp90/Hsp70 as co-chaperones. The mRNA is cell-to-cell mobile.	HSP70-INTERACTING PROTEIN 1 (AtHip1);HSP70-INTERACTING PROTEIN 1 (HIP1);TETRATRICOPEPTIDE REPEAT 11 (TPR11)
GHG_269	AGAAATATCTCACTGTGTTCTGATTATTGGTTTGGAGGTT	AT4G22690	member of CYP706A The mRNA is cell-to-cell mobile.	CYTOCHROME P450, FAMILY 706, SUBFAMILY A, POLYPEPTIDE 1 (CYP706A1)
GHG_270	TATTGACCTCAAAACCAAATTTCTCATGTTCTGTACCTAT	AT4G23100	Encodes the enzyme glutamate-cysteine ligase catalyzing the first, and rate-limiting, step of glutathione biosynthesis. Required for cell proliferation at the root tip. Involved in susceptibility to the bacterial pathogen Pseudomonas syringae. Mutants are phytoalexin defective.	(ATGSH1);CINNAMYL ALCOHOL DEHYDROGENASE HOMOLOG 2 (CAD2); (GSHA);ROOT MERISTEMLESS 1 (RML1);PHYTOALEXIN DEFICIENT 2 (PAD2); (ATECS1);GLUTAMATE-CYSTEINE LIGASE (GSH1);CADMIUM SENSITIVE 2 (CAD2);REGULATOR OF AXILLARY MERISTEMS 1 (RAX1);PROTEASOME ALPHA SUBUNIT D2 (PAD2)
GHG_271	ATGATTGTGCTCATTAGTGTATGTTATGGTGAATTTCTCC	AT4G23550	Encodes WRKY DNA-binding protein 29 (WRKY29). The mRNA is cell-to-cell mobile.	(WRKY29); (ATWRKY29)
GHG_272	CACCAGGAGGAATAATATCAATGCCTGTATAAGACGAGAA	AT4G23740	Leucine-rich repeat protein kinase family protein;(source:Araport11)	0
GHG_273	GTTCAAGTCCTGTTGAACATTCCTTATTATGCATCGTTAG	AT4G23810	member of WRKY Transcription Factor; Group III	(WRKY53); (ATWRKY53)
GHG_274	ACAGCAAATTTACCGTTAGCCTTTGATTCCCATACATACT	AT4G24190	encodes an ortholog of GRP94, an ER-resident HSP90-like protein and is involved in regulation of meristem size and organization. Single and double mutant analyses suggest that SHD may be required for the correct folding and/or complex formation of CLV proteins. Lines carrying recessive mutations in this locus exhibits expanded shoot meristems, disorganized root meristems, and defective pollen tub…	SHEPHERD (SHD);HEAT SHOCK PROTEIN 90.7 (HSP90.7);HEAT SHOCK PROTEIN 90.7 (AtHsp90.7);HEAT SHOCK PROTEIN 90-7 (AtHsp90-7); (HSP90)
GHG_275	AGCCATTTTGCTACTTACTGCTGGAACTCTAATCACTCTT	AT4G24240	Encodes a Ca-dependent calmodulin binding protein. Sequence similarity to the WRKY transcription factor gene family.	WRKY DNA-BINDING PROTEIN 7 (WRKY7); (ATWRKY7)
GHG_276	TCAACTCTGCAGGGATGATGAATGTCAATAGTAGTATTTC	AT4G24520	Encodes a cyp450 reductase likely to be involved in phenylpropanoid metabolism.	P450 REDUCTASE 1 (ATR1);ARABIDOPSIS CYTOCHROME REDUCTASE (AR1);ARABIDOPSIS THALIANA CYTOCHROME REDUCTASE 1 (ATCPR1)
GHG_277	ATAGTCTTCTTTAACTTTCGACTTAAATCTAGGCCCAGTA	AT4G24690	Encodes NBR1, a selective autophagy substrate. The mRNA is cell-to-cell mobile.	NEXT TO BRCA1 GENE 1 (NBR1);ARABIDOPSIS THALIANA NEXT TO BRCA1 GENE 1 (AtNBR1)
GHG_278	AACATCAAGGAGAGGTTTGTTTGAAAGAGAAATAGCATAG	AT4G24750	Rhodanese/Cell cycle control phosphatase superfamily protein;(source:Araport11)	0
GHG_279	GATCCACCATCCATGAATTCCAATATGATTGAAACAAGAC	AT4G26070	Member of MAP Kinase Kinase. Likely functions in a stress-activated MAPK pathway. Can phosphorylate the MAPK AtMPK4, in response to stress. Gets phosphorylated by MEKK1 in response to wounding.	MITOGEN ACTIVATED PROTEIN KINASE KINASE 1 (MKK1); (ATMEK1); (NMAPKK);MAP KINASE/ ERK KINASE 1 (MEK1)
GHG_280	ATCCGGTTTATGGTCAACGGATAATGGAAGTGCAGTTTTG	AT4G26080	Involved in abscisic acid (ABA) signal transduction. Negative regulator of ABA promotion of stomatal closure.	(AtABI1);ABA INSENSITIVE 1 (ABI1)
GHG_281	ATCAGACTTCACGATAATTTCTATGCATCTATCCAAAAGC	AT4G26120	Ankyrin repeat family protein / BTB/POZ domain-containing protein;(source:Araport11)	0
GHG_282	ACCGTCTTCTAAGTCTTTCCCGGTTTATCCTAATGTACTT	AT4G26200	Member of a family of proteins in Arabidopsis that encode 1-Amino-cyclopropane-1-carboxylate synthase, an enzyme involved in ethylene biosynthesis. Not expressed in response to IAA.	1-AMINO-CYCLOPROPANE-1-CARBOXYLATE SYNTHASE 7 (ACS7); (ATACS7);1-AMINO-CYCLOPROPANE-1-CARBOXYLATE SYNTHASE 7 (ACCS7)
GHG_283	CATTCCTTCTCTCCAAACAAAGCCTTACCTAAATAGTTAC	AT4G27410	Encodes a NAC transcription factor induced in response to desiccation. It is localized to the nucleus and acts as a transcriptional activator in ABA-mediated dehydration response.	(ANAC72); (ATRD26);RESPONSIVE TO DESICCATION 26 (RD26)
GHG_284	CAACCTATAGTTTAAGCTTTCCCTTTCACCTTCAGCAGAC	AT4G28470	encoding the RPN subunits of the 26S proteasome	26S PROTEASOME REGULATORY SUBUNIT S2 1B (RPN1B); (ATRPN1B)
GHG_285	ACGAGGAGTTAGAGACACAGAGAGTAAGAAGGAGATGAAG	AT4G28660	Similar to PsbW subunit of photosystem II.	PHOTOSYSTEM II REACTION CENTER PSB28 PROTEIN (PSB28)
GHG_286	TCAGGTTACACACAAGCTCAACAGATACTTCAGGCATAAG	AT4G29010	Functions in beta-oxidation of fatty acids, similar to CuMFP with L-3-hydroxyacyl-CoA hydrolyase , L-3-hydroxyacyl-dehydrogenase, D-3-hydroxyacyl-CoA epimerase, and 3, 2-enoyl-CoA isomerase activities.	ABNORMAL INFLORESCENCE MERISTEM (AIM1)
GHG_287	TACTACTAAACCCAAGCTCCATATATCACTTTTATTTCCG	AT4G29810	encodes a MAP kinase kinase 2 that regulates MPK6 and MPK4 in response to cold and salt stresses. Co-expression with MEKK1 in protoplasts activated MKK2 activity, suggesting that MEKK1 may be a regulator of MKK2.	MAP KINASE KINASE 2 (ATMKK2);MAP KINASE KINASE 2 (MKK2);MAP KINASE KINASE 1 (MK1)
GHG_288	TCCTATATTTTGATCCCTTGATATTGACACAATCTGCTCC	AT4G29900	one of the type IIB calcium pump isoforms. encodes an autoinhibited Ca(2+)-ATPase that contains an N-terminal calmodulin binding autoinhibitory domain.	AUTOINHIBITED CA(2+)-ATPASE 10 (ACA10);COMPACT INFLORESCENCE 1 (CIF1); (ATACA10)
GHG_289	ACCAGTACGGTTAAGGAGAGAAATGACGGTTTTGAATTTA	AT4G31550	member of WRKY Transcription Factor; Group II-d; negative regulator of basal resistance to Pseudomonas syringae.	WRKY DNA-BINDING PROTEIN 11 (WRKY11); (AtWRKY11)
GHG_290	ACTCATCCGGGTCTTGTTTTCTTTTCTTTATCGGTATATC	AT4G31800	Pathogen-induced transcription factor. Binds W-box sequences in vitro. Forms protein complexes with itself and with WRKY40 and WRKY60. Constitutive expression of WRKY18 enhanced resistance to P. syringae, but its coexpression with WRKY40 or WRKY60 made plants more susceptible to both P. syringae and B. cinerea. WRKY18, WRKY40, and WRKY60 have partially redundant roles in response to the hemibiotr…	WRKY DNA-BINDING PROTEIN 18 (WRKY18);ARABIDOPSIS THALIANA WRKY DNA-BINDING PROTEIN 18 (ATWRKY18)
GHG_291	AGATGGATCATATGCCAATAAACCATACAATAGATCTGCA	AT4G32660	Encodes protein kinase AME3.	(AME3)
GHG_292	CCGTTTCGTTACTCTCACTACTCTCTGACATTTTATTCGA	AT4G32800	encodes a member of the DREB subfamily A-4 of ERF/AP2 transcription factor family. The protein contains one AP2 domain. There are 17 members in this subfamily including TINY.	ETHYLENE RESPONSE FACTOR 43 (ERF043)
GHG_293	GGCCACTAAAGTACCATCAGCTAACCGTCCTTTATAAACT	AT4G33430	Leu-rich receptor Serine/threonine protein kinase. Component of BR signaling that interacts with BRI1 in vitro and in vivo to form a heterodimer. Brassinolide-dependent association of BRI1 and BAK1 in vivo. Phosphorylation of both BRI1 and BAK1 on Thr residues was BR dependent. Although BAK1 and BRI1 alone localize in the plasma membrane, when BAK1 and BRI1 are coexpressed, the heterodimer BAK1/B…	BRI1-ASSOCIATED RECEPTOR KINASE (BAK1)
GHG_294	TTATCACCAAGACAAAGACTAAGCAGAATCGAACTAATTT	AT4G34131	UDP-glucosyl transferase 73B3;(source:Araport11)	UDP-GLUCOSYL TRANSFERASE 73B3 (UGT73B3)
GHG_295	TCTCCATCAGAAACATAGGAGCTCTCATCACATTCACTAC	AT4G34390	extra-large GTP-binding protein 2;(source:Araport11)	EXTRA-LARGE GTP-BINDING PROTEIN 2 (XLG2)
GHG_296	CCACAAACCGAACCTTACTTCCCGACTACAGAATATATTA	AT4G34460	Encodes the heterotrimeric G-protein beta subunit and is involved in organ shape. A significant fraction of the protein is found in the ER. Mutants carrying null alleles express similar fruit phenotypes, as seen in er plants, but differ from er in that the stem is only slightly shorter than that in the wild type, the pedicel is slightly longer than that in the wild type, and the leaves are rounde…	GTP BINDING PROTEIN BETA 1 (AGB1);ERECTA-LIKE 4 (ELK4); (ATAGB1)
GHG_297	AAGGGAGAGTTGTAAGAACTAGCTGGACGATACTTGTAAG	AT4G35090	Encodes a peroxisomal catalase, highly expressed in bolts and leaves. mRNA expression patterns show circadian regulation with mRNA levels being high in the subjective early morning. Loss of function mutations have increased H2O2 levels and increased H2O2 sensitivity. Mutants accumulate more toxic ions yet show decreased sensitivity to Li+. This decreased sensitivity is most likely due to an insen…	CATALASE 2 (CAT2)
GHG_298	GGTGTCACTCTTCCATTTCTTAGATATTCAGGTGGTGTAT	AT4G35230	Encodes BR-signaling kinase 1 (BSK1), one of the three homologous BR-signaling kinases (BSK1, AT4G35230; BSK2, AT5G46570; BSK3, AT4G00710). Mediates signal transduction from receptor kinase BRI1 by functioning as the substrate of BRI1. Plasma membrane localized.	BRASSINOSTEROID-SIGNALING KINASE 1 (BSK1)
GHG_299	GGAATTAGAAGACAAGTTGGTGGTAGAGGTTTTAGAGTAA	AT4G35310	calmodulin-domain protein kinase CDPK isoform 5 (CPK5)	CALMODULIN-DOMAIN PROTEIN KINASE 5 (CPK5); (ATCPK5)
GHG_300	TGTTCTTTGCTACGAAACTGAACATAACCCTTCTTCATTT	AT4G35470	Encodes PIRL4, a member of the Plant Intracellular Ras-group-related LRRs (Leucine rich repeat proteins). PIRLs are a distinct, plant-specific class of intracellular LRRs that likely mediate protein interactions, possibly in the context of signal transduction.	PLANT INTRACELLULAR RAS GROUP-RELATED LRR 4 (PIRL4)
GHG_301	AAGAACTCTTGCATCCATATTGTATTGTATTTCTCCATCG	AT4G37925	Encodes subunit NDH-M of NAD(P)H:plastoquinone dehydrogenase complex (Ndh complex) present in the thylakoid membrane of chloroplasts. This subunit is thought to be required for Ndh complex assembly.	NADH DEHYDROGENASE-LIKE COMPLEX M (NdhM);SUBUNIT NDH-M OF NAD(P)H:PLASTOQUINONE DEHYDROGENASE COMPLEX (NDH-M)
GHG_302	ATATGCGAAAATACTACAATTGATTCCTTTGACAACAGAC	AT4G38950	ATP binding microtubule motor family protein;(source:Araport11)	0
GHG_303	GCCTCGAATCTGAATATACTTATTAGCTGCAGGGACAATC	AT4G39030	Encodes an orphan multidrug and toxin extrusion transporter. Essential component of salicylic acid-dependent signaling for disease resistance. Member of the MATE-transporter family. Expression induced by salicylic acid. Mutants are salicylic acid-deficient.	ENHANCED DISEASE SUSCEPTIBILITY 5 (EDS5);SALICYLIC ACID INDUCTION DEFICIENT 1 (SID1);SUSCEPTIBLE TO CORONATINE-DEFICIENT PST DC3000 3 (SCORD3)
GHG_304	TTCCGTCATCACAACTTTCCTCATTTTCTTGAATTGGTCA	AT4G39950	Belongs to cytochrome P450 and is involved in tryptophan metabolism. Converts Trp to indo-3-acetaldoxime (IAOx), a precursor to IAA and indole glucosinolates. The mRNA is cell-to-cell mobile.	CYTOCHROME P450, FAMILY 79, SUBFAMILY B, POLYPEPTIDE 2 (CYP79B2)
GHG_305	ATTCCATTAGTTTTCTCTTCTTCACTATGCTTCTCTGTCC	AT5G02810	PRR7 and PRR9 are partially redundant essential components of a temperature-sensitive circadian system. CCA1 and LHY had a positive effect on PRR7 expression levels. Acts as transcriptional repressor of CCA1 and LHY. Acts additively with EC, PRR5 and PRR9 to regulate hypocotyl growth under photoperiodic conditions.	(APRR7);PSEUDO-RESPONSE REGULATOR 7 (PRR7)
GHG_306	TTTCTACACACACATACATATATCTACCATTCACACGACT	AT5G02840	Encodes RVE4, a homolog of the circadian rhythm regulator RVE8. rve4 rve6 rve8 triple mutants display an extremely long circadian period, with delayed and reduced expression of evening-phased clock genes. Involved in heat shock response.	LHY/CCA1-LIKE 1 (LCL1);REVEILLE 4 (RVE4)
GHG_307	TTGCCTTTGCAACCCTAGAGACGAAGCATACATATTATTC	AT5G03730	Homologous to the RAF family of serine/threonine protein kinases. Negative regulator in the ethylene signal transduction pathway. Interacts with the putative ethylene receptors ETR1 and ERS. Constitutively expressed.	CONSTITUTIVE TRIPLE RESPONSE 1 (CTR1);SUGAR-INSENSITIVE 1 (SIS1); (AtCTR1)
GHG_308	CCAGTAGTCAACAGAAGCACAGGTCATGAAGAATACTATA	AT5G05450	P-loop containing nucleoside triphosphate hydrolases superfamily protein;(source:Araport11)	RNA HELICASE 18 (RH18)
GHG_309	ATCTAGTCTAATCCAGTGAATGACATATGCTTTCTTTTCC	AT5G05730	ASA1 encodes the alpha subunit of anthranilate synthase, which catalyzes the rate-limiting step of tryptophan synthesis. ASA1 is induced by ethylene, and forms a link between ethylene signalling and auxin synthesis in roots.	ANTHRANILATE SYNTHASE ALPHA SUBUNIT 1 (ASA1)
GHG_310	TCAAGCTCTTTAACTATTCCGTACTTCTTAGCTTTCTCAC	AT5G07340	Calreticulin family protein;(source:Araport11)	0
GHG_311	CTCCCTAACCTTTGCCCAACCAGTTTTAACAACAAGCTTA	AT5G07350	RNA binding protein with nuclease activity essential for stress response. Involved in mechanisms acting on mRNAs entering the secretory pathway. Functionally redundant with TSN2.	TUDOR-SN PROTEIN 1 (TUDOR1);ARABIDOPSIS THALIANA TUDOR-SN PROTEIN 1 (AtTUDOR1);TUDOR-SN PROTEIN 1 (TSN1)
GHG_312	AAATAATTAGAAGTACCTCCTTTAATCCACGTGAAATTGC	AT5G08080	member of SYP13 Gene Family	SYNTAXIN OF PLANTS 132 (SYP132)
GHG_313	CTTTCTATCACTCTCCGAAACAAATTAACGAGACCAAATA	AT5G08330	Circadian oscillator protein which interacts with bZIP63 and regulates a response of the circadian oscillator to sugar. Is not required for the sugar-induced circadian phase advance in the morning; regulates a response of CCA1 to sugars.	TCP DOMAIN PROTEIN 11 (TCP11); (AtTCP11);TCP DOMAIN PROTEIN 21 (TCP21); (ATTCP21);CCA1 HIKING EXPEDITION (CHE)
GHG_314	GGCTCAAGAAGGTTTGTGGGATTACTAGTAGAAGGAACAT	AT5G09330	NAC domain containing protein 82;(source:Araport11)	NAC DOMAIN CONTAINING PROTEIN 82 (anac082);VND-INTERACTING 1 (VNI1);NAC DOMAIN CONTAINING PROTEIN 82 (NAC082)
GHG_315	ATGTCCGTCTTTCCTAAAATATCTCAGTACCTTCCTATCA	AT5G09410	calmodulin-binding protein, similar to another ethylene-upregulated calmodulin-binding protein ER1 GI:11612392 from (Nicotiana tabacum)	ETHYLENE INDUCED CALMODULIN BINDING PROTEIN (EICBP.B)
GHG_316	TCGACAATACATAATAGCTGCATTGTCACCCGATACTTAA	AT5G09810	Member of Actin gene family.Mutants are defective in germination and root growth. The mRNA is cell-to-cell mobile.	ACTIN 2 (ACT2);ACTIN 7 (ACT7); (ATACT7)
GHG_317	GTCGTCATAGAAAACACTAAAACAAACGGAGCGAGAGATA	AT5G11170	One of two genes encoding an ATP-dependent RNA helicase that localizes predominantly to euchromatic regions of Arabidopsis nuclei, and associates with genes transcribed by RNA polymerase II independently from the presence of introns. It is not detected at non-transcribed loci. It interacts with ssRNA, dsRNA and dsDNA, but not with ssDNA. Its ATPase activity is stimulated by RNA and dsDNA and its …	HOMOLOG OF HUMAN UAP56 A (UAP56A)
GHG_318	TGTCTATATCTACAGCTCAAATCATAACAGAGGAACAGCT	AT5G11790	Plays a role in dehydration stress response.	N-MYC DOWNREGULATED-LIKE 2 (NDL2)
GHG_319	AACTCCAAATCCATTCTTAGCTGTTGTGTTAACTTTCTTG	AT5G12030	Encodes a cytosolic small heat shock protein with chaperone activity that is induced by heat and osmotic stress and is also expressed late in seed development.	HEAT SHOCK PROTEIN 17.6A (AT-HSP17.6A);HEAT SHOCK PROTEIN 17.6 (HSP17.6);HEAT SHOCK PROTEIN 17.6A (HSP17.6A)
GHG_320	ACAGGTCGAGTGTTTTCTGTTCCAAAATCTAATCCTGATA	AT5G13010	Encodes a nuclear localized DEAH-box containing protein that is involved in miRNA biogenesis. Loss of function mutants are embryo lethal. Gene silencing experiments demonstrated its role in the localization of DCL-1 and HYL1 to the nuclear D-body. In silenced lines, miRNA production is suppressed and plants have developmental abnormalities and are hypersensitive to fungal pathogens.	FOREVER YOUNG (FEY);EMBRYO DEFECTIVE 3011 (EMB3011);CLUMSY VEIN (CUV);HOMOLOG IN YEAST PRP16 (PRP16);PSR1-INTERACTING PROTEIN 1 (PINP1)
GHG_321	CTGATACTAAATTAGCAACTTCCAGAATGTAGCCTTCAAG	AT5G13050	5-Formyltetrahydrofolate cycloligase (5-CHO-THF cycloligase - AT5G13050.1) regulates/influences under photorespiratory conditions the activity of another gene product, i.e. serine hydroxymethyltransferase (SHMT) due to accumulating amounts of 5-Formyltetrahydrofolate	5-FORMYLTETRAHYDROFOLATE CYCLOLIGASE (5-FCL)
GHG_322	ATGTTCCTTGAGCTTCTTATCCAATTCAGTAAAATGTTCC	AT5G13110	Encodes a plastidic glucose-6-phosphate dehydrogenase that is sensitive to reduction by DTT and whose mRNA is most highly expressed in root.	GLUCOSE-6-PHOSPHATE DEHYDROGENASE 2 (G6PD2)
GHG_323	CACCTCTTTCATCCCGGTTTCTTCTACTATCATCTTTACT	AT5G13160	Mutant is defective in perception of Pseudomonas syringae avirulence gene avrPphB. Encodes a putative serine-threonine kinase.	AVRPPHB SUSCEPTIBLE 1 (PBS1)
GHG_324	TGGCAGTATAGACTTTCGGTGTTGTTAGGGCATAAGATGA	AT5G13320	Encodes an enzyme capable of conjugating amino acids to 4-substituted benzoates. 4-HBA (4-hydroxybenzoic acid) and pABA (4-aminobenzoate) may be targets of the enzyme in Arabidopsis, leading to the production of pABA-Glu, 4HBA-Glu, or other related compounds. This enzyme is involved in disease-resistance signaling. It is required for the accumulation of salicylic acid, activation of defense respo…	(WIN3);HOPW1-1-INTERACTING 3 (WIN3);GRETCHEN HAGEN 3.12 (GH3.12);AVRPPHB SUSCEPTIBLE 3 (PBS3);GH3-LIKE DEFENSE GENE 1 (GDG1); (ATGH3.12)
GHG_325	GGTGTTTGAAGACAGATATGTTGGGATCATTAAGTACAGC	AT5G14760	At5g14760 encodes for L-aspartate oxidase involved in the early steps of NAD biosynthesis. In contrary to the EC 1.4.3.16 (l-aspartate oxidase - deaminating) the enzyme catalyzes the reaction L-aspartate + O2 = iminoaspartate (alpha-iminosuccinate) + H2O2	L-ASPARTATE OXIDASE (AO);FLAGELLIN-INSENSITIVE 4 (FIN4)
GHG_326	TTTTTTGAAACTTGTAGACCTGGATCATGATTCGAATAAG	AT5G14930	encodes an acyl hydrolase involved in senescence .	SENESCENCE-ASSOCIATED GENE 101 (SAG101)
GHG_327	AACTGGAACAAGAATATTAGCAGCAGAATCGTCATTATCA	AT5G15410	'defense, no death' gene (DND1) encodes a mutated cyclic nucleotide-gated cation channel; Same as CNGC2 (article ID 229): Cyclic nucleotide gated channel, activated by cAMP, conducts K+ and other monovalent cations but excludes Na+, does not contain the GYG amino acid sequence found in other channels with this conductivity profile. Conducts Ca2+ into cells which is linked to the generation of NO …	DEFENSE NO DEATH 1 (DND1);CYCLIC NUCLEOTIDE-GATED CHANNEL 2 (ATCNGC2);CYCLIC NUCLEOTIDE GATED CHANNEL 2 (CNGC2)
GHG_328	TACAAACCCATTTGCACAACAGTAGTAATACTTCTTGAAG	AT5G15840	Encodes a protein showing similarities to zinc finger transcription factors, involved in regulation of flowering under long days. Acts upstream of FT and SOC1.	CONSTANS (CO); (FG);B-BOX DOMAIN PROTEIN 1 (BBX1)
GHG_329	CGATGCTCCATATATCTATTGCCGGTGTATACTTTGAGAA	AT5G19010	member of MAP Kinase	MITOGEN-ACTIVATED PROTEIN KINASE 16 (MPK16)
GHG_330	TTAAAAATATGAGTTGTTTCTGGTAGATCAATCCCTCTTG	AT5G19210	P-loop containing nucleoside triphosphate hydrolases superfamily protein;(source:Araport11)	0
GHG_331	TGAATCACACTTTCATACTTTATAACAGAGAAGAGTCGGA	AT5G19690	encodes an oligosaccharyl transferase involved response to high salt. Mutants are hypersensitive to high salt conditions The mRNA is cell-to-cell mobile.	STAUROSPORIN AND TEMPERATURE SENSITIVE 3-LIKE A (STT3A)
GHG_332	TACCGACGAACTCCACATTCTTCAGTCTCAAATATCATTC	AT5G20730	Encodes an auxin-regulated transcriptional activator. Activates expression of IAA1 and IAA9 in the presence of auxin. Mutants affect blue light and gravitropic and auxin mediated growth responses. Together with AUX19, it is involved in the response to ethylene. In the arf7 arf19 double mutant, several auxin-responsive genes (e.g. IAA5, LBD16, LBD29 and LBD33) are no longer upregulated by auxin.	NON-PHOTOTROPHIC HYPOCOTYL (NPH4);MASSUGU 1 (MSG1);INDOLE-3-ACETIC ACID INDUCIBLE 21 (IAA21);AUXIN RESPONSE FACTOR 7 (ARF7);TRANSPORT INHIBITOR RESPONSE 5 (TIR5);BIPOSTO (BIP)
GHG_333	ACCACTCACTTATCTCACCTCCACATACAAATCTCTTTTC	AT5G22470	PARP3 is one of three canonical PARPs in Arabidopsis.	POLY(ADP-RIBOSE) POLYMERASE 3 (PARP3); (ATPARP3)
GHG_334	CGGCTTTCTCCTTGTCTTTCTCTGATCTTATATCCACCAT	AT5G23060	Encodes a chloroplast-localized protein that modulates cytoplasmic Ca2+ concentration and is crucial for proper stomatal regulation in response to elevations of external Ca2+. Phosphorylation of this protein is dependent on calcium.	CALCIUM SENSING RECEPTOR (CaS)
GHG_335	CGAACAATATCTCAAATCCAATCTCACCCGAAAAGACTTA	AT5G23860	beta-tubulin, preferentially expressed in endodermal and phloem cells of primary roots and in the vascular tissues of leaves, stems, and flowers. The mRNA is cell-to-cell mobile.	TUBULIN BETA 8 (TUB8)
GHG_336	TGGCTTCACATCCTTGAGACTTTCTATACGTGCATCTATA	AT5G24110	member of WRKY Transcription Factor; Group III	ARABIDOPSIS THALIANA WRKY DNA-BINDING PROTEIN 30 (ATWRKY30);WRKY DNA-BINDING PROTEIN 30 (WRKY30)
GHG_337	AGAATACAGCTCGTCCATTCTATACCTCTTAACTAACTTC	AT5G24360	IRE1A and IRE1B catalyze bZIP60 mRNA splicing, producing the active bZIP60 transcription factor.	INOSITOL REQUIRING 1-1 (IRE1-1); (AtIRE1b); (IRE1B)
GHG_338	AAGGAGATTCTACTAATTTCCGGAGTGATTTGATGAGAGA	AT5G24400	Encodes a protein with 6-phosphoglucunolactonase activity that localizes to the chloroplasts and the peroxisome. However, mutant phenotypes observed in pgl3 mutant plants can be complemented with a chloroplast-targeted version of the protein. PGL3 likely functions in the oxidative branch of the pentose phosphate pathway. pgl3 mutant phenotypes suggest that it is important in pathogen defense and …	EMBRYO DEFECTIVE 2024 (emb2024);6-PHOSPHOGLUCONOLACTONASE 3 (PGL3)
GHG_339	CGCACCTTTCAACATACACTTATACACAGTATTCACCGAG	AT5G24470	Encodes a pseudo-response regulator whose mutation affects various circadian-associated biological events such as flowering time in the long-day photoperiod conditions, red light sensitivity of seedlings during early photomorphogenesis, and the period of free-running rhythms of certain clock-controlled genes including CCA1 and APRR1/TOC1 in constant white light. Acts as transcriptional repressor …	PSEUDO-RESPONSE REGULATOR 5 (APRR5);PSEUDO-RESPONSE REGULATOR 5 (PRR5)
GHG_340	GGTCCAGATTCCTACTCCAAAACTTCTTGTAATACTCTGC	AT5G24530	Encodes a putative 2OG-Fe(II) oxygenase that is defense-associated but required for susceptibility to downy mildew. The mRNA is cell-to-cell mobile.	(ATDMR6);DOWNY MILDEW RESISTANT 6 (DMR6)
GHG_341	ATATCATTTCATGGCCACTTAATTAATGACCCCTTTAAAG	AT5G24770	Has acid phosphatase activity dependent on the presence of divalent cations (Mg2+, Co2+, Zn2+, Mn2+) and anti-insect activity. Insects fed with the protein show a retarded development. Induced in response to abscisic acid, jasmonic acid, salt, water deficiency and wounding.	VEGETATIVE STORAGE PROTEIN 2 (VSP2); (ATVSP2)
GHG_342	TAGACCGGCTAAGTATAAAGATGATGTGAAAAGTTGTAGT	AT5G26340	Encodes a protein with high affinity, hexose-specific/H+ symporter activity. The activity of the transporter appears to be negatively regulated by phosphorylation. Importantly, microarray analysis, as well as the study of the expression of this gene in mutants involved in programmed cell death (PCD) demonstrated a tight correlation between this gene's expression and PCD.	SUGAR TRANSPORT PROTEIN 13 (ATSTP13);SUGAR TRANSPORT PROTEIN 13 (STP13); (MSS1)
GHG_343	CAAGTACCAAATACTCAACTTCTCCCAATTTAAGACTCCT	AT5G26742	DEAD box RNA helicase (RH3);(source:Araport11)	EMBRYO DEFECTIVE 1138 (emb1138); (RH3); (ATRH3)
GHG_344	AACTTTCTTGAATGTTAAGTTACGAGCTCTAAAGACACTG	AT5G26920	Encodes a calmodulin-binding protein CBP60g (calmodulin binding protein 60-like.g). The calmodulin-binding domain is located near the N-terminus; calmodulin binding is dependent on Ca(2+). Inducible by both bacterial pathogen and MAMP (microbe-associated molecular pattern) treatments. Bacterial growth is enhanced in cbp60g mutants. cbp60g mutants also show defects in salicylic acid (SA) accumulat…	CAM-BINDING PROTEIN 60-LIKE G (CBP60G)
GHG_345	CGCGGGAGTGATATGACATTAGGTATTAGCCGATATTTGC	AT5G33320	Encodes a plastid inner envelope protein PPT (phosphoenolpyruvate/phosphate translocator) that catalyzes the transport of phosphoenolpyruvate and phosphate across the inner envelope membrane of plastids. The mRNA is cell-to-cell mobile.	CAB UNDEREXPRESSED 1 (CUE1);PHOSPHOENOLPYRUVATE/PHOSPHATE TRANSLOCATOR (PPT);ARABIDOPSIS THALIANA PHOSPHATE/PHOSPHOENOLPYRUVATE TRANSLOCATOR (ARAPPT);NITROUS OXIDE OVEREXPRESSOR 1 (NOX1)
GHG_346	CTCTGATCAATCCGGCAAGTTAAAGTACTACTAATCATGT	AT5G35790	Encodes a plastidic glucose-6-phosphate dehydrogenase that is sensitive to reduction by DTT and whose mRNA is more prevalent in developing organs but absent in the root.	GLUCOSE-6-PHOSPHATE DEHYDROGENASE 1 (G6PD1)
GHG_347	AGAACATTGAAGAGACTGTGTTTCTGAGTATAGCTTCTTC	AT5G37260	Encodes a MYB family transcription factor Circadian 1 (CIR1). Involved in circadian regulation in Arabidopsis.	REVEILLE 2 (RVE2);CIRCADIAN 1 (CIR1)
GHG_348	ATCACACAGAAGGTCTTACATTAGCAGAGAGTATAGAACA	AT5G39950	encodes a cytosolic thioredoxin that reduces disulfide bridges of target proteins by the reversible formation of a disulfide bridge between two neighboring Cys residues present in the active site. Thioredoxins have been found to regulate a variety of biological reactions in prokaryotic and eukaryotic cells.	THIOREDOXIN 2 (ATTRX2);ARABIDOPSIS THIOREDOXIN H2 (ATH2); (ATTRXH2);THIOREDOXIN H2 (TRXH2);THIOREDOXIN 2 (TRX2)
GHG_349	GCACGTCTTGATCATCTTGCATACAGAAGGATAAACAGAC	AT5G40760	Encodes a cytosolic glucose-6-phosphate dehydrogenase that is insensitive to reduction by DTT and whose mRNA is expressed ubiquitously. The mRNA is cell-to-cell mobile.	GLUCOSE-6-PHOSPHATE DEHYDROGENASE 6 (G6PD6)
GHG_350	TTGCCGAGATTCAGAACACAATAATGACAACTCAAACAAC	AT5G40770	prohibitin 3	PROHIBITIN 3 (ATPHB3); (EER3);PROHIBITIN 3 (PHB3)
GHG_351	AAACCAATAGAGAGTAATGGATGGAGATTGAATAAAACCC	AT5G42650	Encodes a member of the cytochrome p450 CYP74 gene family that functions as an allene oxide synthase. This enzyme catalyzes dehydration of the hydroperoxide to an unstable allene oxide in the JA biosynthetic pathway. It shows a dual catalytic activity, the major one being a 13-AOS but also expressing a 9-AOS activity. CFA-Leu, CFA-Val, CFA-Met and CFA-Ala can induce the expression of AOS.	CYTOCHROME P450 74A (CYP74A);DELAYED DEHISCENCE 2 (DDE2);ALLENE OXIDE SYNTHASE (AOS)
GHG_352	TGATTTGATGAGTTTTCGAGTGATTATTCTTCTTCGTCTC	AT5G42980	encodes a cytosolic thioredoxin that reduces disulfide bridges of target proteins by the reversible formation of a disulfide bridge between two neighboring Cys residues present in the active site. Thioredoxins have been found to regulate a variety of biological reactions in prokaryotic and eukaryotic cells. The mRNA is cell-to-cell mobile.	THIOREDOXIN 3 (ATTRX3);THIOREDOXIN H-TYPE 3 (ATH3); (ATTRXH3);THIOREDOXIN H3 (TRXH3);THIOREDOXIN 3 (TRX3)
GHG_353	TAGTCTGTTGCTCTTAGGAAATGTCAATACCGATAAAAGA	AT5G43940	Encodes a glutathione-dependent formaldehyde dehydrogenase (also known as class III type alcohol dehydrogenase) reduces S-nitrosoglutathione (GSNO), the condensation product of glutathione and NO, that is a naturally occurring NO reservoir and also a reactive nitrogen intermediate. Gene expression is reduced by wounding and induced by salicylic acid. Is required for the acclimation of plants to h…	SENSITIVE TO HOT TEMPERATURES 5 (HOT5); S-NITROSOGLUTATHIONE REDUCTASE (GSNOR1)
GHG_354	CTCTCAATACACTGATCAAGAAGCTGAGTCAACTTACAAT	AT5G45110	Encodes NPR3, a paralog of NPR1. Involved in negative regulation of defense responses against bacterial and oomycete pathogens. npr3 mutants has elevated level of PR1 expression. Interacts with TGA2, TGA3, TGA5 and TGA6 in yeast two hybrid assays. NPR3 and NPR4 are receptors for the immune signal salicylic acid. The mRNA is cell-to-cell mobile.	NPR1-LIKE PROTEIN 3 (NPR3); (ATNPR3)
GHG_355	AGGTTTAGGTTTCTTCTGTTGTTTCTTCCATTTCTCTGAG	AT5G45410	Plastid localized protein of unknown function. Mutants are more susceptible to P. syringae and produce less callose upon infection.	NON HOST RESISTANCE 2A (ATNHR2A)
GHG_356	AGTGCAATGCCAAAGAAGAAGAAGGTGAGAGTTAATATCA	AT5G46330	Encodes a leucine-rich repeat serine/threonine protein kinase that is expressed ubiquitously. FLS2 is involved in MAP kinase signalling relay involved in innate immunity. Essential in the perception of flagellin, a potent elicitor of the defense response. FLS2 is directed for degradation by the bacterial ubiquitin ligase AvrPtoB. The mRNA is cell-to-cell mobile.	FLAGELLIN-SENSITIVE 2 (FLS2)
GHG_357	GAAAGTTAAGAAACCCCGTTAAATCCCAGTCACATAATTC	AT5G47230	encodes a member of the ERF (ethylene response factor) subfamily B-3 of ERF/AP2 transcription factor family (ATERF-5). The protein contains one AP2 domain. There are 18 members in this subfamily including ATERF-1, ATERF-2, AND ATERF-5. The mRNA is cell-to-cell mobile.	ETHYLENE RESPONSIVE ELEMENT BINDING FACTOR 5 (ATERF5); (ERF102); (ATMACD1);ETHYLENE RESPONSIVE ELEMENT BINDING FACTOR- 5 (ATERF-5);ETHYLENE RESPONSIVE ELEMENT BINDING FACTOR 5 (ERF5)
GHG_358	GTCAGCGAAGTCTTTAGATTCCTTATTCATTCCTAAGCAT	AT5G47910	NADPH/respiratory burst oxidase protein D (RbohD).Interacts with AtrbohF gene to fine tune the spatial control of ROI production and hypersensitive response to cell in and around infection site. The mRNA is cell-to-cell mobile.	RESPIRATORY BURST OXIDASE HOMOLOGUE D (RBOHD); (ATRBOHD); (DELT1)
GHG_359	AACATAAACACACGTATACAGAGTCTTTTAACAAGTTGGG	AT5G48485	Encodes a putative apoplastic lipid transfer protein that is involved in systemic acquired resistance. Mutants in this gene exhibit wild-type local resistance to avirulent and virulent Pseudomonas syringae, but pathogenesis-related gene expression is abolished in uninoculated distant leaves and fail to develop SAR to virulent Pseudomonas or Peronospora parasitica. DIR1 protein is cell-to-cell mob…	DEFECTIVE IN INDUCED RESISTANCE 1 (DIR1)
GHG_360	CCTCCATTAACATTGACCTTTTCCATATCCAGCTCTAACT	AT5G48880	Encodes a peroxisomal 3-keto-acyl-CoA thiolase 2 precursor. EC2.3.1.16 thiolases. AT5G48880.1 is named PKT1 and AT5G48880.2 is named PKT2.	PEROXISOMAL 3-KETO-ACYL-COA THIOLASE 2 (PKT2);3-KETO-ACYL-COENZYME A THIOLASE 5 (KAT5)
GHG_361	GTCAGGGAAAGTTTGAGAATTTGAGATACAGTTACGAGAT	AT5G49980	auxin F-box protein 5;(source:Araport11)	AUXIN F-BOX PROTEIN 5 (AFB5)
GHG_362	TTGAATTCCTTGACTAATCTCTGAAGCTTATAGGGTACAA	AT5G50210	Encodes an Fe-S binding protein with quinolinate synthase (QS) activity and cysteine desulfurase activator activity. The QS activity was demonstrated by functional complementation of corresponding E. coli mutants and complementation of embryo-lethal phenotypes of the QS homozygous null allele in Arabidopsis. The SufE domain of the protein also stimulates the cysteine desulfurase activity of CpNif…	QUINOLINATE SYNTHASE (QS);ONSET OF LEAF DEATH 5 (OLD5);SULFUR E 3 (SUFE3)
GHG_363	CTCATATCAATACCTCCAATACATAGCAACGACCTCAATG	AT5G51280	DEAD-box protein abstrakt;(source:Araport11)	0
GHG_364	TGATAATACACTGTACATATACCATCCTTAACCCAACAGA	AT5G52660	Encodes RVE6, a homolog of the circadian rhythm regulator RVE8. rve4 rve6 rve8 triple mutants display an extremely long circadian period, with delayed and reduced expression of evening-phased clock genes.	REVEILLE 6 (RVE6)
GHG_365	CACCCGGTAAAGAATCGTCATCCCATAAGAAATTTGTAGA	AT5G55090	member of MEKK subfamily	MITOGEN-ACTIVATED PROTEIN KINASE KINASE KINASE 15 (MAPKKK15)
GHG_366	TCTGATGAAGTATAATAATCCTCTCAGCGTTTGTCATGTG	AT5G55810	encodes a bi-functional enzyme that expresses both nicotinamide-nucleotide adenylyltransferase (2.7.7.1) and nicotinate-nucleotide adenylyltransferase (2.7.7.18)activity.	NICOTINATE/NICOTINAMIDE MONONUCLEOTIDE ADENYLTRANSFERASE (NMNAT)
GHG_367	GAACTCCCTAGTAACAAAAGAATGAGACAGTACAACAGTA	AT5G56170	LORELEI-LIKE-GPI-ANCHORED PROTEIN 1;(source:Araport11)	LORELEI-LIKE-GPI-ANCHORED PROTEIN 1 (LLG1)
GHG_368	TGCACTTACACCAAAATCTGAGATTTTCACTTCCCCTTTA	AT5G56580	Encodes a member of the MAP Kinase Kinase family of proteins. It can phosphorylate MPK12 in vitro and it can be dephosphorylated by MKP2 in vitro.	MAP KINASE KINASE 6 (MKK6);ARABIDOPSIS NQK1 (ANQ1);ARABIDOPSIS THALIANA MAP KINASE KINASE 6 (ATMKK6);SUPPRESSOR OF MKK1 MKK2 4 (SUMM4)
GHG_369	CGATGGAATTTAGGGATTTTGTAGGGGTTTTATTGTGAGA	AT5G57000	DEAD-box ATP-dependent RNA helicase;(source:Araport11)	0
GHG_370	CATTTTCTTATCTCGGAAACAACCATAGAGTCAACTAATG	AT5G57360	Encodes clock-associated PAS protein ZTL; Also known as FKF1-like protein 2 or ADAGIO1(ADO1). A protein containing a PAS domain ZTL contributes to the plant fitness (carbon fixation, biomass) by influencing the circadian clock period. ZTL is the F-box component of an SCF complex implicated in the degradation of TOC1.	ZEITLUPE (ZTL);LOV KELCH PROTEIN 1 (LKP1);ADAGIO 1 (ADO1);FKF1-LIKE PROTEIN 2 (FKL2)
GHG_371	GCCGCAAGACGGATATTACTAACACCACGCAAAACAATAT	AT5G57460	TPLATE complex subunit involved in clathirin mediated endocytosis.	TPLATE COMPLEX MUNISCIN-LIKE (TML)
GHG_372	CCGGAATTCAGGACAAGGGACACAACTATAATGGTACTTC	AT5G58620	Involved in control of defence gene expression post-transcriptionally through release from translation arrest within TZF9-PAB2-containing RNA granules. TZF9 shows phospho-mobility shift after flg22 treatment, inferred to be caused by phosphorylation through MPK3 and/or MPK6. The major MPK3/6-targeted phospho-sites are S181, S323, S343, S352, S356, S362 and S377.	TANDEM ZINC FINGER PROTEIN 9 (TZF9)
GHG_373	ATTCGACAAACACTTAAAGACCAGAACCATAGAATCATGT	AT5G60100	Encodes pseudo-response regulator 3 (APRR3/PRR3). PRR3 transcript levels vary in a circadian pattern with peak expression at dusk under long and short day conditions. PRR3 affects the period of the circadian clock and seedlings with reduced levels of PRR3 have shorter periods, based on transcriptional assays of clock-regulated genes. PRR3 is expressed in the vasculature of cotyledons and leaves w…	PSEUDO-RESPONSE REGULATOR 3 (PRR3)
GHG_374	CTGGCGAGATAGACCTGAGTAATGATCTTAACAACCTTTG	AT5G61010	A member of EXO70 gene family, putative exocyst subunits, conserved in land plants. Arabidopsis thaliana contains 23 putative EXO70 genes, which can be classified into eight clusters on the phylogenetic tree.	EXOCYST SUBUNIT EXO70 FAMILY PROTEIN E2 (ATEXO70E2);EXOCYST SUBUNIT EXO70 FAMILY PROTEIN E2 (EXO70E2)
GHG_375	TTTTGCAACTCTAACTTCTTCCCGGAAATGCTTATATTAT	AT5G61140	Encodes a predicted protein with 30% identity with MER3/RCK. Similar to yast Brr2p DEAD/DExH box ATP-dependent RNA helicase.	(BRR2C)
GHG_376	CTAAGGACAGTAGATTTGACATATGTAAAGAAAGCAGAGG	AT5G61380	Pseudo response regulator involved in the generation of circadian rhythms. TOC1 appears to shorten the period of circumnutation speed. TOC1 contributes to the plant fitness (carbon fixation, biomass) by influencing the circadian clock period. PRR3 may increase the stability of TOC1 by preventing interactions between TOC1 and the F-box protein ZTL. Expression of TOC1 is correlated with rhythmic ch…	TIMING OF CAB EXPRESSION 1 (TOC1); (APRR1);PSEUDO-RESPONSE REGULATOR 1 (PRR1);TIMING OF CAB EXPRESSION 1 (AtTOC1)
GHG_377	TAAACTACTTATTTGATATTTGCACACTACCGCTACCTTT	AT5G61600	encodes a member of the ERF (ethylene response factor) subfamily B-3 of ERF/AP2 transcription factor family. The protein contains one AP2 domain. There are 18 members in this subfamily including ATERF-1, ATERF-2, AND ATERF-5. Involved in regulating root architecture.	ETHYLENE RESPONSE FACTOR 104 (ERF104)
GHG_378	TTTGCATGCTTCCATACACCTTCGTAATCACTATTCTTCG	AT5G61790	calnexin 1;(source:Araport11)	CALNEXIN 1 (CNX1); (ATCNX1); (CNX1)
GHG_379	GGGTTCCAACTACAATGTCAACACCTCTCTTTAATTTACC	AT5G62190	DEAD/DEAH box RNA helicase PRH75	(ATRH7); (PRH75)
GHG_380	AGCCTCATCCAGTACAAGGTAAGTCACTCTCTTCAAATTA	AT5G63120	P-loop containing nucleoside triphosphate hydrolases superfamily protein;(source:Araport11)	RNA HELICASE 30 (RH30)
GHG_381	CATACCAGTAACCTTATATTTCTCCACCGCCTTAAACATC	AT5G63380	Encodes a peroxisomal protein involved in the activation of fatty acids through esterification with CoA. At5g63380 preferentially activates fatty acids with increased chain length (C9:0 to C8:0) and thus shares characteristics with long-chain fatty acyl-CoA synthases. Also able to catalyze the conversion of OPDA to its CoA ester and is therefore thought to be involved in the peroxisomal &#946;-ox…	0
GHG_382	AATACCAACACCTTATAGATACAATTTTCATCAACCCACT	AT5G64120	Encodes a cell wall bound peroxidase that is induced by hypo-osmolarity and is involved in the lignification of cell walls.	PEROXIDASE 71 (PRX71); (ATPRX71)
GHG_383	CATTGAAACCATGATCTGAAGTATTTGTATCCTCCAATGT	AT5G64170	LNK1 is a member of a small family (4 proteins) in Arabidopsis that have some overlap in function. LNK1 functions in the integration of light signaling and circadian clock. It is regulated by the clock TOC1 complex.Functions as a transcriptional coactivator.	NIGHT LIGHT-INDUCIBLE AND CLOCK-REGULATED 1 (LNK1)
GHG_384	TCGTTGTCCATAATCTCTTTCTTCTTTCCCTTGAGTTTTC	AT5G64930	Regulator of expression of pathogenesis-related (PR) genes. Participates in signal transduction pathways involved in plant defense (systemic acquired resistance -SAR).	CONSTITUTIVE EXPRESSION OF PR GENES 5 (CPR5);ONSET OF LEAF DEATH 1 (OLD1);HYPERSENESCENCE 1 (HYS1); (OLD1)
GHG_385	GCCTCCCACAAAGTAATATATACGTAATCACACCAATGCT	AT5G66210	Calcium Dependent Protein Kinase. Functions in the BIK1 innate immune response pathway.	CALCIUM-DEPENDENT PROTEIN KINASE 28 (CPK28)
GHG_386	TGAAGGACATGGATATACAGAAAATTCAAGATCTTAGGCA	AT5G66570	Encodes a protein which is an extrinsic subunit of photosystem II and which has been proposed to play a central role in stabilization of the catalytic manganese cluster. In <i>Arabidopsis thaliana</i> the PsbO proteins are encoded by two genes: <i>psbO1</i> and <i>psbO2</i>. PsbO1 is the major isoform in the wild-type. In plsp1-1 mutant plastids, the nonmature form of the protein localizes in the…	PS II OXYGEN-EVOLVING COMPLEX 1 (PSBO-1);33 KDA OXYGEN EVOLVING POLYPEPTIDE 1 (OEE1);OXYGEN EVOLVING ENHANCER PROTEIN 33 (OEE33);OXYGEN EVOLVING COMPLEX 33 KILODALTON PROTEIN (OE33);PS II OXYGEN-EVOLVING COMPLEX 1 (PSBO1);MANGANESE-STABILIZING PROTEIN 1 (MSP-1)
GHG_387	TCTGTTTCTCGGACTAAAATCTTGATATGACGAATTCTCC	AT5G66850	Encodes a member of the MEKK subfamily that functions redundantly with MAPKKK3 to activate MPK3/6 downstream of multiple pattern recognition receptors and confer resistance to both bacterial and fungal pathogens.	MITOGEN-ACTIVATED PROTEIN KINASE KINASE KINASE 5 (MAPKKK5)
GHG_388	GAGAGTTTGTGACAACTAAATCTTTGCTACCAACAGAAAC	AT5G67160	Encodes a member of the BAHD acyltransferase superfamily. Mutants have enhanced susceptibility to virulent and avirulent pathogens and are defective in pathogen induced SA biosynthesis. EPS1 may act upstream of SA biosynthesis as application of SA can rescue the mutant phenotype.	ENHANCED PSEUDOMONAS SUSCEPTIBILTY 1 (EPS1)
GHG_389	TGAACTGTTTATACTGAAGCTCCAAGGTGTAAGAAAGAAG	AT3G05630	Encodes a member of the PXPH-PLD subfamily of phospholipase D proteins. Regulates vesicle trafficking. Required for auxin transport and distribution and hence auxin responses. This subfamily is novel structurally different from the majority of plant PLDs by having phox homology (PX) and pleckstrin homology (PH) domains. Involved regulating root development in response to nutrient limitation. Play…	PHOSPHOLIPASE D P2 (PLDP2);PHOSPHOLIPASE D ZETA 2 (PDLZ2);PHOSPHOLIPASE D ZETA 2 (PLDZETA2)
GHG_390	TTCAGCGGGAGAGAAATCTGGTAATATATCATATTGCTTC	AT3G02260	Calossin-like protein required for polar auxin transport. Involved in regulating sugar response and C/N balance.	LOW PHOSPHATE-RESISTANT ROOT 1 (LPR1);DARK OVER-EXPRESSION OF CAB 1 (DOC1);CORYMBOSA1 (CRM1);UMBRELLA 1 (UMB1);TRANSPORT INHIBITOR RESPONSE 3 (TIR3);BIG (BIG);ATTENUATED SHADE AVOIDANCE 1 (ASA1)
GHG_391	AAACAAGTTTCTTACCGTCATACTCCTTCAATTGTCCAAC	AT5G52640	Encodes a cytosolic heat shock protein AtHSP90.1. AtHSP90.1 interacts with disease resistance signaling components SGT1b and RAR1 and is required for RPS2-mediated resistance. The mRNA is cell-to-cell mobile.	HEAT SHOCK PROTEIN 81-1 (HSP81-1); (ATHS83); (HSP81.1);HEAT SHOCK PROTEIN 83 (HSP83);HEAT SHOCK PROTEIN 90.1 (ATHSP90.1);HEAT SHOCK PROTEIN 90-1 (AtHsp90-1);HEAT SHOCK PROTEIN 90.1 (HSP90.1)
GHG_392	TCCAATTCCGATGTAGATCCATTTGTGAGAAGAAGAAGAT	AT2G33580	Encodes a putative LysM-containing receptor-like kinase. LYK5 is a major chitin receptor and forms a chitin-induced complex with related kinase CERK1. Based on protein sequence alignment analysis, it was determined as a pseudo kinase due to a lack of the ATP-binding P-loop in the kinase domain.	LYSM-CONTAINING RECEPTOR-LIKE KINASE 5 (LYK5); (ATLYK5)
GHG_393	TATTATTGTTATTCCCCGGATTATTATAATGGTTTCGAGC	AT3G01080	member of WRKY Transcription Factor; Group I	WRKY DNA-BINDING PROTEIN 58 (WRKY58);WRKY DNA-BINDING PROTEIN 58 (ATWRKY58)
GHG_395	ATATGATAAAACAATTGCTGAATTCACAACTTCACGGAAC	AT4G30010	ATP-dependent RNA helicase;(source:Araport11)	0
GHG_396	AGGATCTGTCATAAGATCAACCAAGTACTCTCTTTCATCT	AT1G08720	enhanced disease resistance 1 (EDR1) confers resistance to powdery mildew disease caused by the fungus Erysiphe cichoracearum The mRNA is cell-to-cell mobile.	ENHANCED DISEASE RESISTANCE 1 (EDR1); (ATEDR1)
GHG_397	AAGCTTAACTACGTTTGGATGCTCAGGTAAAGTAGACATA	AT1G18890	encodes a calcium-dependent protein kinase whose gene expression is induced by dehydration and high salt. Kinase activity could not be detected in vitro.	CALCIUM-DEPENDENT PROTEIN KINASE 1 (ATCDPK1); (CPK10);CALCIUM-DEPENDENT PROTEIN KINASE 1 (CDPK1); (AtCPK10)
GHG_399	ATGTCATATTCTGACTGTTAGCCAAGATAATTCCTCCATT	AT4G23310	Encodes a cysteine-rich receptor-like protein kinase.	CYSTEINE-RICH RLK (RECEPTOR-LIKE PROTEIN KINASE) 23 (CRK23)
GHG_400	TGTAATAAGTTAGATTGCTGGAGTTTACACATCTATGCTC	AT3G25040	Encodes ERD2b. a homolog of the yeast endoplasmic reticulum retention receptor ERD2. Mutations in ERD2b compromise EFR but not FLS2 signaling. The mRNA is cell-to-cell mobile.	ENDOPLASMIC RETICULUM RETENTION DEFECTIVE 2B (ERD2B)
GHG_401	GAGCAATGTTATAGCAAACTCTAATAACTCCCAGCAATGG	AT3G43300	AtMIN7 is an immunity associated Arabidopsis protein targeted by HopM1, a conserved Pseudomonas syringae virulence protein. AtMIN7 encodes one of the eight members of the Arabidopsis adenosine diphosphate (ADP) ribosylation factor (ARF) guanine nucleotide exchange factor (GEF) protein family. The AFR GEF proteins are key components of the vesicle trafficking system in eukaryotic cells. HopM1 medi…	HOPM INTERACTOR 7 (ATMIN7);BFA-VISUALIZED ENDOCYTIC TRAFFICKING DEFECTIVE1 (BEN1); (MIN7);BREFELDIN A-INHIBITED GUANINE NUCLEOTIDE-EXCHANGE PROTEIN 5 (BIG5)
GHG_402	TTGCTTCACAACACTCTGCTTACTACTACTTCTTGATGTT	AT2G31230	encodes a member of the ERF (ethylene response factor) subfamily B-3 of ERF/AP2 transcription factor family. The protein contains one AP2 domain. There are 18 members in this subfamily including ATERF-1, ATERF-2, AND ATERF-5.	ETHYLENE-RESPONSIVE ELEMENT BINDING FACTOR 15 (ATERF15);ETHYLENE-RESPONSIVE ELEMENT BINDING FACTOR 15 (ERF15)
GHG_403	TAGCATAAGTTGAAAATCTGTTAGTCGGTTTAGGCTGCTC	AT4G13920	receptor like protein 50;(source:Araport11)	RECEPTOR LIKE PROTEIN 50 (AtRLP50);RECEPTOR LIKE PROTEIN 50 (RLP50)
GHG_404	TCCAAATCTTGCCGGAGAATTCTTGTTGATATCAGATTCC	AT5G52300	Encodes a protein that is induced in expression in response to water deprivation such as cold, high-salt, and desiccation. The response appears to be via abscisic acid. The promoter region contains two ABA-responsive elements (ABREs) that are required for the dehydration-responsive expression of rd29B as cis-acting elements. Protein is a member of a gene family with other members found plants, an…	RESPONSIVE TO DESICCATION 29B (RD29B);LOW-TEMPERATURE-INDUCED 65 (LTI65)
GHG_405	GCATCAATGAAATGAAGAGCTGCCTTTTGAACAAAGAAAG	AT2G41560	Encodes a calmodulin-regulated Ca(2+)-ATPase that improves salt tolerance in yeast. Localized to the vacuole. Lesion mimic phenotype when mutation in the gene is combined with a mutation in ACA11. Lesion mimic phenotype of double knockout can be suppressed by nutritional supplements that increase anion levels (e.g. 15 mM Nitrate, Chloride, or Phosphate).	AUTOINHIBITED CA(2+)-ATPASE, ISOFORM 4 (ACA4)
GHG_406	TGGTGGCTATGGTAAGAGAGACAAAGATTATGGTTAGAGA	AT1G44350	encodes a protein similar to IAA amino acid conjugate hydrolase.	IAA-LEUCINE RESISTANT (ILR)-LIKE GENE 6 (ILL6)
GHG_407	TATACTAGTAGCCAATAAACTATTACCGGAAAGAACAAGC	AT2G33060	receptor like protein 27;(source:Araport11)	RECEPTOR LIKE PROTEIN 27 (RLP27);RECEPTOR LIKE PROTEIN 27 (AtRLP27)
GHG_408	TGGGATATAATTCATCCTTCAGACACCTCAAATCCTCTGT	AT2G44950	The gene encodes one of two orthologous E3 ubiquitin ligases in Arabidopsis that are involved in monoubiquitination of histone H2B. Regulates expression of disease resistance genes.	REDUCED DORMANCY 4 (RDO4);HISTONE MONO-UBIQUITINATION 1 (HUB1)
GHG_409	AAAACAGAACTTGAAAGATAACATGAAACATGCGGATTAC	AT3G53280	cytochrome P450 monooxygenase The mRNA is cell-to-cell mobile.	CYTOCHROME P450 71B5 (CYP71B5)
GHG_410	GAGGTCTAAGAGTAGGGTTGTTTTGAGATGGATTGTTAGA	AT1G68690	Encodes a member of the proline-rich extensin-like receptor kinase (PERK) family. This family consists of 15 predicted receptor kinases (PMID: 15653807).	PROLINE-RICH EXTENSIN-LIKE RECEPTOR KINASE 9 (PERK9);PROLINE-RICH EXTENSIN-LIKE RECEPTOR KINASE 9 (AtPERK9)
GHG_411	CTTCTTTAGACATTCTTCAGACTTCAACATGTAATCAGGG	AT4G02570	Encodes a cullin that is a component of SCF ubiquitin ligase complexes involved in mediating responses to auxin and jasmonic acid. Homozygous auxin-resistant mutants arrest growth soon after germination, lacking a root and hypocotyl. Heterozygotes display a variety of phenotypes consistent with impaired auxin response.	CULLIN 1 (ATCUL1);CULLIN 1 (CUL1);AUXIN RESISTANT 6 (AXR6);INCURVATA 13 (ICU13); (ETA1)
GHG_412	TAGCCTTTACTTTCCTAAACATCTTAGTCGCACCATTCTC	AT5G52310	cold regulated gene, the 5' region of cor78 has cis-acting regulatory elements that can impart cold-regulated gene expression The mRNA is cell-to-cell mobile.	COLD REGULATED 78 (COR78);LOW-TEMPERATURE-INDUCED 78 (LTI78);RESPONSIVE TO DESICCATION 29A (RD29A); (LTI140)
GHG_413	TCTTTGTCTCTAATATCACCTTGCCTTTACTTCCATCATA	AT4G32770	Tocopherol cyclase involved in tocopherol (vitamin E)synthesis. VTE1 over-expressing plants have increased tocopherol indicating VTE1 is a major limiting factor in tocopherol synthesis. Mutants defective in this gene accumulate high amounts of zeaxanthin in conditions of high light or low temperature. Plays a role in the adaptation to low temperature stress, notably phloem loading.	VITAMIN E DEFICIENT 1 (VTE1);SUCROSE EXPORT DEFECTIVE 1 (ATSDX1)
GHG_414	AAACCATCTACCTCATTCTCTACTTTGCCATTTATCACAG	AT5G59430	Encodes a telomeric repeat binding protein with a DNA binding domain at its C terminus. The DNA binding domain has a preference for GGTTTAG sequences and at least five of these repeats are required for recognition by a nearly full-length TRP1 protein.	TELOMERE REPEAT BINDING PROTEIN 1 (ATTRP1);TELOMERIC REPEAT BINDING PROTEIN 1 (TRP1)
GHG_415	TCATCATAAACTCTCGTCAGTCTAATAAAACAGAGCACTC	AT4G11890	Encodes a receptor-like cytosolic kinase ARCK1. Negatively controls abscisic acid and osmotic stress signal transduction.	ABA- AND OSMOTIC-STRESS-INDUCIBLE RECEPTOR-LIKE CYTOSOLIC KINASE1 (ARCK1);CYSTEINE-RICH RECEPTOR-LIKE PROTEIN KINASE 45 (CRK45)
GHG_416	AAATGCTTTAGTCATCGGCCAATCAATCATAATACATTTG	AT3G17700	cyclic nucleotide-binding transporter 1, member of a family of cyclic nucleotide gated channels. The mRNA is cell-to-cell mobile.	CYCLIC NUCLEOTIDE-BINDING TRANSPORTER 1 (CNBT1);CYCLIC NUCLEOTIDE GATED CHANNEL 20 (CNGC20);CYCLIC NUCLEOTIDE-GATED CHANNEL 20 (ATCNGC20)
GHG_417	TTGGTACATCAAGAATCATCACTTCAAGACAAATCGGATC	AT3G50470	Homolog of RPW8	HOMOLOG OF RPW8 3 (HR3);INTRACELLULAR MILDEW A 10 (MLA10)
GHG_418	TTGGAGAATAGAAGTCAGCTCCACCATATAAAGAGTCAAT	AT5G02490	Heat shock protein 70 (Hsp 70) family protein;(source:Araport11)	(Hsp70-2); (AtHsp70-2)
GHG_419	TTCCCACTTTGTCCTTTCATTTACACCATTTCTCATCTTG	AT1G70690	Encodes a plasmodesmal protein that may be involved in the intercellular movement of molecules through the plasmodesmata. The protein has two DUF26 domains and a single transmembrane domain.	HOPW1-1-INDUCED GENE1 (HWI1);PLASMODESMATA-LOCATED PROTEIN 5 (PDLP5)
GHG_420	TCAGCTACTGGTTCCTTCTCATTAAGCGTCCTCTTATTTT	AT4G23270	Encodes a cysteine-rich receptor-like protein kinase. The mRNA is cell-to-cell mobile.	CYSTEINE-RICH RLK (RECEPTOR-LIKE PROTEIN KINASE) 19 (CRK19)
GHG_421	ATCCATCTTGTTACTAGGCAAAGCTCCATATGTAAACAAC	AT2G27040	AGO4 is a member of a class of PAZ/PIWI domain containing proteins involved in siRNA mediated gene silencing.Loss of function mutations have reduced site specific CpNpG and CpHpH methylation and increased susceptibility to bacterial pathogens including Tobacco rattle virus.	ARGONAUTE 4 (AGO4);OVEREXPRESSOR OF CATIONIC PEROXIDASE 11 (OCP11)
GHG_422	TGATCGATAGTACTGATATCTCCCGGTTTGTTATCCATAT	AT3G23250	Member of the R2R3 factor gene family.	MYB DOMAIN PROTEIN 15 (ATMYB15);MYB DOMAIN PROTEIN 15 (MYB15); (ATY19)
GHG_423	CCATCACCGACAACTTCATGACTCTTTTGACTACTATTAT	AT5G46350	member of WRKY Transcription Factor; Group II-c	WRKY DNA-BINDING PROTEIN 8 (WRKY8);ARABIDOPSIS THALIANA WRKY DNA-BINDING PROTEIN 8 (ATWRKY8)
GHG_424	CCGAGAGGAGGACTTTAGAATTGTGTTTGGGGAAATTATC	AT3G50260	Encodes a member of the DREB subfamily A-5 of ERF/AP2 transcription factor family. The protein contains one AP2 domain. Involved in defense and freezing stress responses. There are 16 members in this subfamily including RAP2.1, RAP2.9 and RAP2.10. The mRNA is cell-to-cell mobile.	(ATERF#011);DREB AND EAR MOTIF PROTEIN 1 (DEAR1);COOPERATIVELY REGULATED BY ETHYLENE AND JASMONATE 1 (CEJ1)
GHG_425	GCAGTAATTGGTCCTTTCATCACTCTCATAAATTTCAGGG	AT1G32230	Encodes a protein belonging to the (ADP-ribosyl)transferase domain-containing subfamily of WWE protein-protein interaction domain protein family. Superoxide radicals are necessary and sufficient to propagate cell death or lesion formation in rcd1 mutants. Without stress treatment, RCD1 is localized in the nucleus. Under high salt or oxidative stress, RCD1 is found not only in the nucleus but also…	RADICAL-INDUCED CELL DEATH1 (RCD1); (CEO); (CEO1);ARABIDOPSIS THALIANA P8 (INTERACTING PROTEIN) (ATP8); (AtRCD1);REDOX IMBALANCED 1 (RIMB1)
GHG_426	AAGGACCATTGATGAACAGAGTTAGGATAGAGAGTAGAAC	AT1G79670	Encodes a receptor-like kinase that does not contain an extracellular leucine-rich repeat domain. A novel type of dominant disease-resistance protein that confers resistance to a broad spectrum of Fusarium races.	RESISTANCE TO FUSARIUM OXYSPORUM 1 (RFO1); (WAKL22)
GHG_427	TTGTGTTTCAAAGAAGAGCAGATTTAAGAGACTTGGTTAG	AT3G54640	Catalyzes the conversion of indole-3-glycerolphosphate to indole, the penultimate reaction in the biosynthesis of tryptophan. Functions as a heterocomplex with tryptophan synthase beta subunit (TSA2).	TRYPTOPHAN-REQUIRING 3 (TRP3);TRYPTOPHAN SYNTHASE ALPHA CHAIN (TSA1)
GHG_428	CTTTCAGTATGCATGCTATCTTTCGTTTCTGTATCTCTTT	AT4G19600	Encodes a cyclin T partner CYCT1;4. Plays important roles in infection with Cauliflower mosaic virus (CaMV). The mRNA is cell-to-cell mobile.	(CYCT1;4)
GHG_429	TCTGCCGTATATAACTTACAACATCCACAAGCTTCTCAAT	AT1G30755	elongation factor G, putative (DUF668);(source:Araport11)	PSK SIMULATOR 2 (PSI2)
GHG_430	TGTTGTTTTCGTCATTGATTGGTGTCTGAATGTTAATCTC	AT1G17380	jasmonate-zim-domain protein 5;(source:Araport11)	JASMONATE-ZIM-DOMAIN PROTEIN 5 (JAZ5); (tify11a)
GHG_432	AGGCTTTAGCTGATCTTCATGAAATCCTAGCCCTAATAGA	AT2G29100	member of Putative ligand-gated ion channel subunit family	GLUTAMATE RECEPTOR 2.9 (GLR2.9);GLUTAMATE RECEPTOR 2.9 (GLR2.9);GLUTAMATE RECEPTOR 2.9 (ATGLR2.9)
GHG_433	ATCGAAAATACCAAAGGAAGAAGAGTCATCGATGTACTTG	AT2G41010	Encodes a novel calmodulin binding protein whose gene expression is induced by dehydration and ionic (salt) and non-ionic (mannitol) osmotic stress. Lines over-expressing this gene are more sensitive and anti-sense lines are more tolerant to osmotic stress, suggesting this gene may be a negative regulator of response to osmotic stress.	CALMODULIN (CAM)-BINDING PROTEIN OF 25 KDA (ATCAMBP25);CALMODULIN (CAM)-BINDING PROTEIN OF 25 KDA (CAMBP25)
GHG_434	TTGCGATCTGAACCACCCTGTCATTGTAAGAGTATACTAT	AT4G11280	encodes a a member of the 1-aminocyclopropane-1-carboxylate (ACC) synthase (S-adenosyl-L-methionine methylthioadenosine-lyase, EC 4.4.1.14) gene family The mRNA is cell-to-cell mobile.	1-AMINOCYCLOPROPANE-1-CARBOXYLIC ACID (ACC) SYNTHASE 6 (ACS6); (ATACS6)
GHG_435	TACAGAATGGTTAGGAGGGTGGAGTCGGTATGAGCTGCTA	AT1G15550	Involved in later steps of the gibberellic acid biosynthetic pathway. Activated by AGAMOUS in a cal-1, ap1-1 background. Deletion of 208 bp from -1016 to -809 (&#916;-808) resulted in loss of GA-negative feedback (this sequence, which contains a 43-bp sequence GNFEI, was shown to be sufficient for GA-negative feedback).	GA REQUIRING 4 (GA4);ARABIDOPSIS THALIANA GIBBERELLIN 3 BETA-HYDROXYLASE 1 (ATGA3OX1);GIBBERELLIN 3-OXIDASE 1 (GA3OX1)
GHG_436	TATGACCTACTTATACAGCCAATTTAAAAGGGTTTACTCC	AT3G48360	Encodes a protein (BT2) that is an essential component of the TAC1-mediated telomerase activation pathway. Acts redundantly with BT3 and BT1 during female gametophyte development and with BT3 during male gametophyte development. BT2 also mediates multiple responses to nutrients, stresses, and hormones.	BTB AND TAZ DOMAIN PROTEIN 2 (bt2); (ATBT2)
GHG_437	CCAACTTCATATTTACCTACTCTACGTTTCACTTGCTGTC	AT2G26980	encodes a serine-threonine protein kinase whose expression increases in response to abscisic acid, cold, drought, high salt, and wounding conditions. The gene is expressed in developing seeds and seedlings. Lines carrying a T-DNA insertions have reduced germination efficiency and expression of cold, high-salt, and abscisic acid marker genes are altered, but not drought-response markers.	CBL-INTERACTING PROTEIN KINASE 3 (CIPK3)
GHG_438	TTCACCATATCAATCTCTCCATCCAAACGCTATTATCATC	AT1G48270	encodes a protein similar to G-coupled receptor with 7 transmembrane regions. Overexpression studies suggest this gene is involved in dormancy and flowering. Reduction of expression results in decreased sensitivity to cytokinin.	G-PROTEIN-COUPLED RECEPTOR 1 (GCR1); (ATGCR1)
GHG_439	GGAGGAGACCAAGTAGTAGTAGTAGTAGTAGTAACGGGTA	AT5G52830	Encodes a WRKY transcription factor WRKY27. Mutation in Arabidopsis WRKY27 results in delayed symptom development in response to the bacterial wilt pathogen Ralstonia solanacearum.	WRKY DNA-BINDING PROTEIN 27 (WRKY27);ARABIDOPSIS THALIANA WRKY DNA-BINDING PROTEIN 27 (ATWRKY27)
GHG_440	ACTTTTGGGTTTCTCTCATATCCTTTCTATTCTATTGGGT	AT5G39580	Peroxidase superfamily protein;(source:Araport11)	0
GHG_441	CTCTGTCATCATAACGTTTACATAAGCAGCCTAACTACAT	AT3G49530	Transcription factor that serves as a molecular link between cold signals and pathogen resistance responses. Undergoes proteolytic processing triggered by cold-induced changes in membrane fluidity.It relocates from the plasma membrane to the nucleus in response to ER stress. NAC062 is phosphorylated by SnRK2.8 at Thr-142.	NAC DOMAIN CONTAINING PROTEIN 62 (NAC062);NAC DOMAIN CONTAINING PROTEIN 62 (ANAC062);NTM1 (NAC WITH TRANSMEMBRANE MOTIF 1)-LIKE 6 (NTL6)
GHG_442	TTTGAAGTTTTGCTCCTACTATCAATATCACAATCAAGGG	AT2G39200	A member of a large family of seven-transmembrane domain proteins specific to plants, homologs of the barley mildew resistance locus o (MLO) protein. The Arabidopsis genome contains 15 genes encoding MLO proteins, with localization in plasma membrane. Phylogenetic analysis revealed four clades of closely-related AtMLO genes. ATMLO6 belongs to the clade IV, with AtMLO2, AtMLO3 and AtMLO12. The gen…	MILDEW RESISTANCE LOCUS O 12 (MLO12);MILDEW RESISTANCE LOCUS O 12 (ATMLO12)
GHG_443	ATGTCCAGTGAAGACAACAACTCCATAAATATACTCAGTG	AT1G13210	Autoinhibited Ca2+/ATPase II. ALA11 acts redundantly with ALA3, ALA4, ALA5, ALA9, ALA10 in root and shoot development as well as PIN trafficking and polarity .	AUTOINHIBITED CA2+/ATPASE II (ACA.l);AMINOPHOSPHOLIPID ATPASE 11 (ALA11)
GHG_444	CAGCGAAGATGATGCCTTAATGTTTCCTTTGTTCCTTTAC	AT1G31170	encodes a cysteine-sulfinic acid reductase (sulfiredoxin - EC 1.8.98.2) capable of reducing overoxidized plastidic 2-Cys-Prx involved in peroxide detoxification and response to oxidative stress	SULFIREDOXIN (SRX)
GHG_446	GGTTCTGTCAAGTTCACCTTAACACCTCCATAATTATCTG	AT2G04450	Encodes a protein with NADH pyrophosphatase activity. Although this protein was also shown to have ADP-ribose diphosphatase activity in vitro, mutant analyses suggest that NUDX6 is involved in NADH metabolism in vivo.	NUDIX HYDROLASE HOMOLOG 6 (NUDT6);NUDIX HYDROLASE HOMOLOG 6 (ATNUDT6);NUCLEOSIDE DIPHOSPHATES LINKED TO SOME MOIETY X 6 (NUDX6);ARABIDOPSIS THALIANA NUCLEOSIDE DIPHOSPHATE LINKED TO SOME MOIETY X 6 (ATNUDX6)
GHG_447	AAACAGTAGCAAAAGCTAAGATGACATAAAGAACAACTCC	AT2G15480	UDP-glucosyl transferase 73B5;(source:Araport11)	UDP-GLUCOSYL TRANSFERASE 73B5 (UGT73B5)
GHG_448	TTGGTCAAGCGTCAGATCGAAAACCTCTAAAGATTCTTTC	AT4G27260	encodes an IAA-amido synthase that conjugates Asp and other amino acids to auxin in vitro. Lines carrying insertions in this gene are hypersensitive to auxin. It is involved in camalexin biosynthesis via conjugating indole-3-carboxylic acid (ICA) and cysteine (Cys). The mRNA is cell-to-cell mobile.	(GH3.5); (WES1)
GHG_449	GACTGGCCATTATTGCTGTTGTTATTAGTACTACTGTTGA	AT1G79000	Homologous to CREB-binding protein, a co-activator of transcription with histone acetyl-transferase activity. No single prior lysine acetylation is sufficient to block HAC1 acetylation of the H3 or H4 peptides, suggesting that HAC1, HAC5, and HAC12 can acetylate any of several lysines present in the peptides. HAM2 acetylates histone H4 lysine 5. A plant line expressing an RNAi construct targeted …	HISTONE ACETYLTRANSFERASE OF THE CBP FAMILY 1 (HAC1)
GHG_450	TCGTCACTTTCTTCGATTCAATCATATCTACGGTAGTCAC	AT1G80840	Pathogen-induced transcription factor. Binds W-box sequences in vitro. Forms protein complexes with itself and with WRKY40 and WRKY60. Coexpression with WRKY18 or WRKY60 made plants more susceptible to both P. syringae and B. cinerea. WRKY18, WRKY40, and WRKY60 have partially redundant roles in response to the hemibiotrophic bacterial pathogen Pseudomonas syringae and the necrotrophic fungal path…	WRKY DNA-BINDING PROTEIN 40 (WRKY40); (ATWRKY40)
GHG_451	AATGATCTTTCAGTGTATGTCTAGAGGTATAGTTCCCATC	AT1G04510	Encodes MAC3A, a U-box proteins with homology to the yeast and human E3 ubiquitin ligase Prp19. Associated with the MOS4-Associated Complex (MAC). Involved in plant innate immunity. Regulator of flowering time.	MOS4-ASSOCIATED COMPLEX 3A (MAC3A);PLANT U-BOX 59 (PUB59)
GHG_452	TTTGGTCACATTCTACACATTACACAACAGACATCATCAG	AT3G16770	Encodes a member of the ERF (ethylene response factor) subfamily B-2 of the plant specific ERF/AP2 transcription factor family (RAP2.3). The protein contains one AP2 domain. There are 5 members in this subfamily including RAP2.2 AND RAP2.12.It is localized to the nucleus and acts as a transcriptional activator through the GCC-box. It has been identified as a suppressor of Bax-induced cell death b…	RELATED TO AP2 3 (RAP2.3);ETHYLENE-RESPONSIVE ELEMENT BINDING PROTEIN (ATEBP);ETHYLENE RESPONSE FACTOR 72 (ERF72);ETHYLENE-RESPONSIVE ELEMENT BINDING PROTEIN (EBP)
GHG_453	CGTGGACACTTTCTACTAGCTTCTGGACAAAATCTTCATT	AT2G13540	Encodes a nuclear cap-binding protein that forms a heterodimeric complex with CBP20 and is involved in ABA signaling and flowering. Mutants are early flowering and exhibit hypersensitive response to ABA in germination inhibition.Loss of ABH1 function results in abnormal processing of mRNAs for several important floral regulators (FLC, CO, FLM). Analysis of loss of function mutations suggests a ro…	ENSALADA (ENS);ABA HYPERSENSITIVE 1 (ABH1);CAP-BINDING PROTEIN 80 (CBP80); (ATCBP80)
GHG_454	CCAAGTGATGACATCCTACTCCACTCCACAAAATACTCTG	AT3G11010	receptor like protein 34;(source:Araport11)	RECEPTOR LIKE PROTEIN 34 (RLP34);RECEPTOR LIKE PROTEIN 34 (AtRLP34)
GHG_455	TTTTTCTGATTAAGCAACCGATAAAAGTCAAGATCAAGAG	AT1G14790	Encodes RNA-dependent RNA polymerase. While not required for virus-induced post-transcriptional gene silencing (PTGS), it can promote turnover of viral RNAs in infected plants. Nomenclature according to Xie, et al. (2004). Involved in the production of Cucumber Mosaic Virus siRNAs.	RNA-DEPENDENT RNA POLYMERASE 1 (RDR1); (ATRDRP1); (ATRDR1)
GHG_456	TCCCATCTGTATTGTTTCATCTGGTTCTCTTCAAGTTCAG	AT5G60790	member of GCN subfamily	ARABIDOPSIS THALIANA GENERAL CONTROL NON-REPRESSIBLE 1 (ATGCN1);GENERAL CONTROL NON-REPRESSIBLE 1 (GCN1);ATP-BINDING CASSETTE F1 (ABCF1)
GHG_457	AACTTTCTCTTTTGACATATGTATCCGTTTCAATTCTCCC	AT1G76930	Encodes an Arabidopsis extensin gene that belongs to cell-wall hydroxyproline-rich glycoproteins. The cross-link of extensins enforces cell wall strength. Transgenic plants overexpressing this gene show an increase in stem thickness.	EXTENSIN 4 (ATEXT4);OBP3-RESPONSIVE GENE 5 (ORG5);EXTENSIN 1 (ATEXT1);EXTENSIN 1 (EXT1);EXTENSIN 4 (EXT4)
GHG_458	TGAACATACAAAACATCAGAAAACAGAATCGTAACTCACC	AT1G72360	Encodes a member of the ERF (ethylene response factor) subfamily B-2 of ERF/AP2 transcription factor family. The protein contains one AP2 domain. There are 5 members in this subfamily including RAP2.2 AND RAP2.12.	HYPOXIA RESPONSIVE ERF (ETHYLENE RESPONSE FACTOR) 1 (HRE1);ETHYLENE RESPONSE FACTOR 73 (ERF73); (AtERF73)
GHG_459	AGAAATACATCACTGAGAACAAAATAACCCTTTTCCTGAG	AT5G43960	Nuclear transport factor 2 (NTF2) family protein with RNA binding (RRM-RBD-RNP motifs) domain-containing protein;(source:Araport11)	GTPASE?ACTIVATING PROTEIN SH3-DOMAIN?BINDING PROTEIN LIKE (G3BP-LIKE)
GHG_460	TCTAATGCTTTCAAGTTTCAAATACTCACTCTCATCTACC	AT1G69370	Encodes chorismate mutase 3 (CM3).	(ATCM3);CHORISMATE MUTASE 3 (CM3); (cm-3)
GHG_461	AGTCCAGCTTCCTAGTAAACCATAGAAGATCTGAAGTACT	AT2G38120	Encodes an auxin influx transporter. AUX1 resides at the apical plasma membrane of protophloem cells and at highly dynamic subpopulations of Golgi apparatus and endosomes in all cell types. AUX1 action in the lateral root cap and/or epidermal cells influences lateral root initiation and positioning. Shoot supplied ammonium targets AUX1 and inhibits lateral root emergence. The mRNA is cell-to-cell…	WAVY ROOTS 5 (WAV5); (PIR1);MODIFIER OF ARF7/NPH4 PHENOTYPES 1 (MAP1); (ATAUX1);AUXIN RESISTANT 1 (AUX1)
GHG_462	TGGAATTCCTCTTTCTGACTATCGTTGTTGTTGAAGTAAG	AT5G01560	Encodes LecRKA4.3, a member of the lectin receptor kinase subfamily A4 (LecRKA4.1 At5g01540; LecRKA4.2 At5g01550; LecRKA4.3 At5g01560). Together with other members of the subfamily, functions redundantly in the negative regulation of ABA response in seed germination.	L-TYPE LECTIN RECEPTOR KINASE VI.4 (LECRK-VI.4);LECTIN RECEPTOR KINASE A4.3 (LECRKA4.3)
GHG_463	CATCACTCACATCAATCTCAGCAACATTATCACTAGCTAA	AT1G73730	Encodes a putative transcription factor involved in ethylene signalling. Isolated DNA binding domain has been shown to bind DNA in vitro.	ETHYLENE-INSENSITIVE3-LIKE 3 (EIL3);SULFUR LIMITATION 1 (SLIM1);ARABIDOPSIS THALIANA SULFUR LIMITATION 1 (ATSLIM); (AtEIL3)
GHG_464	TTTGAAACTTCAACAGAACCAGCAAGATTGTTTTCACGTA	AT2G32680	receptor like protein 23;(source:Araport11)	RECEPTOR LIKE PROTEIN 23 (AtRLP23);RECEPTOR LIKE PROTEIN 23 (RLP23)
GHG_465	ACAAGATGTTGATGAGATAGAATGTCCTAAGCCAAGATTC	AT5G35750	Encodes histidine kinase AHK2.	HISTIDINE KINASE 2 (HK2);HISTIDINE KINASE 2 (AHK2)
GHG_466	CGTTGTATACATATTGCACGGCTTCCCATTTCTTTACTAA	AT5G58260	Encodes subunit NDH-N of NAD(P)H:plastoquinone dehydrogenase complex (Ndh complex) present in the thylakoid membrane of chloroplasts. This subunit is thought to be required for Ndh complex assembly.	NADH DEHYDROGENASE-LIKE COMPLEX N (NdhN)
GHG_467	TGGCCCATTATTCAGGCCCATTATACAACATTTTCAATCG	AT3G21780	Encodes a protein with UDP-glucosyl transferase activity that was shown to preferentially glucosylates abscisic acid (ABA), and not its catabolites. Moreover, UGT71B6 was shown to have a strict preference for the naturally-occurring ABA enantiomer, (+)-ABA, and not its 'unnatural' relative, (-)-ABA. This is in contrast to the other identified UGT genes catalyzing the glucosylation of ABA which we…	UDP-GLUCOSYL TRANSFERASE 71B6 (UGT71B6)
GHG_468	CTGTATCACATACTTCCTATCCAGAGTCAAGGCTATACTA	AT5G46210	Arabidopsis CULLIN4 (CUL4) forms an E3 ubiquitin ligase with the CDD complex and a common catalytic subunit RBX1 in mediating light control of development. This CUL4-based E3 ligase is essential for the repression of photomorphogenesis. The partial loss of CUL4 function resulted in a constitutive photomorphogenic phenotype with respect to morphogenesis and light-regulated gene expression. CUL4 ex…	CULLIN4 (CUL4); (ATCUL4)
GHG_469	ATATCAATAACACACTTCAAAACACACACAAGAATAAGCC	AT5G25250	Encodes a protein that is involved in a membrane microdomain-dependent, but clathrin-independent, endocytic pathway required for optimal seedling development. The mRNA is cell-to-cell mobile.	FLOTILLIN 1 (FLOT1)
GHG_470	CTTGTCTCCATATACAACATGATCATATACTTCGTCGGAT	AT2G24850	Encodes a tyrosine aminotransferase that is responsive to treatment with jasmonic acid.	TYROSINE AMINOTRANSFERASE 3 (TAT3);TYROSINE AMINOTRANSFERASE (TAT)
GHG_471	ATTAATCTTTATCAACGAAATTTCAGACACTCCGGTTTAC	AT2G19810	Encodes Oxidation-related Zinc Finger 1 (OZF1), a plasma membrane protein involved in oxidative stress.	OXIDATION-RELATED ZINC FINGER 1 (OZF1); (AtOZF1); (ATTZF2);TANDEM ZINC FINGER 2 (TZF2)
GHG_472	GAGGAAACACTCCTCTAAGACCATAACCAGATAGCTTAAT	AT5G48380	Encodes a BAK1-interacting receptor-like kinase named BIR1. Negatively regulates multiple plant resistance signaling pathways, one of which is the SOBIR1(AT2G31880)-dependent pathway.	BAK1-INTERACTING RECEPTOR-LIKE KINASE 1 (BIR1)
GHG_473	CTCTGTGTTGTCTCAAACCAAGTCAATCGTTGTAATAAAC	AT1G65790	An alternatively spliced gene that encodes a functional transmembrane receptor serine/threonine kinase, alternate form may not have transmembrane domain.	RECEPTOR KINASE 1 (ARK1);RECEPTOR KINASE 1 (RK1); (SDK1)
GHG_474	AAAGCACGACTTCTTTGTTATACGGACACCAATATAAAGT	AT3G45860	Encodes a cysteine-rich receptor-like protein kinase. Involved in programmed cell death and defense response to pathogen.	CYSTEINE-RICH RLK (RECEPTOR-LIKE PROTEIN KINASE) 4 (CRK4)
GHG_475	CACAAAGTAAGAGGAGAAACAAGAGATTGAGATGGTAAGT	AT5G47850	CRINKLY4 related 4;(source:Araport11)	CRINKLY4 RELATED 4 (CCR4); (ATCRK1)
GHG_476	TTTCGAAGATAAAGCAAATCAATCACAACGAGAGAAACAG	AT5G13190	Encodes a plasma membrane localized LITAF domain protein that interacts with LSD1 and acts as a negative regulation of hypersensitive cell death.	GSH-INDUCED LITAF DOMAIN PROTEIN (GILP); (AtGILP)
GHG_477	CTACGAATTGAATGACCTAAGCAAAACCATATCCGAAAAC	AT1G04550	IAA12/BDL plays a role in auxin-mediated processes of apical-basal patterning in the embryo. bdl mutants lack a primary root meristem	BODENLOS (BDL);INDOLE-3-ACETIC ACID INDUCIBLE 12 (IAA12)
GHG_478	GAGCAAAGATCCCTATAGCTCGAACTTTAACCTTCTCCTC	AT1G71880	Sucrose transporter gene induced in response to nematodes; member of Sucrose-proton symporter family. The mRNA is cell-to-cell mobile.	ARABIDOPSIS THALIANA SUCROSE-PROTON SYMPORTER 1 (ATSUC1);SUCROSE-PROTON SYMPORTER 1 (SUC1)
GHG_479	GAGGCGTCCCTCTATAAATATGTCTGAACTTCCAAACATC	AT4G30080	Involved in root cap cell differentiation. Gene expression is regulated by mir160.Located in the nucleus.	AUXIN RESPONSE FACTOR 16 (ARF16)
GHG_480	TTCTTCATATCGATCATCAAGTCAACAATAGTAGAGCTCT	AT3G26830	Mutations in pad3 are defective in biosynthesis of the indole derived phytoalexin camalexin. Encodes a cytochrome P450 enzyme that catalyzes the conversion of dihydrocamalexic acid to camalexin. The mRNA is cell-to-cell mobile.	PHYTOALEXIN DEFICIENT 3 (PAD3); (CYP71B15)
GHG_491	CGAGGAGAATCGGATTGAGAAAAGGATTGATTAGGGAAAA	AT1G24150	Encodes a group I formin. Localized to cell junctions. Polymerizes actin. Binds profilin. Member of family of cytoskeletal-interacting proteins which have the ability to stimulate actin nucleation and barbed-end capping through the combined activity of conserved formin-homology 1 (FH1) and formin-homology 2 (FH2) domains. FORMIN4 is a spatial feedback element in a multi-layered, temporally define…	FORMIN HOMOLOGUE 4 (ATFH4);FORMIN HOMOLOGUE 4 (FH4)
GHG_492	CAAACACATAAAATCTTAAAAGTTACCATTTGACCCCAGG	AT1G01480	a member of the 1-aminocyclopropane-1-carboxylate (ACC) synthase (S-adenosyl-L-methionine methylthioadenosine-lyase, EC 4.4.1.14) gene family, isolated from a flower-specific cDNA library.	1-AMINO-CYCLOPROPANE-1-CARBOXYLATE SYNTHASE 2 (ACS2); (AT-ACC2)
GHG_493	GAGAATTTATAGATAGATGATGATAGAGGTGAGAAGGCCG	AT1G01710	acyl-CoA thioesterase II;(source:Araport11)	0
GHG_494	AAACCGAAGAAGAAATTGCGTTGTAACTGAAGATTTGTGA	AT1G03440	Leucine-rich repeat (LRR) family protein;(source:Araport11)	0
GHG_495	CAATCATCGAATCATTGCTGTCTTTAGATCCAAGTATCGC	AT1G03590	Protein phosphatase 2C family protein;(source:Araport11)	0
GHG_496	GAAAGCCTTAATCACACTCTTTCTTTACAAACATCAAGAC	AT1G04960	golgin family A protein (DUF1664);(source:Araport11)	0
GHG_497	GTAATCTTCAAACACAAATCTCGGATAGTTCTCTTTCTTC	AT1G05010	Encodes 1-aminocyclopropane-1-carboxylate oxidase	ETHYLENE-FORMING ENZYME (EFE);ETHYLENE FORMING ENZYME (ACO4); (EAT1)
GHG_498	AACATGATCTCATAAGCTCTTCTAAGTATTCAGCACCTAA	AT1G06160	encodes a member of the ERF (ethylene response factor) subfamily B-3 of ERF/AP2 transcription factor family. The protein contains one AP2 domain. There are 18 members in this subfamily including ATERF-1, ATERF-2, AND ATERF-5.	OCTADECANOID-RESPONSIVE ARABIDOPSIS AP2/ERF 59 (ORA59);ETHYLENE RESPONSIVE FACTOR 59 (ERF59)
GHG_499	GTCGCTAGATAACCACGTTTTACAGCTTCTTCAATCTTTG	AT1G07160	Protein phosphatase 2C family protein;(source:Araport11)	0
GHG_500	TCGGTATCAATCACTAGAAGAGACATCCCTGCCTTGTATA	AT1G08520	Encodes the CHLD subunit of the Mg-chelatase enzyme involved in chlorophyll biosynthesis. Lines carrying recessive mutations of this locus are white and seedling lethal.	ALBINA 1 (ALB1); (ALB-1V); (V157);PIGMENT DEFECTIVE EMBRYO 166 (PDE166); (CHLD)
GHG_501	TCACTTGTGTACTTTCTGTGATCATGGATGTGAGATTCAT	AT1G08720	enhanced disease resistance 1 (EDR1) confers resistance to powdery mildew disease caused by the fungus Erysiphe cichoracearum The mRNA is cell-to-cell mobile.	ENHANCED DISEASE RESISTANCE 1 (EDR1); (ATEDR1)
GHG_502	GCAACAACTGCAAAACACTGGGAAGATAGAACTAATAGCC	AT1G09690	Translation protein SH3-like family protein;(source:Araport11)	0
GHG_503	TATCCTTTAGAGAAGGTTGGATCGAGCTCAATACACTTTT	AT1G12270	Encodes one of the 36 carboxylate clamp (CC)-tetratricopeptide repeat (TPR) proteins (Prasad 2010, Pubmed ID: 20856808) with potential to interact with Hsp90/Hsp70 as co-chaperones.	HOP1 (Hop1)
GHG_504	TATCAATCATACATCAATAAGAGTCAGTGCTAAGCTTTGC	AT1G12910	Encodes LIGHT-REGULATED WD1 (LWD1), a clock proteins regulating circadian period length and photoperiodic flowering.	ANTHOCYANIN11 (ATAN11);LIGHT-REGULATED WD 1 (LWD1)
GHG_505	TTGCCAGTTGGGTTTGAGTTAGCACGAGAAAGTAATGAAC	AT1G13440	The expression level of GAPC-2 is upregulated in Arabidopsis seedlings exposed to cadmium.	GLYCERALDEHYDE-3-PHOSPHATE DEHYDROGENASE C-2 (GAPC-2);GLYCERALDEHYDE-3-PHOSPHATE DEHYDROGENASE C2 (GAPC2)
GHG_506	ATTTACACTTCTCTATCGACATTCTTCCTTAATAAACCAG	AT1G14280	Encodes phytochrome kinase substrate 2. PKS proteins are critical for hypocotyl phototropism. Forms a complex with Phot1, Phot2 and NPH3.	PHYTOCHROME KINASE SUBSTRATE 2 (PKS2)
GHG_507	AGTTCTAAGATCAGCATCAGGATAACGAGCAATGAAATCT	AT1G16860	Plasma membrane-localized proteins that negatively regulate cellulose synthesis by inhibiting the exocytosis of CESAs.	(SHOU4L)
GHG_508	CATCGATTTGATCTGTTACCGCGCTTTTAAATCTGAAATG	AT1G19220	Encodes an auxin response factor that contains the conserved VP1-B3 DNA-binding domain at its N-terminus and the Aux/IAA-like domains III and IV present in most ARFs at its C-terminus. The protein interacts with IAA1 (yeast two hybrid) and other auxin response elements such as ER7 and ER9 (yeast one hybrid). ARF19 protein can complement many aspects of the arf7 mutant phenotype and , together wit…	INDOLE-3-ACETIC ACID INDUCIBLE 22 (IAA22);AUXIN RESPONSE FACTOR11 (ARF11);AUXIN RESPONSE FACTOR 19 (ARF19)
GHG_509	TAAGCTTTATGTGCACTCTTAGGACTTGTCTTTGATATGT	AT1G19640	Encodes a S-adenosyl-L-methionine:jasmonic acid carboxyl methyltransferase that catalyzes the formation of methyljasmonate from jasmonic acid. Its expression is induced in response to wounding or methyljasmonate treatment.	JASMONIC ACID CARBOXYL METHYLTRANSFERASE (JMT)
GHG_510	AAAATATAAACTATATATTCTACAGCCTGCGTGACTCCTG	AT1G20670	DNA-binding bromodomain-containing protein;(source:Araport11)	0
GHG_511	CCTCCATATAAAGATTAGCACGGTCAATGGCGTCTGAAAG	AT1G21440	Phosphoenolpyruvate carboxylase family protein;(source:Araport11)	0
GHG_512	CAAGCTGTGAGCTTCCCAGTTTAAACAGTTTTGGATATCG	AT1G22770	Together with CONSTANTS (CO) and FLOWERING LOCUS T (FT), GIGANTEA promotes flowering under long days in a circadian clock-controlled flowering pathway. GI acts earlier than CO and FT in the pathway by increasing CO and FT mRNA abundance. Located in the nucleus. Regulates several developmental processes, including photoperiod-mediated flowering, phytochrome B signaling, circadian clock, carbohydra…	GIGANTEA (GI); (FB)
GHG_513	AGACCTAACCACTTCTTCCACAACAAAGTTAAGCAAAGTC	AT1G24150	Encodes a group I formin. Localized to cell junctions. Polymerizes actin. Binds profilin. Member of family of cytoskeletal-interacting proteins which have the ability to stimulate actin nucleation and barbed-end capping through the combined activity of conserved formin-homology 1 (FH1) and formin-homology 2 (FH2) domains. FORMIN4 is a spatial feedback element in a multi-layered, temporally define…	FORMIN HOMOLOGUE 4 (ATFH4);FORMIN HOMOLOGUE 4 (FH4)
GHG_514	ACAATTGAACAGATCTAAGCCAATCCGATTTCTTCTTATC	AT1G25550	myb-like transcription factor family protein;(source:Araport11)	HRS1 HOMOLOG3 (HHO3);NITRATE-INDUCIBLE, GARP-TYPE TRANSCRIPTIONAL REPRESSOR 1/HYPERSENSITIVE TO LOW PI-ELICITED PRIMARY ROOT SHORTENING 1.1 (NIGT1.1)
GHG_515	CTCAATATTCAGACTTCAGAAATCAACACCCGGCATATAT	AT1G26550	FKBP-like peptidyl-prolyl cis-trans isomerase family protein;(source:Araport11)	0
GHG_516	AAATTATTAATTTACAATCACAACCACAGAGCCCCAACTT	AT1G28480	Encodes GRX480, a member of the glutaredoxin family that regulates protein redox state. GRX480 interacts with TGA factors and suppresses JA-responsive PDF1.2 transcription. GRX480 transcription is SA-inducible and requires NPR1. Maybe involved in SA/JA cross-talk. It has also been shown to interact with the transcription factor TGA2 and suppress ORA59 promoter activity.	(GRX480); (roxy19); (GRXC9)
GHG_517	CAACCTGGCTTATGATTGCAATGGAGGATTCATATACATG	AT1G30210	TCP family protein involved in heterochronic regulation of leaf differentiation.	TEOSINTE BRANCHED 1, CYCLOIDEA, AND PCF FAMILY 24 (TCP24); (ATTCP24)
GHG_518	TCCTCAGTTTAGAATGGTTATCTCCTGAATCAAACCACAT	AT1G31870	Ortholog of yeast BUD13 RES complex protein. Functions in pre mRNA processing of RNAs expressed in embryos.	BUD SITESELECTION PROTEIN 13 (BUD13)
GHG_519	GAAGAATCTGTCGTGATATGATGAGGATGATAAAGCTGTT	AT1G35560	Encodes a member of the TCP-P subfamily that is involved in flowering time control and plant development. Mutants present an early flowering phenotype.	(ATTCP23);TCP DOMAIN PROTEIN 23 (TCP23)
GHG_520	CACATTAGTCTTGATACCGTTACCTCTACCTTCAATCTTG	AT1G36730	Translation initiation factor IF2/IF5;(source:Araport11)	0
GHG_521	ATTGCCTTATCTGCAATAATTGTCTTCTCGTCTATGAACC	AT1G48970	NagB/RpiA/CoA transferase-like superfamily protein;(source:Araport11)	0
GHG_522	AAGAGGCTACAAACAAACAAACAAATGGACAAGAATAGAG	AT1G49240	Member of a subclass of actins composed of ACT2 and ACT8. Its mRNA is strongly expressed in strongly expressed in leaves, roots, stems, flowers, pollen, and siliques. However, protein expression, assayed by a ACT8:GUS fusion reporter, is very low in pollen.	ACTIN 8 (ACT8);FRIZZY AND KINKED SHOOTS (FIZ1)
GHG_523	CTGAAACAACTTCACCGATACTCTTAAACTTTCTCCTTTC	AT1G49820	encodes 5-methylthioribose kinase, involved in methionine cycle The mRNA is cell-to-cell mobile.	S-METHYL-5-THIORIBOSE KINASE (MTK);5-METHYLTHIORIBOSE KINASE 1 (MTK1);S-METHYL-5-THIORIBOSE KINASE (ATMTK)
GHG_524	TCTCCAACAAATAATATTCACGTGCAATATCAGGCTCATG	AT1G52290	Encodes a member of the proline-rich extensin-like receptor kinase (PERK) family. This family consists of 15 predicted receptor kinases (PMID: 15653807).	PROLINE-RICH EXTENSIN-LIKE RECEPTOR KINASE 15 (PERK15);PROLINE-RICH EXTENSIN-LIKE RECEPTOR KINASE 15 (AtPERK15)
GHG_525	TTTGGATACGTCGCCATGTTATAGTAGTAAACCGGATGCA	AT1G53170	encodes a member of the ERF (ethylene response factor) subfamily B-1 of ERF/AP2 transcription factor family (ATERF-8). The protein contains one AP2 domain. There are 15 members in this subfamily including ATERF-3, ATERF-4, ATERF-7, and leafy petiole.	ETHYLENE RESPONSE ELEMENT BINDING FACTOR 4 (ATERF8);ETHYLENE RESPONSE FACTOR 8 (ERF8); (ATERF-8)
GHG_526	AATTGTAGAACAAGTTACAACAAACAAGATGTGAGCTCAT	AT1G53230	Encodes a member of a recently identified plant transcription factor family that includes Teosinte branched 1, Cycloidea 1, and proliferating cell nuclear antigen (PCNA) factors, PCF1 and 2. Regulated by miR319. Involved in heterochronic regulation of leaf differentiation.	TEOSINTE BRANCHED 1, CYCLOIDEA AND PCF TRANSCRIPTION FACTOR 3 (TCP3)
GHG_527	AACCCAATCTCTTTCCGCTTGACTTTTATCTCCATGTATT	AT1G55150	DEA(D/H)-box RNA helicase family protein;(source:Araport11)	RNA HELICASE 20 (RH20); (ATRH20)
GHG_528	AGCATCTGATTTAGTCTCTGAAATACCAATAGCTATGCCT	AT1G55910	member of Putative zinc transporter ZIP2 - like family	ZINC TRANSPORTER 11 PRECURSOR (ZIP11)
GHG_529	TGTGCGAGTAGATCTATCACAAACTGTCTCACGGAAGGAG	AT1G56070	encodes a translation elongation factor 2-like protein that is involved in cold-induced translation. Mutations in this gene specifically blocks low temperature-induced transcription of cold-responsive genes but induces the expression of CBF genes and mutants carrying the recessive mutations fail to acclimate to cold and is freezing sensitive.	LOW EXPRESSION OF OSMOTICALLY RESPONSIVE GENES 1 (LOS1);LOW EXPRESSION OF OSMOTICALLY RESPONSIVE GENES 1 (AT1G56075.1)
GHG_530	TAAGAACCTTCTTGTCTTGTAGCCTATCTTTTATCACACT	AT1G56510	TIR-NB-LRR protein that confers resistance to four races of Albugo candida. The mRNA is cell-to-cell mobile.	WHITE RUST RESISTANCE 4 (WRR4);ACTIVATED DISEASE RESISTANCE 2 (ADR2)
GHG_531	TTGTCTTCTCACGGCATATCTCATCTCCTGTGTATTTCTC	AT1G56580	Encodes SMALLER WITH VARIABLE BRANCHES (SVB), a protein with a conserved domain of unknown function (DUF538). The trichomes of the SVB mutants are smaller and exhibit branches of variable length and number.	SMALLER WITH VARIABLE BRANCHES (SVB)
GHG_532	CGGCGGTGTTATTGTTGCTACTACTCTCCATTTGATTACC	AT1G58100	Encodes TCP8, belongs to the TCP transcription factor family known to bind site II elements in promoter regions. Modulates GA-dependent stamen filament elongation by direct activation of SAUR63 subfamily genes through conserved target sites in their promoters.	TCP DOMAIN PROTEIN 8 (TCP8); (ATTCP8)
GHG_533	CTCATGTAGAGATCACGAGCTTTGCATAGAACTTTAAGAG	AT1G58420	Uncharacterized conserved protein UCP031279;(source:Araport11)	0
GHG_534	GGAGCTTTCCTTTCTTCCTCTTCTTCATGAACTCTTGCTT	AT1G62360	Class I knotted-like homeodomain protein that is required for shoot apical meristem (SAM) formation during embryogenesis and for SAM function throughout the lifetime of the plant. Functions by preventing incorporation of cells in the meristem center into differentiating organ primordia. It has also been shown to have a role in the specification of flower meristem identity.	SHOOT MERISTEMLESS (STM);BUMBERSHOOT 1 (BUM1);SHOOTLESS (SHL);WALDMEISTER 1 (WAM1);BUMBERSHOOT (BUM);WALDMEISTER (WAM)
GHG_535	TTGGCATGTCTTGTAATGGTCCTTTGTCATCTTCTCGATC	AT1G62380	Encodes a protein similar to 1-aminocyclopropane-1-carboxylic oxidase (ACC oxidase). Expression of the AtACO2 transcripts is affected by ethylene.	ACC OXIDASE 2 (ACO2); (ATACO2)
GHG_536	TATGACATCCTTCGACTTGACATAACTTTGAACTAGAAGA	AT1G64140	WRKY transcription factor;(source:Araport11)	0
GHG_537	GAAACTTTTAATTGACACTTGTGAACCTCCAAAACAGTAG	AT1G65420	Chloroplast localized YCF20-like gene involved in nonphotochemical quenching. Has overlapping functions with npq6.	NONPHOTOCHEMICAL QUENCHING 7 (NPQ7)
GHG_538	CTTTATACAAAATCAGCCAGAGACACTAGATTACACAAAC	AT1G66090	Disease resistance protein (TIR-NBS class);(source:Araport11)	0
GHG_539	TAACGTTTTACTAGCTTTATCAAACCCCAACATATCCTGA	AT1G67260	Encodes protein with TCP (TB1,CYC,PCF) domain which is likely to be involved in DNA binding and protein-protein interactions. Based on genome analysis, there is a 9-member gene family that possesses this domain in Arabidopsis. Orthologue of Antirrhinum gene CYCLOIDEA.	TCP DOMAIN PROTEIN 1 (TCP1)
GHG_540	ACCATTGGTTATCTTGATCTCTCTAGTTTCTTGATGAGGA	AT1G68800	Encodes a TCP transcription factor, closely related to teosinte branched1, arrests axillary bud development and prevents axillary bud outgrowth. Transcription level and mutant phenotype are weaker than its homolog BRC1 (At3G18550).	BRANCHED 2 (BRC2);TCP DOMAIN PROTEIN 12 (TCP12)
GHG_541	ACAGTTTCAAAGGAGATAAACCCGAAGCAAACTGGATTAG	AT1G69250	Nuclear transport factor 2 (NTF2) family protein with RNA binding (RRM-RBD-RNP motifs) domain-containing protein;(source:Araport11)	0
GHG_542	AACACCGGAATGATGAGGATTAATATTAAAAGCCCAAAGA	AT1G69690	AtTCP15 is involved in the regulation of endoreduplication. Modulates GA-dependent stamen filament elongation by direct activation of SAUR63 subfamily genes through conserved target sites in their promoters.	TEOSINTE BRANCHED1/CYCLOIDEA/PCF 15 (TCP15); (AtTCP15)
GHG_543	GATCGGATGTTGTCAAGTGTATCTAAAGAAGGTGAAAGTC	AT1G69960	type 2A serine/threonine protein phosphatase (PP2A) mRNA, positive regulators of SPCH and thus stomatal production.	SERINE/THREONINE PROTEIN PHOSPHATASE 2A (PP2A)
GHG_544	CACTTTTTGTCATCACCACCATTTTCACTAGCTTGACTCT	AT1G72010	Modulates GA-dependent stamen filament elongation by direct activation of SAUR63 subfamily genes through conserved target sites in their promoters.	TCP DOMAIN PROTEIN 22 (TCP22); (ATTCP22)
GHG_545	TGGTTTTTCTCCGCTTCTATATTCTTTAGCCAGTCTACAA	AT1G72300	Encodes a leucine-rich repeat receptor kinase (LRR-RK) involved in the perception of PSY1. PSY1 is an 18-aa tyrosine-sulfated glycopeptide encoded by AT5G58650 that promotes cellular proliferation and expansion.	PSY1 RECEPTOR (PSY1R)
GHG_546	AACGTTGTTGGCTTCTTCACTATCATTAGGTTCATGTTTC	AT1G72360	Encodes a member of the ERF (ethylene response factor) subfamily B-2 of ERF/AP2 transcription factor family. The protein contains one AP2 domain. There are 5 members in this subfamily including RAP2.2 AND RAP2.12.	HYPOXIA RESPONSIVE ERF (ETHYLENE RESPONSE FACTOR) 1 (HRE1);ETHYLENE RESPONSE FACTOR 73 (ERF73); (AtERF73)
GHG_547	CTGGTTAACCTTCAAGAGTAGAGCATTGCAAGACTGTTTC	AT1G74030	Encodes the plastid-localized phosphoenolpyruvate enolase. Mutant plants have abnormal trichomes.	ENOLASE 1 (ENO1)
GHG_548	TCTGTTGCAATCCCTGGACGATAATCAAGAAGAGACTTTC	AT1G74060	Ribosomal protein L6 family protein;(source:Araport11)	0
GHG_549	TTCAGGGTACAGAGAAGATTATAGAGAAGAACTAACAGCA	AT1G77380	Amino acid permease which transports basic amino acids.	AMINO ACID PERMEASE 3 (AAP3); (ATAAP3)
GHG_550	AACGCCAATGGCAATTATGATGTTGAGGAAGTAATTTGTG	AT1G77490	Encodes a chloroplastic thylakoid ascorbate peroxidase tAPX. Ascorbate peroxidases are enzymes that scavenge hydrogen peroxide in plant cells. Eight types of APX have been described for Arabidopsis: three cytosolic (APX1, APX2, APX6), two chloroplastic types (stromal sAPX, thylakoid tAPX), and three microsomal (APX3, APX4, APX5) isoforms.	THYLAKOIDAL ASCORBATE PEROXIDASE (TAPX)
GHG_551	GAAGTATTATAAGAAATGCCGCAAAGAAAAGTTAGGAGGG	AT1G77840	Translation initiation factor IF2/IF5;(source:Araport11)	0
GHG_552	ATTTAACTTCAATGATATTCTCGATACTTTTGCAGGAACC	AT1G78590	Encodes a NADH kinase which can synthesize NADPH from NADH; also utilizes NAD+ as substrate although NADH is the preferred substrate.	NAD(H) KINASE 3 (NADK3);ARABIDOPSIS THALIANA NADH KINASE 3 (ATNADK-3)
GHG_553	ACAACTATATAGCTTCAACCAAACGCAAAGTAACCATCTT	AT1G80360	Encodes a methionine-specific aminotransferase that uses the ethylene biosynthetic intermediate methionine as an amino donor and the auxin biosynthetic intermediate indole-3-pyruvic acid as an amino acceptor to produce L-tryptophan and 2-oxo-4-methylthiobutyric acid. These actions allow VAS1 to coordinate both auxin and ethylene biosynthesis. It functions downstream of TAA1/SAV3 but upstream of Y…	REVERSAL OF SAV3 PHENOTYPE 1 (VAS1);NDOLE SEVERE SENSITIVE1 (ISS1)
GHG_554	AGTGGTAATGAAAGTGTGTTATTAAGCAAGACCATGGAGA	AT2G13650	Encodes a Golgi-localized GDP-mannose transporter. It can transport ADP-glucose in vitro.	GOLGI NUCLEOTIDE SUGAR TRANSPORTER 1 (GONST1)
GHG_555	GCTGGGATATGGCTTGTTATGATGATAGAGATGATGGTCT	AT2G17950	Homeobox gene controlling the stem cell pool. Expressed in the stem cell organizing center of meristems. Required to keep the stem cells in an undifferentiated state. Regulation of WUS transcription is a central checkpoint in stem cell control. The size of the WUS expression domain controls the size of the stem cell population through WUS indirectly activating the expression of CLAVATA3 (CLV3) in…	(PGA6);WUSCHEL 1 (WUS1);WUSCHEL (WUS)
GHG_556	AGTTTGTAGCAATTCATGAAACGTTGTAAAACCAGTAGAG	AT2G18160	Encodes a b-ZIP transcription factor.	BASIC LEUCINE-ZIPPER 2 (ATBZIP2);G-BOX BINDING FACTOR 5 (GBF5);BASIC LEUCINE-ZIPPER 2 (bZIP2);FLORAL TRANSITION AT THE MERISTEM3 (FTM3)
GHG_557	GATTTTACAGCACAGTTTTGGTAAATATTAAAGCACACGG	AT2G18510	RNA-binding (RRM/RBD/RNP motifs) family protein;(source:Araport11)	EMBRYO DEFECTIVE 2444 (emb2444)
GHG_558	CATTCACTTTAAGCAAACTAAACAACGGTAATAGAGCATG	AT2G21730	cinnamyl alcohol dehydrogenase homolog 2;(source:Araport11)	(ATCAD2);CINNAMYL ALCOHOL DEHYDROGENASE HOMOLOG 2 (CAD2)
GHG_559	CATTGAAGCTGACTAATCTTTAGGACACTCTTATCGTCTA	AT2G25200	hypothetical protein (DUF868);(source:Araport11)	0
GHG_560	ACGGGGATAAAATAGATAACTGGCTCGTAAAAGACACCAA	AT2G25490	Encodes an F-box protein involved in the ubiquitin/proteasome-dependent proteolysis of EIN3. The mRNA is cell-to-cell mobile.	EIN3-BINDING F BOX PROTEIN 1 (EBF1); (FBL6)
GHG_561	AACAGTAAGTAGCAATTATGAACCAGGCAAAGAGTAGTAG	AT2G26070	Encodes a predicted membrane protein. Similar sequences are widely distributed and conserved in plants, animals and protists but absent in fungi and prokaryotes. The sequence has no known motifs and no biological function has been assigned in any species. In Arabidopsis, it appears to be involved in the negative regulation of the response to ethylene, is localized to the Golgi and is a positive r…	REVERSION-TO-ETHYLENE SENSITIVITY1 (RTE1); (ATRTE1)
GHG_562	GTCCGCTCGTAACCTCTATATGAATCAAGCTTTTAACCAG	AT2G27230	Encodes a nuclear-localized transcriptional activator with weak sequence similarity to basic helix-loop-helix(bHLH)-domain proteins. It promotes the production of stele cells in root meristems and is required to establish and maintain the normal vascular cell number and pattern in primary and lateral roots.	LONESOME HIGHWAY (LHW)
GHG_563	GCTTTAGCTGATCTTCATGAAATCCTAGCCCTAATAGAAT	AT2G29100	member of Putative ligand-gated ion channel subunit family	GLUTAMATE RECEPTOR 2.9 (GLR2.9);GLUTAMATE RECEPTOR 2.9 (GLR2.9);GLUTAMATE RECEPTOR 2.9 (ATGLR2.9)
GHG_564	AGAACCGACAAGTAATAGTATTCTTTCCCTCCGATTTCTT	AT2G30790	Encodes a 23 kD extrinsic protein that is part of photosystem II and participates in the regulation of oxygen evolution.	PHOTOSYSTEM II SUBUNIT P-2 (PSBP-2)
GHG_565	GAGCTTATCCATGGCTTCACGATTGTTCTTTATGTGGCTT	AT2G30950	Metalloprotease that functions in thylakoid membrane biogenesis. Involved in the repair of PSII following damaged incurred during photoinhibition. Forms a complex with VAR1. Mutants show a variegated phenotype, which decreases during development. Transcript and protein levels increase with light intensity. In plsp1-1 mutant plastids, the nonmature form of the protein localizes in the membrane.	VARIEGATED 2 (VAR2); (FTSH2)
GHG_566	CGCTTACTCTAGCTCCATTCATCACATTAATTTCCTCCTT	AT2G31070	TCP family protein involved in heterchronic regulation of leaf differentiation.	TCP DOMAIN PROTEIN 10 (tcp10)
GHG_567	GCAGCAACAGCCTCATCACCTGACATATTGAATCTTTGAG	AT2G32060	Ribosomal protein L7Ae/L30e/S12e/Gadd45 family protein;(source:Araport11)	0
GHG_568	TTGCAACATTTACATACACCATTCTCATCCATCTCTGTTC	AT2G32230	Encodes a protein-only RNase P that is involved in the 5? cleavage of the precursor tRNAs and is able to cleave tRNA-like structures involved in the maturation of plant mitochondrial mRNAs. Mutants show a drastic reduction in the levels of mature plastid tRNA-Phe(GAA) and tRNA-Arg(ACG), limiting plastid gene expression.	PROTEINACEOUS RNASE P 1 (PRORP1)
GHG_569	ATATAGTAAGGATTGTTGTAGTCTCCCATATAGATTCTCC	AT2G33060	receptor like protein 27;(source:Araport11)	RECEPTOR LIKE PROTEIN 27 (RLP27);RECEPTOR LIKE PROTEIN 27 (AtRLP27)
GHG_570	GAACCCTTGACTTTATGAACGTTTGACTTATCCATCGAAA	AT2G33150	Encodes an organellar (peroxisome, glyoxysome) 3-ketoacyl-CoA thiolase, involved in fatty acid b-oxidation during germination and subsequent seedling growth. Mutants have defects in glyoxysomal fatty acid beta-oxidation. EC2.3.1.16 thiolase.	3-KETOACYL-COA THIOLASE 2 (KAT2);PEROXISOME DEFECTIVE 1 (PED1);POTASSIUM CHANNEL IN ARABIDOPSIS THALIANA 2 (KAT2);PEROXISOMAL 3-KETOACYL-COA THIOLASE 3 (PKT3)
GHG_571	CAGGGTAGTGATTAGATTGGGCTTTAGACTCGGGGATAAC	AT2G36250	Encodes one of two FtsZ proteins, tubulin-like proteins, in Arabidopsis. It is involved in chloroplast division.	(FTSZ2-1); (ATFTSZ2-1)
GHG_572	GTCGCATAGATACTCAACGTCCTTGTAAGTATTCGTCAGA	AT2G36430	transmembrane protein, putative (DUF247);(source:Araport11)	0
GHG_573	CCGCAACATCAACCCAATTCGAAATGAGCTTAGTCCCGTA	AT2G37000	TCP family transcription factor;(source:Araport11)	0
GHG_574	AGACTTGTTCACGGTCTACAACTTTGAGTAAATCCTTTTC	AT2G37040	Encodes PAL1, a phenylalanine ammonia-lyase. Arabidopsis has four PALs: AT2G37040 (PAL1), AT3G53260 (PAL2), AT5G04230 (PAL3) and AT3G10340 (PAL4).	PHE AMMONIA LYASE 1 (pal1); (ATPAL1)
GHG_575	TTTTCATATAATTAGATCTTTTCACGCGCCATTCATTGTG	AT2G37940	Inositol phosphorylceramide synthase 2;(source:Araport11)	ARABIDOPSIS INOSITOL PHOSPHORYLCERAMIDE SYNTHASE 2 (AtIPCS2);ENHANCING RPW8-MEDIATED HR-LIKE CELL DEATH 1 (ERH1)
GHG_576	AATAAAGAAGTAATGACCATACAACAAACAAGACTGACTC	AT2G39940	Encodes a protein containing Leu-rich repeats and a degenerate F-box motif. Associates with AtCUL1, AtRbx1, and the Skp1-like proteins ASK1 and ASK2 to assemble SCF COI1 ubiquitin-ligase complexes in planta. A single amino acid substitution in the F-box motif of COI1 abolishes the formation of the SCF(COI1) complexes and results in loss of the JA response. Required for wound- and jasmonates-induc…	CORONATINE INSENSITIVE 1 (COI1)
GHG_577	TGATGATCATAAGCCACCACATCCATTAAAGACGAACAAG	AT2G40670	response regulator 16	RESPONSE REGULATOR 16 (RR16)
GHG_578	GCCTGCGAAATTGAGAATTCCTAAGACAATCAACTGGTAA	AT2G41560	Encodes a calmodulin-regulated Ca(2+)-ATPase that improves salt tolerance in yeast. Localized to the vacuole. Lesion mimic phenotype when mutation in the gene is combined with a mutation in ACA11. Lesion mimic phenotype of double knockout can be suppressed by nutritional supplements that increase anion levels (e.g. 15 mM Nitrate, Chloride, or Phosphate).	AUTOINHIBITED CA(2+)-ATPASE, ISOFORM 4 (ACA4)
GHG_579	GTAGTTTGGAAGAGGAGATGAAAACAGAAGGTGCACAATC	AT2G41840	Ribosomal protein S5 family protein;(source:Araport11)	0
GHG_580	CTGCCTAAAATCGAGGCCCACTTCTTAACACGTGCACTTC	AT2G45680	TCP family transcription factor;(source:Araport11)	TCP DOMAIN PROTEIN 9 (TCP9)
GHG_581	CTTCCTTCAATGTACATCCTTCTTTGTGAGCTTTCTTGGC	AT2G47510	Encodes a mitochondrial-localized protein. The FUM1 gene appears to be essential, suggesting that FUM1 may play a crucial role as a fumarase in the tricarboxylic acid cycle.	FUMARASE 1 (FUM1)
GHG_582	GGCTTCAATCATTCTAACTTCCTTAAATCCTTGGTACTGG	AT2G47580	encodes spliceosomal protein U1A	SPLICEOSOMAL PROTEIN U1A (U1A)
GHG_583	CCTCAAAAGAACCGGAGATTGGCCTGTGTTATTATTGTTA	AT3G01080	member of WRKY Transcription Factor; Group I	WRKY DNA-BINDING PROTEIN 58 (WRKY58);WRKY DNA-BINDING PROTEIN 58 (ATWRKY58)
GHG_584	ATAAACACACATTTATTATCAGAGTGGTTTTCTAAGGCCA	AT3G01470	Encodes a homeodomain leucine zipper class I (HD-Zip I) transcriptional activator involved in leaf and hypocotyl development. Its promoter is bound by PIF1 which likely regulates its expression. Its translation is regulated by a conserved upstream ORF (CPuORF33).	HOMEOBOX 1 (ATHB-1);ARABIDOPSIS THALIANA HOMEOBOX 1 (ATHB1); (HD-ZIP-1);HOMEODOMAIN PROTEIN FROM ARABIDOIPSIS THALIANA 5 (HAT5);HOMEOBOX 1 (HB-1)
GHG_585	CACGATTCTGTCTGGTATTGCATCTTTGATATCTCTTCTC	AT3G02000	Encodes a member of the CC-type glutaredoxin (ROXY) family that has been shown to interact with the transcription factor TGA2 and suppress ORA59 promoter activity. It is required for proper petal initiation and organogenesis. It is likely to function in the temporal and spatial expression regulation of AGAMOUS in the first and second whorl. Its function is dependent on the Cysteine 49 residue and…	(ROXY1)
GHG_586	CAGGTTGTGATAAGTTCCATAAGACCCAACATGATGATTG	AT3G02150	a chloroplast trans-acting factor of the psbD light-responsive promoter.TCP gene involved in heterochronic control of leaf differentiation.	PLASTID TRANSCRIPTION FACTOR 1 (PTF1); (A-PTF-1); (TFPD); (BHLHB1)
GHG_587	TCCATACCAGCATCTTTAGTATCTGTCATAGCGGTACCAG	AT3G02780	Encodes a protein with isopentenyl diphosphate:dimethylallyl diphosphate isomerase activity. There is genetic evidence that it functions in the mevalonate, but not the MEP biosynthetic pathway.	ISOPENTENYL PYROPHOSPHATE:DIMETHYLALLYL PYROPHOSPHATE ISOMERASE 2 (IPP2); (IPIAT1);ATISOPENTENYL DIPHOSPHE ISOMERASE 2 (IDI2)
GHG_588	ATTAATAAGTGTACACCTCTAGTTCCTTAGATTTGCTACG	AT3G04120	encodes cytosolic GADPH (C subunit) involved in the glycolytic pathway but also interacts with H2O2 potentially placing it in a signalling cascade induced by ROS. The mRNA is cell-to-cell mobile.	GLYCERALDEHYDE-3-PHOSPHATE DEHYDROGENASE C SUBUNIT 1 (GAPC1); (GAPC-1);GLYCERALDEHYDE-3-PHOSPHATE DEHYDROGENASE C SUBUNIT (GAPC)
GHG_589	TCGCCTTCAAATCTGATCCTTTCTCTAGCTTAAGTCCGTT	AT3G04550	Encodes an ancillary chaperone protein that functions in Rubisco biogenesis. RAF1 dimers function in the assembly of the large subunit of Rubisco. Co-expression of RAF1 and rbcL in tobacco cells results in increased photosynthesis and plant growth. The mRNA is cell-to-cell mobile.	RUBISCO ACCUMULATION FACTOR 1 (RAF1)
GHG_590	TGTCCACAAAACTTCCTTATCTTCATTGCTACTTCGAAAC	AT3G04580	Ethylene receptor, subfamily 2. Has serine kinase activity.	ETHYLENE INSENSITIVE 4 (EIN4)
GHG_591	CGAAACATATATCCCTCGACAATACATATATAGCGGTCTT	AT3G04720	Encodes a protein similar to the antifungal chitin-binding protein hevein from rubber tree latex. mRNA levels increase in response to ethylene and turnip crinkle virus infection. The mRNA is cell-to-cell mobile.	PATHOGENESIS-RELATED 4 (PR4);HEVEIN-LIKE (HEL); (PR-4); (ATPR4)
GHG_592	TAAAACCTTATAGACAAAACCTACTCTTCGTCAAACAAAC	AT3G11250	Ribosomal protein L10 family protein;(source:Araport11)	0
GHG_593	TTTTGTCTAAGTTTATTCAAGACGTCAGTTGCATCAAATC	AT3G11830	TCP-1/cpn60 chaperonin family protein;(source:Araport11)	0
GHG_594	TGAGAGTGTATATTGAAAGTGTGAAGTGTGTGAAAGAGAG	AT3G12390	Nascent polypeptide-associated complex (NAC), alpha subunit family protein;(source:Araport11)	0
GHG_595	CTTGGAATCTAACCATAATTGAGCTACAGAAGAACGTTGG	AT3G15030	Arabidopsis thaliana TCP family transcription factor. Regulated by miR319. Involved in heterchronic regulation of leaf differentiation.	TCP FAMILY TRANSCRIPTION FACTOR 4 (TCP4);MATERNAL EFFECT EMBRYO ARREST 35 (MEE35)
GHG_596	CCTTTCCGCTCAATCTCATATATTTGACGTGCTAGATATA	AT3G16840	P-loop containing nucleoside triphosphate hydrolases superfamily protein;(source:Araport11)	0
GHG_597	AGCCCTTCTCCAAATCTTGTTTTCGTGTTGTCAAAGCTGA	AT3G16857	Encodes an Arabidopsis response regulator (ARR) protein that acts in concert with other type-B ARRs in the cytokinin signaling pathway. Also involved in cytokinin-dependent inhibition of hypocotyl elongation and cytokinin-dependent greening and shooting in tissue culture. ARR1, ARR10, and ARR12 are redundant regulators of drought response, with ARR1 being the most critical. ARR1, ARR10 and ARR12 …	RESPONSE REGULATOR 1 (ARR1);RESPONSE REGULATOR 1 (RR1)
GHG_598	TTCTCTAGTTTAAAACCATCGACGTTCCATATTTTGACAG	AT3G18140	Encodes LST8-1, involved in regulating amino acid accumulation and the synthesis of myo-inositol and raffinose during plant adaptation to long days.	LETHAL WITH SEC THIRTEEN 8-1 (LST8-1)
GHG_599	GAAGGAGTAATGAAGATCCGTAAACTGATGCTGCTCAATG	AT3G18550	Encodes a TCP transcription factor, closely related to teosinte branched1, arrests axillary bud development and prevents axillary bud outgrowth. Role in flowering control.	BRANCHED 1 (BRC1); (TCP18); (ATTCP18); (ATBRC1)
GHG_600	GTCACAGTAGCATTCAAGGTTTGTGAGGTAAGAAGATATT	AT3G21070	Encodes a protein with NAD(H) kinase activity.	NAD KINASE 1 (NADK1);NAD KINASE 1 (ATNADK-1)
GHG_601	GCCAAGAATATTCAATGCTTCGGTTTCAGTCTCATTCTTG	AT3G22290	Endoplasmic reticulum vesicle transporter protein;(source:Araport11)	0
GHG_602	CTCGTTGAAGGGAAGAGAGTAATTGTTAGAAGAAGAGGAT	AT3G23240	encodes a member of the ERF (ethylene response factor) subfamily B-3 of ERF/AP2 transcription factor family (ERF1). The protein contains one AP2 domain. There are 18 members in this subfamily including ATERF-1, ATERF-2, AND ATERF-5. EREBP like protein that binds GCC box of ethylene regulated promoters such as basic chitinases. Constitutive expression of ERF1 phenocopies ethylene over production. …	(ATERF#092); (ERF1B);ETHYLENE RESPONSE FACTOR 1 (ATERF1);ETHYLENE RESPONSE FACTOR 1 (ERF1)
GHG_603	CTCTCCTTCAAATACAAGTGCAGGACCAGAGAAATATAAG	AT3G23940	Encodes a member of the dihydroxyacid dehydrates family of proteins that encode enzymes involved in branched chain amino acid biosynthesis. Loss of function mutations have significantly reduced transmission and fertility due to defects in male and female gametophyte development and embryo lethality. Mutants have increased sensitivity to abiotic stressors which may be partially compensated by addi…	DIHYDROXYACID DEHYDRATASE (DHAD)
GHG_604	TCCACACTAAGAAACTGTAGAGCTGAGCAATTTAGAAGAG	AT3G25010	receptor like protein 41;(source:Araport11)	RECEPTOR LIKE PROTEIN 41 (AtRLP41);RECEPTOR LIKE PROTEIN 41 (RLP41)
GHG_605	CATCCAAGACCTCTAGTTTGTTGAGATTGCCAAATTCATA	AT3G25020	receptor like protein 42;(source:Araport11)	RECEPTOR LIKE PROTEIN 42 (AtRLP42);RECEPTOR LIKE PROTEIN 42 (RLP42);RESPONSE TO BOTRYTIS POLYGALACTURONASES 1 (RBPG1)
GHG_606	TGAGCAACATTCAACAGTCTTGACAAATCTCTGGTATAGA	AT3G25570	Adenosylmethionine decarboxylase family protein;(source:Araport11)	S-ADENOSYLMETHIONINE DECARBOXYLASE 3 (SAMDC3)
GHG_607	GAAGTGATTGGACCACTAAACTCACTATTCTTATCACTAC	AT3G26640	Encodes LIGHT-REGULATED WD1 (LWD1), a clock proteins regulating circadian period length and photoperiodic flowering.	LIGHT-REGULATED WD 2 (LWD2)
GHG_608	AAGCAATCACCTTAACCATATCATCTCCCATAACCATAGT	AT3G26650	Encodes one of the two subunits forming the photosynthetic glyceraldehyde-3-phosphate dehydrogenase (GAPDH) and as such a constituent of the supramolecular complex with phosphoribulokinase (PRK) thought to be linked by a small peptide encoded by CP12-2. GapA-1 is coordinately expressed by light with PRK and CP12-2. The enzyme activity, tested in leaf protein extracts dropped significantly after e…	GLYCERALDEHYDE 3-PHOSPHATE DEHYDROGENASE A SUBUNIT (GAPA);GLYCERALDEHYDE 3-PHOSPHATE DEHYDROGENASE A SUBUNIT 1 (GAPA-1); (GAPA1)
GHG_609	TATTCAGTGGTGAAGAACTTGAAAGAAGGCTAGAAAATTT	AT3G26830	Mutations in pad3 are defective in biosynthesis of the indole derived phytoalexin camalexin. Encodes a cytochrome P450 enzyme that catalyzes the conversion of dihydrocamalexic acid to camalexin. The mRNA is cell-to-cell mobile.	PHYTOALEXIN DEFICIENT 3 (PAD3); (CYP71B15)
GHG_610	ACACCAGGAAAATCAAAACCAGGAAACCCAATTCTATAAC	AT3G27010	Belongs to a TCP protein transcription factor family. Members of this family contain a predicted basic-helix-loop-helix domain involved in DNA binding. Related to rice PCF1 and PCF2 genes. Binds to the GCCCR element of CYCB1;1. Involved in regulation of expression of cell cycle control and ribosomal protein genes.	ARABIDOPSIS THALIANA TEOSINTE BRANCHED 1, CYCLOIDEA, PCF (TCP)-DOMAIN FAMILY PROTEIN 20 (AT-TCP20); (PCF1);TEOSINTE BRANCHED 1, CYCLOIDEA, PCF (TCP)-DOMAIN FAMILY PROTEIN 20 (TCP20); (ATTCP20)
GHG_611	TTTGTTTCTGAGTAATTGGTGATGGGGTCTGGTTCTTTAG	AT3G44200	Encodes AtNek5, a member of the NIMA-related serine/threonine kinases (Neks) that have been linked to cell-cycle regulation in fungi and mammals. Plant Neks might be involved in plant development processes.Interacts physically with plant kinesins ARK1 and ARK2. Mutants show defects in root epidermal cell morphology, trichome branching and other epidermal cell abnormalities suggesting a rol e in e…	(IBO1);NIMA-RELATED KINASE6 (ATNEK6);"NIMA (NEVER IN MITOSIS, GENE A)-RELATED 6" (NEK6)
GHG_612	CACGCGCTGCATGTGGTGTAAGGACGTCGAGGGAGTGTTC	AT3G44720	Encodes a plastid-localized arogenate dehydratase involved in phenylalanine biosynthesis. Not less than six genes encoding ADT were identi&#64257;ed in the Arabidopsis genome: ADT1 [At1g11790]; ADT2 [At3g07630]; ADT3 [At2g27820]; ADT4 [At3g44720]; ADT5 [At5g22630]; and ADT6 [At1g08250]. The mRNA is cell-to-cell mobile.	AROGENATE DEHYDRATASE 4 (ADT4)
GHG_613	TTTAAAGCCGAGTTCTTTTGTCAATCTAAATAGTTGGGGA	AT3G45150	TCP domain protein 16;(source:Araport11)	TCP DOMAIN PROTEIN 16 (TCP16)
GHG_614	GTCCAGAATCATCATAGGCCCATTTTCCATCAACATATTC	AT3G45240	Encodes a geminivirus Rep interacting kinase (GRIK; GRIK1/AT3G45240, GRIK2/AT5G60550). GRIKs are SnRK1 (SNF1-related kinases) activating kinases. Both GRIKs specifically bind to the SnRK1 catalytic subunit and phosphorylate the equivalent threonine residue in its activation loop in vitro. Involved in resistance to S. sclerotiorum, fungal sRNA target.	(ATSNAK2);GEMINIVIRUS REP INTERACTING KINASE 1 (GRIK1)
GHG_615	TTCAGAATCTTGATCTCCTTCTTGCTTTGTTGGATTATGA	AT3G47620	Encodes a transcription factor AtTCP14 that regulates seed germination. AtTCP14 shows elevated expression level just prior to germination. AtTCP14 is predominantly expressed in the vascular tissue of the embryo, and affects gene expression in radicles in a non-cell-autonomous manner. Modulates GA-dependent stamen filament elongation by direct activation of SAUR63 subfamily genes through conserved…	TEOSINTE BRANCHED, CYCLOIDEA AND PCF (TCP) 14 (AtTCP14);TEOSINTE BRANCHED, CYCLOIDEA AND PCF (TCP) 14 (TCP14)
GHG_616	TTGAGATCCCGCTTATTTATCTTAACATATAGTCTGGTCG	AT3G49110	Class III peroxidase Perx33. Expressed in roots. Located in the cell wall. Involved in cell elongation. Expression activated by light. May play a role in generating H2O2 during defense response. The mRNA is cell-to-cell mobile.	PEROXIDASE 33 (PRX33);PEROXIDASE CA (PRXCA); (ATPRX33);PEROXIDASE CA (ATPCA)
GHG_617	CTCACATAGAGCTAACAAAGTCAACGATATCCACCACATC	AT3G49120	Class III peroxidase Perx34. Expressed in roots, leaves and stems. Located in the cell wall. Involved in cell elongation. Expression activated by light. May play a role in generating H2O2 during defense response. The mRNA is cell-to-cell mobile.	(ATPERX34);ARABIDOPSIS THALIANA PEROXIDASE 34 (ATPRX34);PEROXIDASE 34 (PRX34);ARABIDOPSIS THALIANA PEROXIDASE CB (ATPCB);PEROXIDASE CB (PRXCB);PEROXIDASE 34 (PERX34)
GHG_618	TGCAATCCGAACGATTTAGCCGCCGAATCCATACAAAGTT	AT3G53730	Histone superfamily protein;(source:Araport11)	0
GHG_619	TGACGCTTCTTTTCTCTTTGCGATTTCTAACTGTTCTTTC	AT3G54170	Encodes protein that binds FKBP12. This interaction is disrupted by FK506 but not by cyclosporin A.FIP37 is a core component of the M6A methyltransferase complex. Homozygous loss of function mutations are embryo lethal. In the shoot meristem FIP37 methylation targets include WUS and STM.	FKBP12 INTERACTING PROTEIN 37 (ATFIP37);FKBP12 INTERACTING PROTEIN 37 (FIP37)
GHG_620	AAAAGAAAGATCTTAGTGAACGAACAGCTTTAGACATTGA	AT3G58120	Encodes a member of the BZIP family of transcription factors. Forms heterodimers with the related protein AtbZIP34. Binds to G-boxes in vitro and is localized to the nucleus in onion epidermal cells.	(ATBZIP61); (BZIP61)
GHG_621	CAAAGAATAGATTATCCAATGGCACTCTCAGTCTCTCATA	AT3G59050	Encodes a polyamine oxidase.	POLYAMINE OXIDASE 3 (PAO3);POLYAMINE OXIDASE 3 (ATPAO3)
GHG_622	TTCTCTTCTTCTCATACCAATTCCAAGACCTGAAACAGTC	AT3G60080	RING/U-box superfamily protein;(source:Araport11)	BCA2A ZINC FINGER ATL 13 (BTL13)
GHG_623	GAAACACATTAGACACCAATTACATGAGACACAAGACTAG	AT3G62420	Encodes a group-S bZIP transcription factor. Forms heterodimers with group-C bZIP transcription factors. The heterodimers bind to the ACTCAT cis-element of proline dehydrogenase gene.	BASIC REGION/LEUCINE ZIPPER MOTIF 53 (ATBZIP53);BASIC REGION/LEUCINE ZIPPER MOTIF 53 (BZIP53)
GHG_624	CCATATTATTCTCCGCATTTCTTCTTTTCCTGATTCTGTC	AT3G63340	kinase superfamily protein;(source:Araport11)	0
GHG_625	ATGCTTCACATGTTTTCTTGAGCTATTAACAGAGGCCCAT	AT4G02940	ALKBH10B is a functional RNA N6-methyladenosine demethylase. Reduction in ALKBH10B decreases m6A levels, and affects the stability of flowering time genes including FT, SPL3 and SPL9. Mutant plants are early flowering.	ATALKBH10B (ALKBH10B)
GHG_626	TCCATTTCTTATCTTTATCATCTTCGCCTCCCATTTTCTC	AT4G07990	Chaperone DnaJ-domain superfamily protein;(source:Araport11)	0
GHG_627	AAGTTGAATCCATTACAAACAAAGACACAGAAGATAGGAG	AT4G09000	Encodes a 14-3-3 gene, designated GRF1 chi (for general regulatory factor1-G-box factor 14-3-3 homolog isoform chi). The major native forms of 14-3-3s are homo- and hetero-dimers, the biological functions of which are to interact physically with specific client proteins and thereby effect a change in the client. As a result, 14-3-3s are involved in a vast array of processes such as the response t…	GENERAL REGULATORY FACTOR 1 (GRF1);GENERAL REGULATORY FACTOR1-G-BOX FACTOR 14-3-3 HOMOLOG ISOFORM CHI (GF14 CHI)
GHG_628	TGACCTGTTCTTCCTGTTCGAATAATACGTTGAAGTTGAT	AT4G10760	Encodes a member of a core set of mRNA m6A writer proteins and is required for N6-adenosine methylation of mRNA.	EMBRYO DEFECTIVE 1706 (EMB1706);MRNAADENOSINE METHYLASE (MTA)
GHG_629	GAGTGGTTTTCTTAAGATCCCAAAGCTTTAACGTGTTATC	AT4G11110	Encodes a member of the SPA (suppressor of phyA-105) protein family (SPA1-SPA4). SPA proteins contain an N-terminal serine/threonine kinase-like motif followed by a coiled-coil structure and a C-terminal WD-repeat domain. SPA proteins function redundantly in suppressing photomorphogenesis in dark- and light-grown seedlings. SPA2 primarily regulates seedling development in darkness and has little …	SPA1-RELATED 2 (SPA2)
GHG_630	GAATAATCTCTTTTCTCTTTTCCTTTCTTTCATCAGGCAG	AT4G11150	Encodes a vacuolar H+-ATPase subunit E isoform 1 which is required for Golgi organization and vacuole function in embryogenesis. The mRNA is cell-to-cell mobile.	(TUFF);VACUOLAR ATP SYNTHASE SUBUNIT E1 (TUF);EMBRYO DEFECTIVE 2448 (emb2448); (VHA-E1); (VHAE1)
GHG_631	GCTCCAAAACCGAGCTCAAATCCATAAACCTCTCATTTAG	AT4G14410	Basic helix loop helix transcription factor involved in stress mediated signaling during germination.	BASIC HELIX-LOOP-HELIX 104 (bHLH104)
GHG_632	TTTATTGTAGGCCTTGTTTATAGATCCTTGTTTCAGAAAG	AT4G14716	Encodes an acireductone dioxygenase that is activated by interaction with a heterotrimeric G protein beta subunit. It is a metalloenzyme and is likely involved in the methionine salvage pathway.	ACIREDUCTONE DIOXYGENASE 1 (ATARD1);SUPPRESSOR OF G BETA 3 (SGB3);ACIREDUCTONE DIOXYGENASE 1 (ARD1)
GHG_633	CAAACGAACTAGATAATAGAAATCAAACCACCAGCAAGAG	AT4G14960	Encodes an alpha-tubulin isoform required for right handed helical growth.	TUBULIN ALPHA-6 (TUA6)
GHG_634	CCTCTCACTTGTCTCTCTCTCTGGCTGCTATGAACCCTAA	AT4G15000	Ribosomal L27e protein family;(source:Araport11)	0
GHG_635	AATCGTTTAGTTTATTGCTGATGTTCTTGTTGTGCTGTTG	AT4G16110	Encodes a pollen-specific transcription factor involved in the expression of nuclear genes for components of mitochondrial complex I in Arabidopsis. Acts in concert with other type-B ARRs in the cytokinin signaling pathway. AHK3 mediates cytokinin-induced phosphorylation of ARR2 on the Asp-80 residue. This phosphorylation plays a positive role of ARR2 in cytokinin-mediated control of leaf longevi…	RESPONSE REGULATOR 2 (ARR2);RESPONSE REGULATOR 2 (RR2)
GHG_636	TTTCCAAAGACCCTCAATACATAAAACAAAACCCTAACAC	AT4G18390	TEOSINTE BRANCHED 1, cycloidea and PCF transcription factor 2;(source:Araport11)	TEOSINTE BRANCHED 1, CYCLOIDEA AND PCF TRANSCRIPTION FACTOR 2 (TCP2)
GHG_637	CGGGTTTAGTGTTTCTCGTCCCATCTTGATTAACCATATC	AT4G19110	Protein kinase superfamily protein;(source:Araport11)	0
GHG_638	ATACTGATCCATGTACTTATCCAGAACCTCATAACAAGAT	AT4G19660	Encodes NPR4, a ankyrin repeat BTB/POZ domain-containing protein with 36% sequence identity with NPR1. Mutants are more susceptible to the bacterial pathogen Pseudomonas syringe pv. tomato DC3000 and to the fungal pathogen Erysiphe cichoracearum, but do not differ markedly from wild type in interaction with virulent and avirulent strains of the oomycete Peronospora parasitica. NPR4 is required fo…	NPR1-LIKE PROTEIN 4 (NPR4); (ATNPR4)
GHG_639	ACAATCCGTAATGATTTTCCAAAAGATGTCACGAAGATAG	AT4G20980	Eukaryotic translation initiation factor 3 subunit 7 (eIF-3);(source:Araport11)	0
GHG_640	GAGAGAAAGGACAGAAGGGTTTGAAGGTTAGAGAAGTAAG	AT4G23310	Encodes a cysteine-rich receptor-like protein kinase.	CYSTEINE-RICH RLK (RECEPTOR-LIKE PROTEIN KINASE) 23 (CRK23)
GHG_641	AGAGAGATCCTAATGGCCTCTTAACTCCTGAATATAATGG	AT4G24750	Rhodanese/Cell cycle control phosphatase superfamily protein;(source:Araport11)	0
GHG_642	TTAATATTACAGCGAACGAAAACAGAGTATAAGGTCTAAC	AT4G25670	stress response NST1-like protein;(source:Araport11)	DOUBLE BENDING 1 (DOB1)
GHG_643	TTAAGATTAGAGAAGACATCATCATTTGCAAGTCCAAGTC	AT4G27260	encodes an IAA-amido synthase that conjugates Asp and other amino acids to auxin in vitro. Lines carrying insertions in this gene are hypersensitive to auxin. It is involved in camalexin biosynthesis via conjugating indole-3-carboxylic acid (ICA) and cysteine (Cys). The mRNA is cell-to-cell mobile.	(GH3.5); (WES1)
GHG_644	ATCTGATTGACCTATTTTACTCGATTTCTTTTCCTGAGCT	AT4G27430	Positive regulator of light-regulated genes. Novel nuclear protein which requires light for its high level expression. The mRNA is cell-to-cell mobile.	COP1-INTERACTING PROTEIN 7 (CIP7)
GHG_645	TGAGCTTTTGATGGGAAGAACAGAGCATGAAGATAAGACA	AT4G28660	Similar to PsbW subunit of photosystem II.	PHOTOSYSTEM II REACTION CENTER PSB28 PROTEIN (PSB28)
GHG_646	TCCTCGTCTTTAGTAGTATCTCTTCCCAGTTTCTTCAGAA	AT4G29130	Encodes a hexokinase (HXK1) in the plant glucose-signaling network. Functions as a glucose sensor to interrelate nutrient, light, and hormone signaling networks for controlling growth and development in response to the changing environment.	ARABIDOPSIS THALIANA HEXOKINASE 1 (ATHXK1);GLUCOSE INSENSITIVE 2 (GIN2);HEXOKINASE 1 (HXK1)
GHG_647	GCTCGGAACAGCTCGTATCATGTAGGTTGGATCTATATAT	AT4G29220	phosphofructokinase 1;(source:Araport11)	PHOSPHOFRUCTOKINASE 1 (PFK1)
GHG_648	CAGCCTCTTCTCTGCCATATTCTCTGCTTATTACGAGGTA	AT4G34131	UDP-glucosyl transferase 73B3;(source:Araport11)	UDP-GLUCOSYL TRANSFERASE 73B3 (UGT73B3)
GHG_649	GCCATGAGAGGCTGGTTCATAATATAAGACATGTTCATCT	AT4G34590	Encodes a basic domain leucine zipper (bZip) transcription factor bZIP11. Translation is repressed by sucrose. Directly regulates gene expression of ASN1 and ProDH2, which are enzyme-coding genes involved in amino acid metabolism.	(ATB2);G-BOX BINDING FACTOR 6 (GBF6);ARABIDOPSIS THALIANA BASIC LEUCINE-ZIPPER 11 (AtbZIP11); (BZIP11); (ATBZIP11)
GHG_650	CATATACTTTAACCACCTGCAAATCATTAGAGACTTCAAC	AT4G34730	ribosome-binding factor A family protein;(source:Araport11)	RBFA DOMAIN-CONTAINING PROTEIN 1 (RBF1)
GHG_651	GTGAAGAAATGTTTATGCCTAAAGTCGAAATCAGCCTATC	AT4G34830	Encodes MRL1, a conserved pentatricopeptide repeat protein, required for stabilization of rbcL mRNA.	MATURATION OF RBCL 1 (MRL1);PIGMENT DEFECTIVE 346 (PDE346)
GHG_652	CCAAGAGTTGAATCTTTTCCAGGACACACTATATTGATGT	AT4G34840	Encodes one of the 5'-methylthioadenosine nucleosidases (AT4G38800/MTN1; AT4G34840/MTN2). Double mutant, mtn1-1mtn2-1, retains approximately 14% of the MTN enzyme activity present in the wild type and displays a pleiotropic phenotype that includes altered vasculature and impaired fertility.	ARABIDOPSIS METHYLTHIOADENOSINE NUCLEOSIDASE 2 (ATMTN2);ARABIDOPSIS METHYLTHIOADENOSINE NUCLEOSIDASE 2 (ATMTAN2);METHYLTHIOADENOSINE NUCLEOSIDASE 2 (MTN2);METHYLTHIOADENOSINE NUCLEOSIDASE 2 (MTAN2)
GHG_653	TTGTTTTCCAATACTATCTTGTCTTTCCCAACATTTCCTG	AT4G35260	Encodes a regulatory subunit of the mitochondrially-localized NAD+- dependent isocitrate dehydrogenase.	ISOCITRATE DEHYDROGENASE 1 (IDH1);ISOCITRATE DEHYDROGENASE I (IDH-I)
GHG_654	GAATCTTCTCAACATCTTTGCTCTTAACTTGGAACTCATC	AT4G35830	Encodes an aconitase that can catalyze the conversion of citrate to isocitrate through a cis-aconitate intermediate, indicating that it may participate in the TCA cycle and other primary metabolic pathways. The protein is believed to accumulate in the mitochondria and the cytosol. It affects CSD2 (At2g28190 - a superoxide dismutase) transcript levels and may play a role in the response to oxidati…	ACONITASE 1 (ACO1)
GHG_655	AATGATCTCCGTCACAACACCTTTCAGATAACCATTTCTC	AT4G36130	Ribosomal protein L2 family;(source:Araport11)	0
GHG_656a	ACTCCACCGGTTTAAATTTCCCTCCTTTGATCATTTTATC	AT4G36990	Encodes a protein whose sequence is similar to heat shock factors that regulate the expression of heat shock proteins. Transcript level is increased in response to heat shock. However, overexpression of this gene did not result in the increase of decrease of heat shock proteins.	HEAT SHOCK FACTOR 4 (HSF4);CLASS B HEAT SHOCK FACTOR B1 (HSFB1);ARABIDOPSIS THALIANA CLASS B HEAT SHOCK FACTOR B1 (AT-HSFB1);ARABIDOPSIS THALIANA HEAT SHOCK FACTOR 4 (ATHSF4);TL1-BINDING TRANSCRIPTION FACTOR 1 (TBF1)
GHG_656b	CCGTCATACGGGACCCACTCACCACATAATTCTTTTCATC	AT4G36990	Encodes a protein whose sequence is similar to heat shock factors that regulate the expression of heat shock proteins. Transcript level is increased in response to heat shock. However, overexpression of this gene did not result in the increase of decrease of heat shock proteins.	HEAT SHOCK FACTOR 4 (HSF4);CLASS B HEAT SHOCK FACTOR B1 (HSFB1);ARABIDOPSIS THALIANA CLASS B HEAT SHOCK FACTOR B1 (AT-HSFB1);ARABIDOPSIS THALIANA HEAT SHOCK FACTOR 4 (ATHSF4);TL1-BINDING TRANSCRIPTION FACTOR 1 (TBF1)
GHG_657	AAATTATACATAAGAAAAGCCACACTGCATTATCCGTTAC	AT4G37770	Encodes an auxin inducible ACC synthase.	1-AMINO-CYCLOPROPANE-1-CARBOXYLATE SYNTHASE 8 (ACS8)
GHG_658	TCTATCATGAAACACAACATCAGATACAAGGAATACATCG	AT4G38800	Encodes one of the 5'-methylthioadenosine nucleosidases (AT4G38800/MTN1; AT4G34840/MTN2). Double mutant, mtn1-1mtn2-1, retains approximately 14% of the MTN enzyme activity present in the wild type and displays a pleiotropic phenotype that includes altered vasculature and impaired fertility.	ARABIDOPSIS METHYLTHIOADENOSINE NUCLEOSIDASE 1 (ATMTN1);ARABIDOPSIS METHYLTHIOADENOSINE NUCLEOSIDASE 1 (ATMTAN1);METHYLTHIOADENOSINE NUCLEOSIDASE 1 (MTN1);METHYLTHIOADENOSINE NUCLEOSIDASE 1 (MTAN1)
GHG_659	ACGGTTTAGCCAGAAACATATCGTGACTAGACTCCATCAG	AT4G39950	Belongs to cytochrome P450 and is involved in tryptophan metabolism. Converts Trp to indo-3-acetaldoxime (IAOx), a precursor to IAA and indole glucosinolates. The mRNA is cell-to-cell mobile.	CYTOCHROME P450, FAMILY 79, SUBFAMILY B, POLYPEPTIDE 2 (CYP79B2)
GHG_660	GTGACAACATAAGCAAATCTCACAACGATGATAAGAACAC	AT5G01710	methyltransferase;(source:Araport11)	0
GHG_661	ACAACCACTCGGATCCTTCAAGTTTAATAAGCTTTAGAAT	AT5G03280	Involved in ethylene signal transduction. Acts downstream of CTR1. Positively regulates ORE1 and negatively regulates mir164A,B,C to regulate leaf senescence. A maternally expressed imprinted gene. Mutations in ein2 block ethylene stimulation of flavonol synthesis. The mRNA is cell-to-cell mobile.	ETHYLENE INSENSITIVE 2 (EIN2); (PIR2);CYTOKININ RESISTANT 1 (CKR1);ENHANCED RESPONSE TO ABA3 (ERA3);ORESARA 3 (ORE3);ORESARA 2 (ORE2); (ATEIN2)
GHG_662a	GATTGTGAAGATAATTCATTCCCTTAGCCACATCATAAGC	AT5G03730	Homologous to the RAF family of serine/threonine protein kinases. Negative regulator in the ethylene signal transduction pathway. Interacts with the putative ethylene receptors ETR1 and ERS. Constitutively expressed.	CONSTITUTIVE TRIPLE RESPONSE 1 (CTR1);SUGAR-INSENSITIVE 1 (SIS1); (AtCTR1)
GHG_662b	AATCGCGAGAGACCAAAATCACAAACCTTGACTGTATATT	AT5G03730	Homologous to the RAF family of serine/threonine protein kinases. Negative regulator in the ethylene signal transduction pathway. Interacts with the putative ethylene receptors ETR1 and ERS. Constitutively expressed.	CONSTITUTIVE TRIPLE RESPONSE 1 (CTR1);SUGAR-INSENSITIVE 1 (SIS1); (AtCTR1)
GHG_663	CCCCGTTAACTTTCTCGACGCTTTCTTAGGATCATTACTA	AT5G05450	P-loop containing nucleoside triphosphate hydrolases superfamily protein;(source:Araport11)	RNA HELICASE 18 (RH18)
GHG_664	AGGCTTATAACATTGTCACGCATAGTTCCATACCTTACAG	AT5G06580	Encodes a protein with glycolate dehydrogenase activity, which was shown to complement various subunits of the E. coli glycolate oxidase complex. It has not been ruled out that the enzyme might be involved in other catalytic activities in vivo.	D-LACTATE DEHYDROGENASE (D-LDH)
GHG_665	GAATCTGACAAGTGTTGATTAATAGTCTCTCCTGGTTTTG	AT5G06950	Transcription factor of the B-ZIP family that has high affinity for C-box motifs. Interacts with NPR1 and may regulate PR gene expression. Phosphorylated by a CK2-like protein in vitro. Phosphorylation is enhanced by salicylic acid treatment.	(AHBP-1B);TGACG SEQUENCE-SPECIFIC BINDING PROTEIN 2 (TGA2); (ATTGA2)
GHG_666	AGCGCAAAGCAAAGGAGAAGACTAAGCAAAGGAGTGGACC	AT5G07090	Ribosomal protein S4 (RPS4A) family protein;(source:Araport11)	0
GHG_667	GCAATTCATCTGAATTCATAGCGTCTCCACCATTGAAATC	AT5G07440	Encodes the beta-subunit of the glutamate dehydrogenase. The enzyme is almost exclusively found in the mitochondria of stem and leaf companion cells.	GLUTAMATE DEHYDROGENASE 2 (GDH2)
GHG_668	TGATCAAGATTAACCCATTTCCTTTTCTCAAGATCCAAAG	AT5G08070	TCP gene involved in heterochronic control of leaf differentiation.	TCP DOMAIN PROTEIN 17 (tcp17)
GHG_669	CTTTCTATCACTCTCCGAAACAAATTAACGAGACCAAATA	AT5G08330	Circadian oscillator protein which interacts with bZIP63 and regulates a response of the circadian oscillator to sugar. Is not required for the sugar-induced circadian phase advance in the morning; regulates a response of CCA1 to sugars.	TCP DOMAIN PROTEIN 11 (TCP11); (AtTCP11);TCP DOMAIN PROTEIN 21 (TCP21); (ATTCP21);CCA1 HIKING EXPEDITION (CHE)
GHG_670	TGAGGTAATCAATGGCTTCGTCTAGTAGTAAAAGAGCTTC	AT5G09460	transcription factor bHLH143;(source:Araport11)	(SACL1)
GHG_671	TCAGCACTTCGTGTACAGTCTTCGATATTACATCTTTTGC	AT5G09670	loricrin-like protein;(source:Araport11)	0
GHG_672	AGCTCCCACAAAGTCTCATTATCTAAAGCTTCAATATCCA	AT5G10550	This gene is predicted to encode a bromodomain-containing protein. A plant line expressing RNAi constructs targeted against GTE7 shows some resistance to agrobacterium-mediated root transformation.	GLOBAL TRANSCRIPTION FACTOR GROUP E2 (GTE2)
GHG_673	CCCGGAGGCAAATCATGTATAAGTTCTAGCTCGTCTTCAC	AT5G15410	'defense, no death' gene (DND1) encodes a mutated cyclic nucleotide-gated cation channel; Same as CNGC2 (article ID 229): Cyclic nucleotide gated channel, activated by cAMP, conducts K+ and other monovalent cations but excludes Na+, does not contain the GYG amino acid sequence found in other channels with this conductivity profile. Conducts Ca2+ into cells which is linked to the generation of NO …	DEFENSE NO DEATH 1 (DND1);CYCLIC NUCLEOTIDE-GATED CHANNEL 2 (ATCNGC2);CYCLIC NUCLEOTIDE GATED CHANNEL 2 (CNGC2)
GHG_674	AGTCCCTGAGGAGCCATATTTGATATTGAACTGAAAATTC	AT5G15840	Encodes a protein showing similarities to zinc finger transcription factors, involved in regulation of flowering under long days. Acts upstream of FT and SOC1.	CONSTANS (CO); (FG);B-BOX DOMAIN PROTEIN 1 (BBX1)
GHG_675	ATTAGAAACCAAGTTAAAAGCAAAGGACTTCAAGCAGTAG	AT5G16070	TCP-1/cpn60 chaperonin family protein;(source:Araport11)	0
GHG_676	TTTCGGCATCTTCTTCCTACAATACTCTATCATTTCCACC	AT5G16370	acyl activating enzyme 5;(source:Araport11)	ACYL ACTIVATING ENZYME 5 (AAE5)
GHG_677	GAGACTAAGCTGCTGTTGAAACCTAAAAGAGTATATCCTG	AT5G19510	Translation elongation factor EF1B/ribosomal protein S6 family protein;(source:Araport11)	0
GHG_678	GAATCAAAGTTTTCCAATAACCGCATATTCTTTAAGGCAG	AT5G20020	A member of RAN GTPase gene family. Encodes a small soluble GTP-binding protein. Likely to be involved in nuclear translocation of proteins. May also be involved in cell cycle progression. Role in seed and endosperm development.	RAS-RELATED GTP-BINDING NUCLEAR PROTEIN 2 (RAN2)
GHG_679	ATTATCCTCGAGAAGACCAATATCTATCAATGTCAACAAC	AT5G22080	Chaperone DnaJ-domain superfamily protein;(source:Araport11)	0
GHG_680	GGGATACTGGAATTTGAAGTTTAACCCAACAAGAAGAAGG	AT5G22440	Ribosomal protein L1p/L10e family;(source:Araport11)	0
GHG_681	GCTGCATCTGAACACACTATCGCTCTCCCAAACATATAAC	AT5G22470	PARP3 is one of three canonical PARPs in Arabidopsis.	POLY(ADP-RIBOSE) POLYMERASE 3 (PARP3); (ATPARP3)
GHG_682	TCAATTGTAATCATCAGAACCAAACTACAAACCGGTCTTG	AT5G22630	Encodes a plastid-localized arogenate dehydratase involved in phenylalanine biosynthesis. Not less than six genes encoding ADT were identi&#64257;ed in the Arabidopsis genome: ADT1 [At1g11790]; ADT2 [At3g07630]; ADT3 [At2g27820]; ADT4 [At3g44720]; ADT5 [At5g22630]; and ADT6 [At1g08250]. The mRNA is cell-to-cell mobile.	AROGENATE DEHYDRATASE 5 (ADT5)
GHG_683	TGACTATTATTACTATCCTCATCAGCTCTAACACGTTTCC	AT5G23280	Transcription factor which plays an important role during leaf and hypocotyl development, redundantly, with at least six class I TCPs, and regulates the expression of CYCD1;1 to affect endoreplication.	TCP DOMAIN PROTEIN 7 (TCP7); (ATTCP7)
GHG_684	CTCGACTCTTTTCTTCTCCTCCTTTCCTATATTTGTCGTA	AT5G24400	Encodes a protein with 6-phosphoglucunolactonase activity that localizes to the chloroplasts and the peroxisome. However, mutant phenotypes observed in pgl3 mutant plants can be complemented with a chloroplast-targeted version of the protein. PGL3 likely functions in the oxidative branch of the pentose phosphate pathway. pgl3 mutant phenotypes suggest that it is important in pathogen defense and …	EMBRYO DEFECTIVE 2024 (emb2024);6-PHOSPHOGLUCONOLACTONASE 3 (PGL3)
GHG_685	ATATCATTTCATGGCCACTTAATTAATGACCCCTTTAAAG	AT5G24770	Has acid phosphatase activity dependent on the presence of divalent cations (Mg2+, Co2+, Zn2+, Mn2+) and anti-insect activity. Insects fed with the protein show a retarded development. Induced in response to abscisic acid, jasmonic acid, salt, water deficiency and wounding.	VEGETATIVE STORAGE PROTEIN 2 (VSP2); (ATVSP2)
GHG_686	TGCCAGAGACGACGACTTAGGTATTAGTATGACATGTGAG	AT5G24980	transmembrane protein;(source:Araport11)	0
GHG_687	GAAAGAAACTAAGTTCTAGGTGGAATCTATGGGTTTTAGC	AT5G25350	Arabidopsis thaliana EIN3-binding F-box protein 2 (EBF2) mRNA. Part of the SCF complex, it is located in the nucleus and is involved in the ethylene-response pathway.	EIN3-BINDING F BOX PROTEIN 2 (EBF2)
GHG_688	AAATAATGTTGTAGTCTCTATCTTCCAGTTCCATGTATTC	AT5G27420	Encodes CNI1 (Carbon/Nitrogen Insensitive1) (also named as ATL31), a RING type ubiquitin ligase that functions in the Carbon/Nitrogen response for growth phase transition in Arabidopsis seedlings. The mRNA is cell-to-cell mobile.	ARABIDOPSIS TOXICOS EN LEVADURA 31 (ATL31);CARBON/NITROGEN INSENSITIVE 1 (CNI1)
GHG_689	ACAAACAATCTCCAGGTAAGTTATAATCAAAGTCTCCCAA	AT5G28500	rubisco accumulation factor-like protein;(source:Araport11)	0
GHG_690	CTTTGTTAGCACCAATAACCTTAGCCTTGACAATAACATC	AT5G30510	ribosomal protein S1;(source:Araport11)	RIBOSOMAL PROTEIN S1 (RPS1); (ARRPS1);PLASTID RIBOSOMAL PROTEIN S1 (PRPS1)
GHG_691	TAGCACAAAGACCTCTGTTAGCAACCTTCTCAGCATAAAG	AT5G35530	Ribosomal protein S3 family protein;(source:Araport11)	0
GHG_692	AACGCATAAATTCCCTGACCTTTTACCTCATGTTCTATGC	AT5G36880	Encodes a plastidic acetyl-coA synthetase. This enzyme plays a role in converting acetate to acetyl-coA in the plastids. It does not appear to be a major contributor to fatty acid biosynthesis based on mutant phenotypes. The enzyme seems to act as a monomer and may play an important role in preventing the toxic accumulation of fermentation products including acetaldehyde, acetate, and ethanol. It…	ACETYL-COA SYNTHETASE (ACS)
GHG_693	CCGATTATCTAGAAGAAGTACAAGCTGCTATCTGAATCCA	AT5G37475	Translation initiation factor eIF3 subunit;(source:Araport11)	0
GHG_694	CAAATGAAAGATGAGCATTCCCAATTAACCAAAGAGCATC	AT5G40930	Form of TOM20, which is a component of the TOM complex involved in transport of nuclear-encoded mitochondrial proteins	TRANSLOCASE OF OUTER MEMBRANE 20-4 (TOM20-4)
GHG_695	GGGTTTAAGAAACTTGGTAGATTTTGGTTCTTCTTGGGCT	AT5G41030	TCP family transcription factor;(source:Araport11)	0
GHG_696	ACCTGAACTCTTTATTCTCTGCAATCCTCTGAAGTTCAAT	AT5G41990	Encodes a member of the WNK family (9 members in all) of protein kinases, the structural design of which is clearly distinct from those of other known protein kinases, such as receptor-like kinases and mitogen-activated protein kinases. Interacts specifically with and phosphorylates AtVHA-C, subunit C of the vacuolar H+-ATPase.	WITH NO LYSINE (K) KINASE 8 (WNK8); (ATWNK8);EMF1-INTERACTING PROTEIN 1 (EIP1)
GHG_697	GCGCGAATTCCATTTCCATAAGTAAATCCTTGCGTCTACC	AT5G42870	The PAH2 gene encodes a phosphatidate phosphohydrolase. Mutant analysis revealed its involvement in galactolipid synthesis pathway, and the membrane lipid remodeling. The pah1pah2 double-mutant showed enhanced Al-susceptibility under low-P conditions, but there was no significant differences in Al tolerance between pah1pah2 and wild type when they were grown in a solution containing 35 &#956;M Pi.	PHOSPHATIDIC ACID PHOSPHOHYDROLASE 2 (ATPAH2);PHOSPHATIDIC ACID PHOSPHOHYDROLASE 2 (PAH2)
GHG_698	TGATGATTTAGTTTTCTCGACCCCTTTCACCATAACATTA	AT5G43310	COP1-interacting protein-like protein;(source:Araport11)	0
GHG_699	CAAGGTGTTTTAGTGTTCTTATCCAAACCCATGATGATCT	AT5G44200	Encodes a nuclear cap-binding protein that forms a heterodimeric complex with ABH1 (ATCBP80) and is likely to participate in RNA metabolism. Its mRNA is ubiquitously expressed.Loss of function mutations suggest a role in processing of pri-miRNA and mRNA splicing.	CAP-BINDING PROTEIN 20 (CBP20); (ATCBP20)
GHG_700	CAGCAAAGAGAACAAGAGCAGCGAAGATAAGGGTGATGAT	AT5G44420	Encodes an ethylene- and jasmonate-responsive plant defensin. mRNA levels are not responsive to salicylic acid treatment; although jasmonate and salicylic acid can act synergistically to enhance the expression of this gene. Belongs to the plant defensin (PDF) family with the following members: At1g75830/PDF1.1, At5g44420/PDF1.2a, At2g26020/PDF1.2b, At5g44430/PDF1.2c, At2g26010/PDF1.3, At1g19610/P…	PLANT DEFENSIN 1.2A (PDF1.2A);PLANT DEFENSIN 1.2 (PDF1.2);LOW-MOLECULAR-WEIGHT CYSTEINE-RICH 77 (LCR77)
GHG_701	CCTAGATGATATCTTTTAGGGCTTTCACTCGTCTTCCTGG	AT5G46430	Ribosomal protein L32e;(source:Araport11)	0
GHG_702	TATTAAATTTAACCTATCTCGACCATTCCAATTATCCAGG	AT5G46790	Encodes a member of the PYR (pyrabactin resistance )/PYL(PYR1-like)/RCAR (regulatory components of ABA receptor) family proteins with 14 members. PYR/PYL/RCAR family proteins function as abscisic acid sensors. Mediate ABA-dependent regulation of protein phosphatase 2Cs ABI1 and ABI2. Negative regulation of ABA response as a result of phosphorylation of S136 and S182 sites by AEL1/3/4.	PYR1-LIKE 1 (PYL1);REGULATORY COMPONENTS OF ABA RECEPTOR 12 (RCAR12)
GHG_703	ATGATCCGAAGATGATAGAAGAAGAGTCAGAGCTAGATTC	AT5G47230	encodes a member of the ERF (ethylene response factor) subfamily B-3 of ERF/AP2 transcription factor family (ATERF-5). The protein contains one AP2 domain. There are 18 members in this subfamily including ATERF-1, ATERF-2, AND ATERF-5. The mRNA is cell-to-cell mobile.	ETHYLENE RESPONSIVE ELEMENT BINDING FACTOR 5 (ATERF5); (ERF102); (ATMACD1);ETHYLENE RESPONSIVE ELEMENT BINDING FACTOR- 5 (ATERF-5);ETHYLENE RESPONSIVE ELEMENT BINDING FACTOR 5 (ERF5)
GHG_704	GTGAGCTGTTGAAACTTGTAGTACTCCGGGTCGATATATC	AT5G47850	CRINKLY4 related 4;(source:Araport11)	CRINKLY4 RELATED 4 (CCR4); (ATCRK1)
GHG_705	GACTGTACCACACACCCAAAGCTTAGTACATAGTAATAAG	AT5G48380	Encodes a BAK1-interacting receptor-like kinase named BIR1. Negatively regulates multiple plant resistance signaling pathways, one of which is the SOBIR1(AT2G31880)-dependent pathway.	BAK1-INTERACTING RECEPTOR-LIKE KINASE 1 (BIR1)
GHG_706	AGCGTTAAACTCGTCGTAGCAATCATATTCTCTAAATCGC	AT5G49450	Encodes a transcription activator is a positive regulator of plant tolerance to salt, osmotic and drought stresses.	BASIC LEUCINE-ZIPPER 1 (AtbZIP1);BASIC LEUCINE-ZIPPER 1 (bZIP1)
GHG_707	TAGTACTGAGACTGAGAGACAATGATAAACAGATTTTACC	AT5G50430	ubiquitin-conjugating enzyme 33;(source:Araport11)	UBIQUITIN-CONJUGATING ENZYME 33 (UBC33)
GHG_708	GCTCGTACAGTTTCTCTTCCTCCGTTTCTTTATTAGGTCA	AT5G51910	TCP family transcription factor;(source:Araport11)	TCP DOMAIN PROTEIN 19 (TCP19)
GHG_709	TTCCACATCTCTACCCAATTCTCCTTTGCCTCTTTGAGTC	AT5G52780	Chloroplast NAD(P)H dehydrogenase complex assembly factor.	PAM68-LIKE (PAM68L)
GHG_710	TCGTCGATAACTTCTTGAACATGCTTAAACTCATCAACAC	AT5G53590	SAUR-like auxin-responsive protein family;(source:Araport11)	SMALL AUXIN UPREGULATED RNA 30 (SAUR30)
GHG_711	ACATCCTTGGCAGTAAAATTCTTGGTGTATGTTGTTCTTA	AT5G55300	Encodes a type-I DNA topoisomerase I. Disruptions in this gene affect phyllotaxis and plant architecture suggesting that the gene plays a critical role in the maintenance of a regular pattern of organ initiation. Isolated as a protein oxidized during seed germination; proteomics approach revealed differences in de novo synthesis levels of this protein in condition with vs. without salicylic acid …	FASCIATA5 (FAS5);DNA TOPOISOMERASE I ALPHA (TOP1ALPHA)
GHG_712	ACTTGTTCTACTGATTCTCTTAATCCTCCTCTTCGATGAC	AT5G56710	Ribosomal protein L31e family protein;(source:Araport11)	0
GHG_713	CGTAAATCATTTTCAATCTCTCTTTCTCCTGCTAGCTTTG	AT5G56960	basic helix-loop-helix (bHLH) DNA-binding family protein;(source:Araport11)	0
GHG_714	CCAACATAGCACCGTAGAGCAAGAACCCAGTTTCAAGATC	AT5G57870	Encodes a putative eukaryotic translation initiation factor The mRNA is cell-to-cell mobile.	EUKARYOTIC TRANSLATION INITIATION FACTOR ISOFORM 4G1 (eIFiso4G1)
GHG_715	CAGAAGTAGCACCATTATTGTATTTTGAGAATGCAGAGAG	AT5G60100	Encodes pseudo-response regulator 3 (APRR3/PRR3). PRR3 transcript levels vary in a circadian pattern with peak expression at dusk under long and short day conditions. PRR3 affects the period of the circadian clock and seedlings with reduced levels of PRR3 have shorter periods, based on transcriptional assays of clock-regulated genes. PRR3 is expressed in the vasculature of cotyledons and leaves w…	PSEUDO-RESPONSE REGULATOR 3 (PRR3)
GHG_716	CTAAGTATGGTTGGGTTGATCTCTGAATGATTGTTTAAAC	AT5G60390	GTP binding Elongation factor Tu family protein;(source:Araport11)	(EF1ALPHA)
GHG_717	ACTATACGTTATACCTGATACTAAACAACATTCTGGAGCA	AT5G60550	Encodes a geminivirus Rep interacting kinase (GRIK; GRIK1/AT3G45240, GRIK2/AT5G60550). GRIKs are SnRK1 (SNF1-related kinases) activating kinases. Both GRIKs specifically bind to the SnRK1 catalytic subunit and phosphorylate the equivalent threonine residue in its activation loop in vitro.	GEMINIVIRUS REP INTERACTING KINASE 2 (GRIK2); (ATSNAK1)
GHG_718	CGATAGATCTAGGACGCATTATCTTAGCAATCTCAATCAC	AT5G60670	Ribosomal protein L11 family protein;(source:Araport11)	RIBOSOMAL PROTEIN LIKE 12C (RPL12C)
GHG_719	CAGACGAGGAAGGAGGATGCAAATTGAGATTATTGTTATT	AT5G60970	TCP gene involved in heterochronic control of leaf differentiation. Transcription factor which controls thermomorphogenesis by positively regulating PIF4 activity.	TEOSINTE BRANCHED 1, CYCLOIDEA AND PCF TRANSCRIPTION FACTOR 5 (TCP5)
GHG_720	ATGGAGCAAGCTCCTTAAGTTTACCAGTCTTGACGATGTC	AT5G61170	Ribosomal protein S19e family protein;(source:Araport11)	0
GHG_721	TTCTGATTACCTTCTTTATCTCCTCCGGTTTCCATTTGTT	AT5G63420	Encodes a member of the metallo-beta-lactamase protein family that plays a vital role in embryo morphogenesis and apical-basal pattern formation by regulating chloroplast development. In bacteria, RNase J plays an important role in rRNA maturation and in the 5&#8242; stability of mRNA.	EMBRYO DEFECTIVE 2746 (emb2746);RIBONUCLEASE J (ATRNJ); (RNJ)
GHG_722	TTTAACAATACAACAATAGAGACACAACAATACCAGTAGC	AT5G64340	Encodes a bHLH(basic helix-loop-helix)-type transcription factor SAC51 [suppressor of acaulis 51]. Upregulation of SAC51 reverses the dwarf phenotype caused by a loss-of-function mutation in ACL5 (Arabidopsis thaliana ACAULIS 5) gene, suggesting that activation of SAC51 may lead to the expression of a subset of genes required for stem elongation.	SUPPRESSOR OF ACAULIS 51 (SAC51)
GHG_723	GTCTGATGACTTGCTTCTCCACACCCATCTCTATATCTTC	AT5G64350	Encodes FK506-binding protein 12 (FKBP12 or FKP12). FKP12 overexpression dramatically enhances rapamycin sensitivity, whereas rapamycin inhibition is relieved in transgenic plants deficient in FKP12.	FK506-BINDING PROTEIN 12 (FKBP12);ARABIDOPSIS THALIANA FK506-BINDING PROTEIN 12 (ATFKBP12);FK506-BINDING PROTEIN 12 (FKP12)
GHG_724	TCTATGAGCTTCTTATATTTCTCTCTCCATACCCTTGAAA	AT5G66050	Wound-responsive family protein;(source:Araport11)	0
GHG_726	CACATTCTCCATGAATCTTCTCAAGTTCTTCCCATGTATA	AT4G05440	Plays a role in pollen development and modulating DNA replication via interaction with MCM4 and MCM7 of the pre-replication complex.	EMBRYO SAC DEVELOPMENT ARREST 35 (EDA35);BICELLULAR POLLEN 1 (BICE1)
GHG_727	TTCAAATCTGCACTTCTCTGGTATTATCTTCCCGAACAAT	AT4G11260	Functions in plant disease resistance signaling, SCF(TIR1) mediated degradation of Aux/IAA proteins and HSP90 mediated degradation of R resistance proteins. AtSGT1a and AtSGT1b are functionally redundant in the resistance to pathogenes. AtSGT1b was more highly expressed than AtSGT1. The N-terminal TPR domain of AtSGT1a reduces the steady-state level of Arabidopsis SGT1 proteins whereas the same d…	(ATSGT1B);ENHANCER OF TIR1-1 AUXIN RESISTANCE 3 (ETA3); (RPR1);ENHANCED DOWNY MILDEW 1 (EDM1); (SGT1B)
GHG_728	AAGTCACAACATAGCAGAGGTAGAAAGCCATATTTAACAA	AT4G23570	Closely related to SGT1B, may function in SCF(TIR1) mediated protein degradation. AtSGT1a and AtSGT1b are functionally redundant in the resistance to pathogenes. AtSGT1b was more highly expressed than AtSGT1. The N-terminal TPR domain of AtSGT1a reduces the steady-state level of Arabidopsis SGT1 proteins whereas the same domain from AtSGT1b enhances SGT1 accumulation. The TPR domain is dispensabl…	(SGT1A)
GHG_729	TCCTGACATAGACAGATGATACAACTCCACCAAATACTTG	AT4G26090	Encodes a plasma membrane protein with leucine-rich repeat, leucine zipper, and P loop domains that confers resistance to Pseudomonas syringae infection by interacting with the avirulence gene avrRpt2. RPS2 protein interacts directly with plasma membrane associated protein RIN4 and this interaction is disrupted by avrRpt2. The mRNA is cell-to-cell mobile.	RESISTANT TO P. SYRINGAE 2 (RPS2)
GHG_730	GTTGCAGTTTAGCCAGATCGACTTTAACTCCTACAACTTT	AT1G04170	protein synthesis initiation factor eIF2 gamma The mRNA is cell-to-cell mobile.	EUKARYOTIC TRANSLATION INITIATION FACTOR 2 GAMMA SUBUNIT (EIF2 GAMMA)
GHG_731	TGATGATCTTCTGCCTTGTCTCATAGAACTTGTAATCATC	AT3G03950	Physically interacts with CIPK1. Located in the nucleus.	EVOLUTIONARILY CONSERVED C-TERMINAL REGION 1 (ECT1)
GHG_732	TACATTGTAATACTGGTAGGGATTGTAAGGATTAGGAACA	AT3G13460	Physically interacts with CIPK1. ECT2 regulates the mRNA levels of the roteasome regulator PTRE1 and of several 20S proteasome subunits, resulting in enhanced 26S proteasome activity. YTHDF protein which togeteher with ECT3 and ECT4 is involved in cell proliferation during plant organogenesis.	EVOLUTIONARILY CONSERVED C-TERMINAL REGION 2 (ECT2)
GHG_733	AGCTATTAGGGATATCTTTAACGAAATGCCACTTAACAGG	AT5G61020	YTHDF protein which togeteher with ECT2 and ECT4 is involved in cell proliferation during plant organogenesis.	EVOLUTIONARILY CONSERVED C-TERMINAL REGION 3 (ECT3)
GHG_734	TATCCTGATGTCATATCAACACTCTCGGAATTGGTATAAC	AT1G55500	YTHDF protein which togeteher with ECT2 and ECT3 is involved in cell proliferation during plant organogenesis.	EVOLUTIONARILY CONSERVED C-TERMINAL REGION 4 (ECT4)
GHG_735	GCTGAGTTGGAGAAGTAATATATTGCATGCTAGGAGGAAC	AT3G13060	evolutionarily conserved C-terminal region 5;(source:Araport11)	EVOLUTIONARILY CONSERVED C-TERMINAL REGION 5 (ECT5)
GHG_736	GAATCATAACCTGAAGAGTAATAAGCGGGATAATACATGC	AT3G17330	evolutionarily conserved C-terminal region 6;(source:Araport11)	EVOLUTIONARILY CONSERVED C-TERMINAL REGION 6 (ECT6)
GHG_737	TGGCCTGGGTAATGGTAAATCGTTAAGAAAGGTCCTGTAC	AT1G48110	evolutionarily conserved C-terminal region 7;(source:Araport11)	EVOLUTIONARILY CONSERVED C-TERMINAL REGION 7 (ECT7)
GHG_738	GACTCACATTCTCCATTGGTAATATGATCTTGACCGTTTG	AT1G79270	evolutionarily conserved C-terminal region 8;(source:Araport11)	EVOLUTIONARILY CONSERVED C-TERMINAL REGION 8 (ECT8)
GHG_739	CATATTATCAATCTCACTACTGTTTCTCTCATTCACATGC	AT1G27960	encodes a protein whose C-terminal region is similar to ECT1 and ECT2, which bind to CIPK1.	EVOLUTIONARILY CONSERVED C-TERMINAL REGION 9 (ECT9)
GHG_740	GATAGAGATTGGTAGGGGTTTGAAGAACGTTATAATAAGG	AT5G58190	evolutionarily conserved C-terminal region 10;(source:Araport11)	EVOLUTIONARILY CONSERVED C-TERMINAL REGION 10 (ECT10)
GHG_741	AAACCCTAATGATTCCTGAACTGACTAAAGCAATTCATGA	AT1G09810	evolutionarily conserved C-terminal region 11;(source:Araport11)	EVOLUTIONARILY CONSERVED C-TERMINAL REGION 11 (ECT11)
GHG_742	ATGATGAAATATCTCGTTCGATACCCTGGTTTACTATTCT	AT4G11970	YTH family protein;(source:Araport11)	0
GHG_743	ACGAGGAAGAGGGTGGTTATGATTTTGGACTGTATTAATT	AT1G30460	Encodes AtCPSF30, the 30-KDa subunit of cleavage and polyadenylation specificity factor. AtCPSF30 is a probable processing endonuclease. Nucleus-localized RNA binding protein capable of interacting with itself and with calmodulin. Its RNA-binding activity is inhibited by calmodulin in a calcium-dependent fashion.	CLEAVAGE AND POLYADENYLATION SPECIFICITY FACTOR 30 (CPSF30);ARABIDOPSIS THALIANA CLEAVAGE AND POLYADENYLATION SPECIFICITY FACTOR 30 (ATCPSF30);OXIDATIVE TOLERANT-6 (OXT6)
GHG_744	GTCGAAGCTCTCCTTCACAATCTTTAGTATCTCCTTGTCT	AT1G02500	encodes a S-adenosylmethionine synthetase. SAM1 is regulated by protein S-nitrosylation. The covalent binding of nitric oxide (NO) to the Cys114 residue inhibits the enzyme activity.	S-ADENOSYLMETHIONINE SYNTHETASE 1 (SAM1);S-ADENOSYLMETHIONINE SYNTHETASE-1 (SAM-1); (MAT1); (AtSAM1); (METK1)
GHG_745	CGTCATGTTGAGTTGAGATAAGAACAGTGTGGACTCTAAT	AT2G36880	methionine adenosyltransferase 3;(source:Araport11)	METHIONINE ADENOSYLTRANSFERASE 3 (MAT3)
GHG_746	TTTTGTCGTCAAGGTATTTCTCTGGGATGATTGGTTTGAT	AT4G01850	S-adenosylmethionine synthetase 2;(source:Araport11)	S-ADENOSYLMETHIONINE SYNTHETASE 2 (SAM2); (AtSAM2);S-ADENOSYLMETHIONINE SYNTHETASE 2 (SAM-2); (MAT2)
GHG_747	AGAACCTACCATTACCTCCTCTCTTCAGATCCAAGTTAAT	AT3G17390	S-adenosylmethionine synthetase	METHIONINE OVER-ACCUMULATOR 3 (MTO3);S-ADENOSYLMETHIONINE SYNTHETASE 3 (SAMS3);METHIONINE ADENOSYLTRANSFERASE 4 (MAT4); (ATSAMS3)
GHG_748	ACGAGTTAATCCAATCTCTCAGACGTTATGCCTTAAGATT	AT1G01480	a member of the 1-aminocyclopropane-1-carboxylate (ACC) synthase (S-adenosyl-L-methionine methylthioadenosine-lyase, EC 4.4.1.14) gene family, isolated from a flower-specific cDNA library.	1-AMINO-CYCLOPROPANE-1-CARBOXYLATE SYNTHASE 2 (ACS2); (AT-ACC2)
GHG_749	GTAGTTGAATAAAGCTTTAGGTAGTCTTGAAAACGGTAGC	AT2G19590	encodes a protein whose sequence is similar to 1-aminocyclopropane-1-carboxylate oxidase	ACC OXIDASE 1 (ACO1); (ATACO1)
GHG_750	AGTAATGAGGTCACTATTATCCCAGACTATGAAATGAGAC	AT3G07690	6-phosphogluconate dehydrogenase family protein;(source:Araport11)	0
GHG_751	ATAGCAACTACATTCTTCAAAGTCCCACATAACTCTACTC	AT5G40610	NAD-dependent glycerol-3-phosphate dehydrogenase family protein;(source:Araport11)	GLYCEROL-3-PHOSPHATE DEHYDROGENASE PLASTIDIC (GPDHP)
GHG_752	GCCATTGATACCGCCAGTCATGTTCCAGATCAACCATGTG	AT1G80460	Encodes a protein similar to glycerol kinase, which converts glycerol to glycerol 3-phosphate and performs a rate-limiting step in glycerol metabolism. This gene is required for both general and specific resistance against bacteria and fungi. Arabidopsis thaliana glycerol kinase (GLR1) mRNA.Involved in flagellin-induced non-host resistance to Pseudomonas. Coronatine partially suppresses flagellin…	(GLI1);NONHOST RESISTANCE TO P. S. PHASEOLICOLA 1 (NHO1)
GHG_753	CCTTAGTCGGGGTCAGTTCATTATCTATTATCTTAGCTAC	AT2G40690	Encodes a putative dihydroxyacetone phosphate (DHAP) reductase involved in glycerol-3-phosphate supply within the chloroplast for synthesis of glycerolipids. Mutants have reduced levels of hexadecatrienoic acid, which is rescued by exogenous glycerol-3-phosphate. This gene appears to be involved in the flux of fatty acids in the prokaryotic glyerolipid biosynthesis pathway.	SUPPRESSOR OF FATTY ACID DESATURASE DEFICIENCY 1 (SFD1); (GLY1)
GHG_754	CTATACCATATTCTCTCACAAACGAATCATTCCTAAACGT	AT5G40760	Encodes a cytosolic glucose-6-phosphate dehydrogenase that is insensitive to reduction by DTT and whose mRNA is expressed ubiquitously. The mRNA is cell-to-cell mobile.	GLUCOSE-6-PHOSPHATE DEHYDROGENASE 6 (G6PD6)
GHG_755	GATTATACCATTTACAATGTAGGAGGGATCCAAATGTAGC	AT3G27300	glucose-6-phosphate dehydrogenase 5;(source:Araport11)	GLUCOSE-6-PHOSPHATE DEHYDROGENASE 5 (G6PD5)
GHG_756	GCATCTGCTATTAGTCTAATGGAATGTAAGAGAGCGCTTG	AT5G50950	Encodes a fumarase enzyme initially shown to be in the mitochondria through proteomic studies but later shown to be present in the cytosol using an RFP fluorescent protein tag. It appears to be important for the accumulation of fumarate from malate in leaves in the light, and helps to promote nitrogen assimilation under high nitrogen conditions. It does not appear to be necessary for lipid metabo…	FUMARASE 2 (FUM2)
GHG_757	ACAACAACGTTAACATCTTTCAAACAATCAGCTAACTCAG	AT3G47520	Encodes a protein with NAD-dependent malate dehydrogenase activity, located in chloroplasts. The mRNA is cell-to-cell mobile.	MALATE DEHYDROGENASE (MDH);PLASTIDIC NAD-DEPENDENT MALATE DEHYDROGENASE (pNAD-MDH)
GHG_758	AGCCTTATGGTTTCACTAATGGAGGCACAAACATGGATTT	AT1G53240	mMDH1 encodes a mitochrondrial malate dehydrogenase. It is expressed at higher levels than the other mitochrondrial isoform mMDH2 (At3G15020) according to transcript and proteomic analyses.	MITOCHONDRIAL MALATE DEHYDROGENASE 1 (mMDH1)
GHG_759	TTATTCTTATTCCAAAACTCTGACTATTCCAAAACCATCG	AT2G22780	encodes an peroxisomal NAD-malate dehydrogenase that is involved in fatty acid beta-oxidation through providing NAD to the process of converting fatty acyl CoA to acetyl CoA.	PEROXISOMAL NAD-MALATE DEHYDROGENASE 1 (PMDH1)
GHG_760	CGTTGAAAAGGTCACATATATCGTACACAAACTGATAAGG	AT5G09660	encodes a microbody NAD-dependent malate dehydrogenase encodes an peroxisomal NAD-malate dehydrogenase that is involved in fatty acid beta-oxidation through providing NAD to the process of converting fatty acyl CoA to acetyl CoA.	PEROXISOMAL NAD-MALATE DEHYDROGENASE 2 (PMDH2)
GHG_761	TTGGTGCCTCTCTACACATGTACTGGATAGCATCTTGATC	AT5G66760	One of two genes in Arabidopsis that encode a flavoprotein subunit of the mitochondrial succinate dehydrogenase complex. The mRNA is cell-to-cell mobile.	SUCCINATE DEHYDROGENASE 1-1 (SDH1-1)
GHG_762	CAATCAATCAATCTCTCTCTCTTTCTATCACTCTCCGAAA	AT5G08330	Circadian oscillator protein which interacts with bZIP63 and regulates a response of the circadian oscillator to sugar. Is not required for the sugar-induced circadian phase advance in the morning; regulates a response of CCA1 to sugars.	TCP DOMAIN PROTEIN 11 (TCP11); (AtTCP11);TCP DOMAIN PROTEIN 21 (TCP21); (ATTCP21);CCA1 HIKING EXPEDITION (CHE)
GHG_763	TTTCAAGTGCCATTATCTTGAAGACTAGCTACTAAGTTCT	AT5G04340	Encodes a C2H2 zinc finger transcription factor that coordinately activates phytochelatin-synthesis related gene expression and directly targets GSH1 by binding to its promoter to positively regulate Cd accumulation and tolerance.	(C2H2);COLD INDUCED ZINC FINGER PROTEIN 2 (CZF2);ZINC FINGER OF ARABIDOPSIS THALIANA 6 (ZAT6); (ATZAT6)
GHG_764	TCGTCACTTTCTTCGATTCAATCATATCTACGGTAGTCAC	AT1G80840	Pathogen-induced transcription factor. Binds W-box sequences in vitro. Forms protein complexes with itself and with WRKY40 and WRKY60. Coexpression with WRKY18 or WRKY60 made plants more susceptible to both P. syringae and B. cinerea. WRKY18, WRKY40, and WRKY60 have partially redundant roles in response to the hemibiotrophic bacterial pathogen Pseudomonas syringae and the necrotrophic fungal path…	WRKY DNA-BINDING PROTEIN 40 (WRKY40); (ATWRKY40)
GHG_765	CTGCTTCCAAATTACCATCTCTCATCATCACATTCATAGC	AT2G26150	member of Heat Stress Transcription Factor (Hsf) family. Involved in response to misfolded protein accumulation in the cytosol. Regulated by alternative splicing and non-sense-mediated decay.	HEAT SHOCK TRANSCRIPTION FACTOR A2 (ATHSFA2);HEAT SHOCK TRANSCRIPTION FACTOR A2 (HSFA2)
GHG_766	TGAGGATACCGTAAACTAACATATCCTCAGAATCGTTTTC	AT4G17500	Encodes a member of the ERF (ethylene response factor) subfamily B-3 of ERF/AP2 transcription factor family (ATERF-1). The protein contains one AP2 domain. There are 18 members in this subfamily including ATERF-1, ATERF-2, AND ATERF-5. The mRNA is cell-to-cell mobile.	ETHYLENE RESPONSIVE ELEMENT BINDING FACTOR 1 (ATERF-1);ETHYLENE RESPONSIVE ELEMENT BINDING FACTOR 1 (ERF-1); (ERF1A); (ATERF#100)
GHG_767	AAACCAATGGAACTAAACATGGACGTGTCATCATTAAATG	AT5G63790	Encodes a member of the NAC family of transcription factors. ANAC102 appears to have a role in mediating response to low oxygen stress (hypoxia) in germinating seedlings. Its expression can be induced by beta-cyclocitral, an oxidized by-product of beta-carotene generated in the chloroplasts, mediates a protective retrograde response that lowers the levels of toxic peroxides and carbonyls, limitin…	NAC DOMAIN CONTAINING PROTEIN 102 (ANAC102);NAC DOMAIN CONTAINING PROTEIN 102 (NAC102)
GHG_768	CTGCCTCATGAATTCGACTTCTGTTAGGGTTTTAGATGAG	AT2G40140	zinc finger (CCCH-type) family protein;(source:Araport11)	(CZF1); (ZFAR1);(SALT-INDUCIBLE ZINC FINGER 2 (SZF2); (ATSZF2);TANDEM ZINC FINGER 10 (TZF10)
GHG_769	GATATTCTCGTCTTCTGATCATCTTCTTCGTCAATTCTAG	AT1G62300	Encodes a transcription factor WRKY6. Regulates Phosphate1 (Pho1) expression in response to low phosphate (Pi) stress.	(WRKY6); (ATWRKY6)
GHG_770	GCAAAAGATATAGCATAATTCCACGTCAGCATACAACAAG	AT4G17490	Encodes a member of the ERF (ethylene response factor) subfamily B-3 of ERF/AP2 transcription factor family (ATERF-6). The protein contains one AP2 domain. There are 18 members in this subfamily including ATERF-1, ATERF-2, AND ATERF-5. It is involved in the response to reactive oxygen species and light stress. Involved in regulating root architecture and the response to cold stress.	ETHYLENE RESPONSIVE ELEMENT BINDING FACTOR 6 (ATERF6); (ERF-6-6);ETHYLENE RESPONSIVE ELEMENT BINDING FACTOR 6 (ERF6); (ERF103)
GHG_771	TTGTAATCTTCTTCATATAGCTCTGGTGCCATAAATTCAG	AT3G51630	Encodes a member of the WNK family (9 members in all) of protein kinases, the structural design of which is clearly distinct from those of other known protein kinases, such as receptor-like kinases and mitogen-activated protein kinases.	WITH NO LYSINE (K) KINASE 5 (WNK5); (ZIK1); (ATWNK5)
GHG_772	TCCAAGATGCCCATTCACAAAGATATTATCACACTTAAGG	AT5G58350	Encodes a member of the WNK family (9 members in all) of protein kinases, the structural design of which is clearly distinct from those of other known protein kinases, such as receptor-like kinases and mitogen-activated protein kinases. Its transcription is under the control of circadian rhythms.	WITH NO LYSINE (K) KINASE 4 (WNK4); (ZIK2)
GHG_773	ATCAACCAACTCATTATATTCCTCATCATACACTTCTGGA	AT3G22420	Encodes a member of the WNK family (9 members in all) of protein kinases, the structural design of which is clearly distinct from those of other known protein kinases, such as receptor-like kinases and mitogen-activated protein kinases. Its transcription is under the control of circadian rhythms.	WITH NO LYSINE (K) KINASE 2 (WNK2); (ZIK3)
GHG_774	TCACTCTCTTATGTCTGAGTCTATATTGTCTTAAGGTGCC	AT3G04910	Serine/threonine protein kinase, whose transcription is regulated by circadian rhythm.	WITH NO LYSINE (K) KINASE 1 (WNK1); (ZIK4); (ATWNK1)
GHG_775	TGGCTCTTGACCGTGAAGATATCTCAAACCCATTAAAATC	AT3G18750	Encodes a member of the WNK family (9 members in all) of protein kinases, the structural design of which is clearly distinct from those of other known protein kinases, such as receptor-like kinases and mitogen-activated protein kinases. Its transcription is under the control of circadian rhythms.	WITH NO LYSINE (K) KINASE 6 (WNK6); (ZIK5);ARABIDOPSIS THALIANA WITH NO K 6 (ATWNK6)
GHG_776	AGAGGCAGGAAGAAGACATTTCTCTATAAATTGCCTAACT	AT5G41990	Encodes a member of the WNK family (9 members in all) of protein kinases, the structural design of which is clearly distinct from those of other known protein kinases, such as receptor-like kinases and mitogen-activated protein kinases. Interacts specifically with and phosphorylates AtVHA-C, subunit C of the vacuolar H+-ATPase.	WITH NO LYSINE (K) KINASE 8 (WNK8); (ATWNK8);EMF1-INTERACTING PROTEIN 1 (EIP1)
GHG_777	CACTTGACAGCCTTCATATTCACCTTTCTATGTTTCTTAC	AT1G49160	Encodes a member of the WNK family (9 members in all) of protein kinases, the structural design of which is clearly distinct from those of other known protein kinases, such as receptor-like kinases and mitogen-activated protein kinases. Its	(WNK7)
GHG_778	TTCATTGTATACACTCATCAAGAAACAACAATACGACCAG	AT5G55560	Protein kinase superfamily protein;(source:Araport11)	0
GHG_779	AGAGGCTGTAGTAACCGTTTGAGTAGTGAGGTATATGATA	AT5G28080	Encodes a member of the WNK family (9 members in all) of protein kinases, the structural design of which is clearly distinct from those of other known protein kinases, such as receptor-like kinases and mitogen-activated protein kinases.	(WNK9); (ATWNK9)
GHG_780	GCCTGGTTTCTGCATTCTCTGTATGGATATTCACATGTTA	AT1G64630	with no lysine (K) kinase 10;(source:Araport11)	WITH NO LYSINE KINASE 10 (ATWNK10);WITH NO LYSINE (K) KINASE 10 (WNK10)
GHG_781	ATAAGTTATCAGAATCTTTAACTTGCAATCTCACCAAAGC	AT3G48260	Encodes a member of the WNK family (9 members in all) of protein kinases, the structural design of which is clearly distinct from those of other known protein kinases, such as receptor-like kinases and mitogen-activated protein kinases.	WITH NO LYSINE (K) KINASE 3 (WNK3)
GHG_782	TCTTTCTATCACTCTCCGAAACAAATTAACGAGACCAAAT	AT5G08330	Circadian oscillator protein which interacts with bZIP63 and regulates a response of the circadian oscillator to sugar. Is not required for the sugar-induced circadian phase advance in the morning; regulates a response of CCA1 to sugars.	TCP DOMAIN PROTEIN 11 (TCP11); (AtTCP11);TCP DOMAIN PROTEIN 21 (TCP21); (ATTCP21);CCA1 HIKING EXPEDITION (CHE)

## Sheet: RASL-seq 22C
Sample	GHG_001	GHG_002	GHG_003	GHG_004	GHG_005	GHG_006	GHG_007	GHG_008	GHG_009	GHG_010	GHG_011	GHG_012	GHG_013	GHG_014	GHG_015	GHG_016	GHG_017	GHG_018	GHG_019	GHG_020	GHG_021	GHG_022	GHG_023	GHG_024	GHG_025	GHG_026	GHG_027	GHG_028	GHG_029	GHG_030	GHG_031	GHG_032	GHG_033	GHG_034	GHG_035	GHG_036	GHG_037	GHG_038	GHG_039	GHG_040	GHG_041	GHG_042	GHG_043	GHG_044	GHG_045	GHG_046	GHG_047	GHG_048	GHG_049
WT_22 C_24 h_Rep1	1903	57	609	2499	15	11	11	45	37	221	9573	51	2121	1177	11	89	123	11	61	1259	401	63	45	133	1453	7	163	63	41	25	33	7	139	577	83	12747	305	15501	1085	687	345	211	3	115	303	943	133	9	87
WT_22 C_24 h_Rep2	1705	45	377	2077	13	3	11	39	73	193	7487	7	1261	971	11	79	131	1	87	1037	409	37	33	211	1219	9	157	45	47	3	5	13	95	489	47	11201	211	14889	773	613	215	185	1	109	201	639	105	1	63
WT_22 C_24 h_Rep3	3499	139	983	3807	21	15	17	73	123	461	10925	39	3607	2671	27	217	265	29	165	2711	663	113	61	425	2925	37	347	117	69	25	71	5	269	1155	97	26735	641	25995	1835	1693	613	447	3	291	663	1437	219	11	199
WT_22 C_24 h_Rep4	5263	251	1679	5811	21	17	25	93	201	731	15385	117	4831	3215	33	161	347	39	231	2689	975	101	79	495	3849	45	375	189	101	25	43	11	253	1583	129	32621	531	34495	2795	1637	651	581	1	479	545	1975	367	1	285
WT_22 C_24 h_Rep5	4073	151	1247	5827	23	21	35	111	117	423	13383	53	5753	4005	13	117	339	31	301	4239	853	67	53	457	4325	55	423	123	153	25	43	7	303	909	93	38633	983	34455	2275	2079	651	441	5	185	881	1691	267	5	123
WT_22 C_24 h_Rep6	3377	117	1003	4517	17	9	15	79	83	387	10899	49	4103	3059	9	105	297	25	225	3359	701	67	49	367	3739	23	425	117	101	19	49	7	233	855	87	31757	571	32415	1577	1533	517	327	3	205	629	1615	229	1	131
WT_22 C_28 h_Rep1	1275	73	495	2771	15	9	5	41	61	287	11479	35	2347	1409	33	145	157	9	71	1483	413	85	77	225	1539	7	147	63	173	19	27	13	137	481	97	14753	385	26371	915	791	313	331	9	115	249	1359	255	9	143
WT_22 C_28 h_Rep2	1533	111	513	3583	17	21	5	43	69	315	13201	37	1827	1971	27	167	235	9	105	1871	529	75	23	313	2011	5	179	31	159	35	31	9	189	549	77	19199	427	37033	1149	1093	359	309	13	127	277	1341	233	9	107
WT_22 C_28 h_Rep3	2129	127	779	5223	23	25	15	93	115	365	12643	37	3967	3559	39	313	241	23	157	3145	581	89	65	345	3079	59	321	79	349	19	69	9	237	771	127	27547	543	41915	2027	1781	523	525	15	231	497	2309	493	1	165
WT_22 C_28 h_Rep4	2249	157	859	5191	13	19	17	95	151	481	15067	35	1977	3131	63	293	341	19	117	2069	711	101	49	371	2439	9	275	67	379	21	21	17	145	1003	159	24435	369	35541	1779	1363	489	449	11	225	319	2377	413	3	287
WT_22 C_28 h_Rep5	2929	127	1091	7593	41	41	5	129	159	455	17523	65	7129	5953	33	271	461	33	335	4907	883	135	97	525	5083	47	411	159	531	27	43	9	395	959	121	42833	801	75793	2365	2641	817	655	35	159	851	3001	623	3	221
WT_22 C_28 h_Rep6	1943	101	979	4459	27	39	9	57	63	345	14859	111	5703	3265	23	177	245	29	217	2713	539	71	49	341	3331	159	319	73	337	17	119	3	295	537	97	23963	801	37265	2069	1863	471	385	5	129	443	2147	453	7	187
WT_22 C_32 h_Rep1	69	65	897	2523	13	17	3	19	15	183	10657	31	1191	2897	15	119	187	9	59	1513	285	65	31	183	1265	11	221	43	207	15	59	3	179	227	63	21213	479	52281	1733	795	353	241	49	71	215	1437	89	3	137
WT_22 C_32 h_Rep2	105	77	815	2879	29	13	7	41	31	209	11517	25	1251	3639	27	191	199	3	69	1779	283	79	37	221	1513	13	201	31	271	15	15	7	233	265	91	25927	315	56057	2091	909	335	309	85	61	255	1733	149	5	125
WT_22 C_32 h_Rep3	393	173	1391	5329	23	21	17	93	45	351	16311	45	2187	7489	39	427	307	17	107	3601	563	157	39	351	2781	35	389	51	557	31	67	11	323	607	169	51901	583	87449	3271	1683	555	561	83	133	357	3657	289	1	345
WT_22 C_32 h_Rep4	143	177	1129	4863	15	31	21	83	75	301	12007	35	1475	6145	51	531	329	17	131	2803	531	117	49	321	2381	37	289	47	515	19	59	21	277	547	135	39577	505	71285	3507	1487	469	391	77	123	391	3195	313	3	355
WT_22 C_32 h_Rep5	171	195	2051	8403	53	35	19	151	89	365	18653	43	3963	12857	13	311	493	17	243	6601	765	139	79	529	4927	21	711	81	789	17	43	5	595	605	121	78875	1195	148009	5785	3133	775	633	137	133	781	4955	395	5	229
WT_22 C_32 h_Rep6	105	109	1383	4881	27	29	17	65	51	237	13483	45	2069	7207	35	287	245	19	175	3707	459	81	33	239	2925	13	289	55	523	31	31	5	243	363	73	47093	505	81633	3205	1687	509	397	99	99	451	2867	191	7	207
WT_22 C_36 h_Rep1	29	55	967	1809	17	19	7	19	21	119	7211	35	1275	2895	15	119	115	15	33	1223	271	59	31	139	1029	41	193	45	33	39	55	7	147	397	49	20169	407	48583	1633	643	245	189	23	65	193	809	13	3	97
WT_22 C_36 h_Rep2	189	75	1073	1969	15	25	9	31	51	155	9153	53	1285	3069	11	143	147	7	59	1483	289	67	45	185	1305	23	185	61	51	23	35	7	187	489	51	25617	261	44031	1919	715	273	183	37	79	181	1071	15	7	139
WT_22 C_36 h_Rep3	145	55	1041	2313	31	27	5	35	43	187	6829	25	1537	5649	29	213	165	9	65	2157	327	93	29	163	1781	23	209	61	65	19	19	3	167	523	91	33315	317	58835	2281	1063	325	223	31	75	301	1227	21	3	117
WT_22 C_36 h_Rep4	75	149	2031	3945	33	59	5	79	91	441	11857	77	2241	7163	79	651	465	15	131	2759	553	151	51	381	2571	39	285	109	197	27	59	19	269	1117	115	46577	417	85251	3959	1715	579	337	61	145	303	2511	31	1	315
WT_22 C_36 h_Rep5	29	131	1749	4765	47	29	17	89	65	273	11367	29	2761	11673	15	181	323	21	149	4815	441	85	57	345	3541	17	417	91	129	17	41	11	401	757	97	62531	557	113643	4641	2125	629	305	65	95	679	2331	23	5	143
WT_22 C_36 h_Rep6	23	161	2499	5877	55	45	23	107	95	365	16211	81	4311	12765	33	247	439	23	197	5935	681	145	87	469	4447	37	495	161	147	47	91	23	437	865	125	79539	949	146453	5583	2497	677	389	73	117	739	2989	49	1	209
WT_22 C_40 h_Rep1	141	85	1319	2995	43	11	29	51	11	271	11851	63	2097	4111	21	157	171	9	81	2031	585	87	63	263	2397	53	407	147	31	25	87	13	233	1113	75	36521	591	45941	2547	1019	425	319	3	151	445	1399	7	1	127
WT_22 C_40 h_Rep2	111	39	809	1959	25	11	11	23	45	149	6887	33	1603	2541	11	81	147	15	63	1123	321	51	35	201	1525	13	299	85	13	25	33	5	165	711	65	23415	383	26029	1549	733	299	225	5	117	231	921	11	5	103
WT_22 C_40 h_Rep3	285	193	2245	4963	27	31	15	107	97	447	12117	133	5445	8843	37	249	363	21	199	3521	909	151	91	459	4291	41	785	249	69	31	63	11	411	1697	147	65179	959	75033	4295	2391	735	487	11	315	753	2611	21	11	253
WT_22 C_40 h_Rep4	207	105	1191	2489	19	21	9	57	43	231	7009	61	2563	4137	41	271	271	17	81	1681	451	95	39	187	2067	41	373	117	61	31	65	13	225	835	57	31179	399	40193	2335	1127	273	299	13	177	343	1229	13	3	153
WT_22 C_40 h_Rep5	281	167	2407	4885	29	21	27	125	111	353	10183	61	8263	9221	17	127	431	27	245	4455	773	103	67	515	5231	43	759	205	49	21	75	7	471	1105	109	62675	1249	82171	5195	2347	705	409	5	181	1077	2161	15	1	181
WT_22 C_40 h_Rep6	181	165	2457	5553	35	29	31	123	25	377	13255	35	5133	10609	29	177	337	9	261	5069	795	61	55	441	5235	211	935	205	33	27	73	3	405	1161	121	74137	1061	73865	4857	2525	721	383	5	179	847	2287	5	3	131
WT_22 C_44 h_Rep1	595	61	479	1555	19	11	9	25	55	217	6049	39	957	1839	15	65	125	17	43	973	315	31	27	155	1117	5	193	45	25	7	15	7	129	397	35	16439	221	17061	1111	635	245	205	1	99	209	717	43	3	77
WT_22 C_44 h_Rep2	817	75	779	2467	11	15	11	39	37	323	8381	39	2497	2753	19	93	195	11	113	1975	461	59	45	293	2193	33	261	91	31	27	23	7	169	527	69	25441	395	31415	1823	951	469	229	1	147	433	1207	61	1	117
WT_22 C_44 h_Rep3	1051	127	2309	3285	25	19	193	61	9	391	8111	49	2339	4521	23	137	241	27	155	2557	611	101	47	345	2877	151	917	103	55	29	325	9	221	831	115	40579	1027	39659	2401	1549	397	337	5	245	499	1913	87	9	221
WT_22 C_44 h_Rep4	869	83	789	1993	23	9	21	23	63	339	6293	21	1223	2199	33	145	149	9	79	1091	421	55	37	197	1461	23	195	61	45	25	33	5	121	577	77	19927	261	16961	1307	775	309	223	5	167	229	1097	93	1	177
WT_22 C_44 h_Rep5	1671	149	1425	5617	23	25	23	95	137	385	12455	39	3191	7877	15	115	325	27	209	4423	757	69	25	479	4607	25	687	131	55	13	29	19	329	853	79	64235	871	50491	3979	2511	717	447	1	215	943	2645	85	1	123
WT_22 C_44 h_Rep6	1499	181	1675	4671	39	15	31	107	91	383	12497	75	5181	7103	17	121	331	37	273	3933	879	99	65	473	4801	71	641	167	37	35	73	7	367	859	101	58269	1151	54327	3901	2629	689	355	3	169	1063	2341	89	5	177
WT_22 C_48 h_Rep1	1029	47	365	1625	9	5	9	21	41	127	6255	25	749	739	9	65	85	3	37	761	279	45	15	123	1059	7	141	35	33	13	13	1	79	327	67	10027	209	12011	581	395	203	143	1	81	183	489	77	1	37
WT_22 C_48 h_Rep2	1783	85	483	3075	23	13	13	45	25	233	10689	25	1061	1385	11	75	139	11	89	1495	423	73	35	187	1941	17	219	79	45	21	33	11	151	549	69	17937	397	23445	1097	795	307	291	3	119	257	1009	149	9	97
WT_22 C_48 h_Rep3	3395	151	987	4537	15	11	25	99	93	427	11825	39	2473	2939	33	125	235	27	145	2713	747	113	31	359	3211	39	377	137	99	19	67	15	183	971	107	30809	477	30983	1983	1635	527	385	7	263	417	1647	287	1	231
WT_22 C_48 h_Rep4	5593	219	1637	7469	29	19	29	127	191	791	25331	61	3337	4065	41	337	423	15	215	3475	1375	209	63	619	4649	97	645	147	183	25	141	15	303	1949	251	44541	937	43133	2827	2149	859	633	15	429	631	2799	567	1	393
WT_22 C_48 h_Rep5	3817	165	1139	6095	21	35	13	105	99	453	13507	23	4037	4107	13	133	405	31	303	4477	911	63	29	417	4263	49	479	125	121	19	29	1	293	899	113	42715	871	39701	1965	2401	627	423	5	239	801	2077	353	1	109
WT_22 C_48 h_Rep6	4065	161	1315	7121	39	17	19	113	77	367	15165	37	3589	4229	13	93	319	17	289	4651	987	83	49	411	4841	71	607	135	147	11	59	3	251	911	101	46951	931	46759	2569	2085	509	503	1	193	635	2191	337	1	117
WT_22 C_52 h_Rep1	1295	93	497	3595	11	11	25	45	35	221	13641	37	1523	1835	17	159	179	3	95	1509	389	67	43	223	1657	43	217	47	183	29	25	7	147	631	69	17015	433	37317	1087	811	301	361	9	59	273	1195	155	7	131
WT_22 C_52 h_Rep2	993	51	291	1875	7	23	3	19	55	157	8281	15	869	1043	7	85	97	15	69	755	329	63	17	149	971	17	131	41	99	27	11	7	79	347	61	9499	213	17359	617	505	187	183	3	53	179	781	129	5	65
WT_22 C_52 h_Rep3	2331	169	873	5647	13	19	9	85	121	421	14487	51	2255	3779	35	269	235	9	173	2659	777	103	43	401	3201	23	347	85	355	27	39	5	227	1111	127	31851	537	49419	1791	1519	509	533	7	235	457	2661	381	5	237
WT_22 C_52 h_Rep4	2641	173	1273	6177	19	33	23	67	111	489	21573	57	1883	3639	29	343	291	5	201	2261	813	127	57	369	2833	23	309	85	401	29	33	19	249	1277	177	29721	465	43127	2333	1415	519	555	21	217	341	2603	469	1	277
WT_22 C_52 h_Rep5	2159	107	941	7221	17	31	11	75	107	317	18917	31	2471	4355	19	223	309	7	257	3871	799	97	45	447	3851	7	423	65	415	15	27	7	255	1035	145	36407	697	59839	2249	2017	547	489	27	129	615	3013	413	7	193
WT_22 C_52 h_Rep6	1285	85	655	3979	13	29	1	61	87	151	10303	43	1797	2747	13	137	173	13	137	2177	483	75	23	237	2267	21	289	39	241	13	21	7	179	507	65	23623	535	37701	1327	1059	257	255	11	67	321	1457	225	7	83
WT_22 C_56 h_Rep1	175	51	629	2835	25	17	11	35	51	173	11977	27	1045	2583	15	201	167	7	71	1451	265	57	37	219	1431	1	137	31	199	33	25	13	181	541	79	20543	335	54947	1545	677	249	293	73	49	257	1489	99	3	123
WT_22 C_56 h_Rep2	211	59	837	2315	19	33	7	33	41	137	11337	23	1245	2567	25	207	173	7	59	1281	291	79	33	145	1283	9	173	43	147	11	31	3	203	443	89	20957	307	52449	1743	619	225	297	35	47	181	1399	105	1	119
WT_22 C_56 h_Rep3	179	127	1341	4233	15	19	3	65	105	213	11949	67	2167	6277	25	301	209	9	119	2723	467	91	25	261	2653	31	307	69	343	17	41	3	293	587	117	40619	593	75205	2993	1407	359	381	39	75	425	2893	241	11	163
WT_22 C_56 h_Rep4	301	163	1729	5321	15	99	27	67	93	381	19605	89	2745	5733	45	471	285	21	115	2165	633	171	93	347	2693	63	349	91	443	47	129	17	303	1017	217	40629	591	67513	3507	1393	445	543	61	189	333	3103	313	1	353
WT_22 C_56 h_Rep5	81	105	955	3401	37	21	9	53	69	151	10415	19	1403	4807	23	173	173	7	113	2087	291	67	37	187	1865	9	219	17	305	11	43	5	193	429	71	32417	499	61531	2149	1005	305	295	67	61	255	1969	147	5	183
WT_22 C_56 h_Rep6	189	105	2125	5661	41	37	13	75	97	199	14899	69	2719	8631	7	257	293	13	149	3663	487	99	29	317	3075	11	387	65	397	27	73	13	377	665	81	54001	815	122849	3863	1593	409	405	81	77	421	2871	189	9	169
WT_22 C_60 h_Rep1	103	91	1307	2173	13	29	19	25	17	191	9629	69	2095	3491	13	117	145	19	63	1509	317	87	31	195	1453	33	331	87	45	17	27	3	165	543	43	25889	471	66215	2007	737	257	255	21	69	229	953	5	15	121
WT_22 C_60 h_Rep2	45	69	1303	2433	29	15	7	29	41	157	10691	67	1675	3215	17	125	155	3	43	1565	411	83	63	159	1575	21	267	67	43	17	47	3	201	589	47	28299	435	58605	2103	753	319	219	25	93	197	1137	13	3	101
WT_22 C_60 h_Rep3	101	123	1703	3161	31	49	11	63	57	241	10385	123	4509	5947	37	279	255	29	111	2045	451	113	49	239	2257	41	359	101	67	55	91	1	293	663	85	40357	635	92291	3255	1391	409	281	27	117	313	1571	29	9	207
WT_22 C_60 h_Rep4	27	137	3083	4107	41	39	55	53	57	297	14023	125	2763	6561	25	361	325	29	107	2095	595	123	51	311	2649	83	397	111	97	43	121	5	301	1217	159	44985	713	81561	3859	1373	393	409	43	135	307	2029	19	5	261
WT_22 C_60 h_Rep5	71	149	3319	5643	23	19	23	75	71	287	12727	69	4495	11555	25	179	365	15	181	4641	729	97	69	505	4663	43	555	137	105	27	43	5	387	855	87	72441	931	134427	5467	2267	489	383	37	99	709	2789	17	1	191
WT_22 C_60 h_Rep6	121	99	2465	3507	33	67	17	61	57	189	10971	115	5119	6303	9	173	219	23	113	2643	489	95	71	223	2985	211	505	139	103	31	107	1	417	651	89	42893	839	93081	3165	1301	311	261	43	87	419	1601	21	3	219
WT_22 C_64 h_Rep1	461	87	941	1963	41	35	13	57	89	279	7493	95	4573	2395	17	145	189	21	71	1409	521	103	49	241	1611	25	257	129	23	31	63	1	199	835	81	23087	423	27771	2103	813	311	251	3	137	425	941	17	9	127
WT_22 C_64 h_Rep2	243	87	1209	3023	25	15	13	53	123	311	11325	69	3179	4387	17	123	233	21	125	2221	521	97	67	283	2455	67	451	157	29	47	23	15	253	1067	93	35123	615	49381	2897	1297	517	321	5	161	357	1457	23	1	121
WT_22 C_64 h_Rep3	419	141	1657	3895	5	25	13	59	83	275	9227	69	3925	7635	11	165	203	15	121	2755	547	59	41	311	3865	49	565	121	65	23	69	5	317	1155	75	50171	563	51001	4623	1847	391	321	7	133	559	1983	17	1	177
WT_22 C_64 h_Rep4	225	173	2111	2893	13	19	17	47	47	445	10925	99	2827	4115	45	477	317	27	115	1481	641	185	67	379	1849	137	411	131	71	59	227	7	277	1393	109	29987	657	59099	2567	1261	455	319	11	197	179	1691	27	9	337
WT_22 C_64 h_Rep5	203	137	1455	3567	23	31	17	73	49	327	8011	75	4083	6111	11	129	205	27	157	2805	523	61	57	267	3185	35	355	95	35	15	55	7	319	795	89	41423	775	72781	3137	1725	423	331	3	131	631	1595	15	7	143
WT_22 C_64 h_Rep6	333	189	1833	4605	59	75	33	107	83	315	11989	95	7587	8889	41	171	357	27	189	4069	661	111	37	443	4867	165	647	177	53	37	85	9	417	1035	59	58227	925	77425	4659	2369	679	391	7	179	813	1919	23	5	163
WT_22 C_68 h_Rep1	709	63	647	1945	13	3	13	49	31	219	7137	23	1263	1887	11	77	139	13	67	1221	363	47	35	163	1297	15	207	57	21	15	19	5	93	601	59	17595	259	19965	1289	667	269	233	3	141	233	863	77	3	101
WT_22 C_68 h_Rep2	1291	99	977	2817	23	9	9	51	23	297	9491	35	1835	2377	21	113	203	13	87	1871	521	95	39	259	2267	101	311	101	33	13	61	9	223	795	75	26903	627	36969	1823	819	365	309	3	135	317	1315	99	1	135
WT_22 C_68 h_Rep3	1101	101	805	2035	15	21	17	45	63	331	7405	41	1831	1985	29	137	179	17	65	1275	453	61	45	209	1485	81	329	61	51	19	63	7	147	805	99	20027	317	27423	1399	865	325	215	7	165	357	1135	87	3	183
WT_22 C_68 h_Rep4	2177	313	3177	5197	17	43	113	121	133	671	12735	161	5879	6185	27	293	399	33	179	3797	1055	135	101	575	5839	359	897	189	73	45	489	11	461	2025	217	58397	1259	76053	4803	2149	657	643	7	389	723	3033	177	1	209
WT_22 C_68 h_Rep5	1557	171	2081	6271	23	33	29	119	181	453	12343	65	6105	6453	17	145	351	33	237	4895	1001	119	91	369	6475	87	765	141	41	17	47	7	501	1241	115	65741	1143	78237	4897	2235	557	493	3	241	1357	2721	125	3	167
WT_22 C_68 h_Rep6	1497	149	1521	4429	43	7	5	87	59	333	10845	55	3457	6251	15	133	319	21	225	3577	675	85	45	387	4253	83	485	127	61	39	23	5	275	867	95	47187	669	51733	2941	2011	561	327	5	165	609	2049	127	7	177
WT_22 C_72 h_Rep1	2361	71	827	4361	25	17	9	57	65	225	16505	35	1781	1427	23	113	125	17	105	1455	633	79	61	177	1993	17	279	75	69	21	43	5	197	881	103	19461	509	29097	1497	633	265	403	7	169	305	1103	227	5	131
WT_22 C_72 h_Rep2	2067	73	767	3313	15	29	21	53	137	227	11573	47	1647	1409	9	111	155	7	121	1565	477	85	47	197	1973	23	299	69	65	23	11	5	199	599	91	18937	377	27287	1263	799	331	327	3	101	299	1195	177	7	103
WT_22 C_72 h_Rep3	5119	237	1787	7221	21	35	17	119	161	585	19015	99	4439	3629	43	251	331	27	237	3417	1229	155	65	417	4331	55	551	203	155	25	51	17	371	1425	191	43313	713	45599	2593	1695	655	713	5	419	547	2687	515	3	311
WT_22 C_72 h_Rep4	4103	215	1521	5337	15	29	23	81	153	511	13071	107	2907	2471	59	271	269	29	187	2281	921	147	57	373	3371	35	365	135	143	41	77	19	315	1183	175	30607	619	33287	2029	1237	463	505	9	227	453	1993	367	1	285
WT_22 C_72 h_Rep5	4017	167	1515	8199	35	31	25	123	137	481	16453	65	5009	5131	5	151	323	15	311	5433	1051	109	65	513	5617	55	621	127	149	31	31	7	323	1075	121	51805	825	55913	2975	2563	755	539	11	271	705	2613	401	1	159
WT_22 C_72 h_Rep6	1999	71	1515	7433	49	13	21	69	171	131	16637	71	2791	1917	3	49	101	15	105	2181	697	57	55	137	4223	53	353	67	87	21	21	3	181	891	67	26887	539	35147	2717	629	147	285	1	143	803	1789	343	9	97
WT_22 C_76 h_Rep1	1683	79	655	3681	37	35	9	43	73	199	13941	47	1747	1929	17	169	137	19	95	1465	505	73	37	239	1743	23	179	61	147	17	29	11	211	625	79	17611	435	35709	1137	711	355	417	13	87	187	1325	225	3	133
WT_22 C_76 h_Rep2	1221	89	761	3537	5	13	5	41	47	153	11987	37	1125	1653	11	139	159	15	99	1387	369	63	17	135	1633	31	253	47	159	19	41	3	169	569	75	16547	485	39159	1221	735	233	311	9	61	241	1381	213	3	117
WT_22 C_76 h_Rep3	2941	139	1253	5635	27	59	19	81	137	359	16479	57	2679	3479	21	243	245	11	183	2509	853	121	59	317	2903	53	281	95	295	37	49	17	255	1221	151	32381	529	50153	1711	1319	455	527	11	171	437	2543	487	5	243
WT_22 C_76 h_Rep4	3547	179	1787	9163	21	77	7	85	217	305	27279	151	4021	3445	37	275	185	11	215	3063	1043	201	91	329	4475	51	479	119	331	39	49	9	339	1617	237	35789	691	70661	2477	1031	425	699	15	237	429	2857	699	1	305
WT_22 C_76 h_Rep5	4555	165	2183	12203	11	85	31	187	247	497	25513	85	6401	8527	37	245	483	9	395	6099	1219	125	71	729	6951	55	801	143	515	25	75	9	523	1181	173	61817	1135	102953	3873	3251	893	853	29	211	999	4015	653	1	185
WT_22 C_76 h_Rep6	1767	101	1299	5377	19	71	9	71	117	95	12781	115	4035	2625	15	137	179	17	153	2391	569	83	31	203	3245	135	479	87	237	17	85	5	213	679	89	24227	697	55667	1699	1007	283	337	15	99	515	1589	347	7	127
WT_22 C_80 h_Rep1	259	103	1341	4197	17	43	11	65	113	197	17429	91	1841	4201	41	279	185	17	87	1919	459	107	65	311	2119	25	307	71	259	43	27	5	267	769	119	35887	623	79337	2635	889	291	481	75	95	353	2155	153	1	241
WT_22 C_80 h_Rep2	133	59	789	3269	19	47	7	35	61	91	12357	55	1757	3169	17	157	133	7	81	1379	269	59	21	147	1645	21	211	53	165	23	17	1	215	409	71	24841	409	66707	2019	551	191	319	47	51	221	1345	97	3	87
WT_22 C_80 h_Rep3	199	135	1905	4605	29	49	35	61	95	227	14675	87	2839	5829	39	239	177	23	127	2095	629	135	43	203	2689	31	641	83	281	33	133	9	289	773	129	43259	783	89943	3245	1105	315	399	49	101	369	2619	171	1	251
WT_22 C_80 h_Rep4	389	133	1427	5141	21	59	15	87	81	347	19903	77	2045	5327	35	339	291	5	59	1949	521	153	55	315	2297	7	267	55	405	43	61	13	325	895	169	36085	487	68573	2663	1187	433	449	57	147	301	2639	261	3	367
WT_22 C_80 h_Rep5	389	91	1139	4983	17	51	9	67	65	173	12237	33	2269	6719	21	163	241	5	145	2863	437	93	35	263	2773	29	271	67	335	23	29	9	321	553	77	40815	625	86295	2697	1623	349	371	47	51	423	2365	185	1	115
WT_22 C_80 h_Rep6	209	125	1295	4991	35	61	9	65	89	225	13833	49	2427	7375	31	267	219	17	151	3187	367	103	37	277	2869	31	331	55	421	23	45	9	289	507	81	46273	605	85465	2981	1557	405	369	57	53	417	2521	195	3	189
WT_22 C_84 h_Rep1	57	59	1229	2241	7	33	9	21	45	133	9201	63	1769	2617	11	151	129	9	71	1035	283	41	33	121	1405	13	191	57	45	15	27	3	175	563	55	20949	485	60835	1981	523	183	271	19	83	201	849	7	5	87
WT_22 C_84 h_Rep2	183	101	1781	3349	13	53	17	57	55	195	13311	93	3515	4581	29	243	205	21	71	2003	411	83	57	257	2255	77	387	99	93	29	67	5	351	697	83	35989	729	99471	2683	1023	367	341	59	111	317	1655	29	5	201
WT_22 C_84 h_Rep3	79	113	2653	3863	31	117	15	67	97	161	13571	203	7787	5105	25	215	175	23	103	1869	605	131	89	225	2931	53	475	169	91	55	95	11	417	855	125	38265	809	101713	4037	1077	251	385	41	143	393	1753	17	3	323
WT_22 C_84 h_Rep4	79	217	3135	5363	45	101	27	97	87	495	20547	175	3715	9033	39	373	347	37	101	3027	787	169	129	447	3345	39	351	185	175	81	131	25	405	1423	191	60275	785	102307	4911	1603	651	641	95	171	317	2899	39	1	439
WT_22 C_84 h_Rep5	283	195	3739	8181	43	127	21	99	125	333	19465	211	10655	13647	29	249	443	27	241	5283	865	113	99	433	5975	123	871	245	175	25	115	9	735	1293	201	90425	1749	206795	6931	2557	681	633	45	189	983	3221	59	1	265
WT_22 C_84 h_Rep6	89	113	2469	4869	33	47	11	87	97	173	13733	87	5027	7211	17	223	277	17	131	3137	527	91	75	297	3721	35	425	129	157	37	57	3	371	815	83	48361	847	116683	3653	1345	311	299	55	95	421	2283	65	3	169
WT_22 C_88 h_Rep1	397	49	1533	3409	17	23	11	41	33	99	12987	73	2123	1833	15	87	59	15	71	989	529	63	71	145	2099	19	327	69	25	49	29	5	157	1085	85	16457	359	39835	2985	345	189	243	3	101	307	747	31	5	113
WT_22 C_88 h_Rep2	267	75	1043	2119	23	39	19	25	89	137	7417	53	2077	1073	7	73	49	13	47	793	335	33	51	93	1737	29	295	45	19	33	37	5	95	607	69	12163	397	39413	2037	251	133	199	1	63	393	651	19	3	87
WT_22 C_88 h_Rep3	415	115	1471	2693	19	27	11	65	63	277	8043	71	4199	4479	29	153	189	29	67	1943	555	81	61	295	2559	55	489	97	37	23	47	1	231	729	83	33819	575	42813	2595	1441	335	307	7	165	401	1409	27	3	229
WT_22 C_88 h_Rep4	557	133	3021	4531	7	37	33	75	71	249	14267	123	4135	4003	23	101	169	19	77	1969	761	79	41	253	3533	59	465	131	29	31	95	1	251	1395	143	38197	667	53471	4599	879	337	425	7	205	543	1831	41	7	265
WT_22 C_88 h_Rep5	373	79	1991	3039	35	41	21	53	61	177	14485	87	2739	3527	27	59	135	27	137	1627	457	71	71	191	3133	121	539	47	41	35	137	11	163	659	67	27797	511	37267	4335	985	337	313	7	165	275	1203	15	15	253
WT_22 C_88 h_Rep6	567	109	1843	3337	33	71	25	67	69	235	9239	117	6663	6179	17	129	291	25	171	2859	577	51	51	297	3667	57	491	167	49	29	37	9	323	851	69	45443	825	64803	3005	1601	473	259	5	173	573	1681	33	7	191
WT_22 C_92 h_Rep1	773	57	935	2343	15	23	11	31	35	151	8689	53	1607	1345	23	55	59	7	63	933	477	29	35	89	1523	13	215	65	21	27	15	1	127	491	89	16799	375	21545	1503	347	171	217	3	145	221	823	71	1	99
WT_22 C_92 h_Rep2	885	49	691	1933	7	11	11	35	79	183	8099	41	1801	1273	13	67	119	7	49	1005	393	61	39	151	1403	25	297	61	23	29	19	3	135	355	73	17867	339	20791	1159	505	229	211	1	123	197	919	71	5	85
WT_22 C_92 h_Rep3	1241	103	1597	3033	37	21	13	57	109	429	10817	67	2607	3365	31	199	209	5	111	1591	613	73	45	267	2317	29	453	151	65	33	69	15	219	613	91	30671	467	26831	2531	1209	469	379	5	217	363	1447	75	5	219
WT_22 C_92 h_Rep4	1185	177	2131	3255	19	39	29	61	125	351	9471	163	4409	3157	29	291	381	47	121	1713	651	93	85	219	2937	185	685	137	55	33	231	5	321	909	153	28789	847	47507	2891	1289	333	305	11	197	365	1871	103	3	231
WT_22 C_92 h_Rep5	1789	183	3939	7559	31	43	83	111	171	297	15505	83	6409	6223	11	107	263	29	213	4281	1195	103	73	361	6643	123	961	205	73	15	93	5	483	913	129	63605	1355	77619	5123	1535	381	477	1	279	1105	3047	175	1	179
WT_22 C_92 h_Rep6	1349	141	2079	4083	19	39	19	73	69	275	10281	53	4381	4973	13	135	269	29	213	3041	807	91	33	357	4037	65	587	153	57	17	65	11	253	715	95	46301	851	47735	2629	1469	459	333	9	169	699	2013	117	3	165
prr7/9_22 C_24 h_Rep1	1227	109	1491	2959	25	7	9	65	203	399	9379	119	3619	3139	5	157	265	29	113	1913	573	123	81	359	2079	29	525	113	49	69	63	9	291	909	111	33171	671	34901	2397	989	497	391	13	195	303	1005	33	1	211
prr7/9_22 C_24 h_Rep2	851	111	1529	2411	15	11	9	87	137	385	7171	67	3273	3305	7	141	225	23	111	2005	483	97	69	329	1881	17	457	93	59	37	47	1	271	789	91	31429	745	34127	2485	1137	479	345	5	181	369	985	17	3	185
prr7/9_22 C_24 h_Rep3	1213	121	1343	2557	13	11	17	55	183	311	6311	73	4507	3649	5	107	175	19	105	2001	473	101	47	323	2425	77	513	71	71	33	65	3	295	575	99	33609	649	35263	2731	1129	483	279	9	133	399	1143	19	3	163
prr7/9_22 C_24 h_Rep4	1753	271	2817	4167	13	23	19	113	255	613	8411	211	6623	5261	43	391	387	47	183	2815	855	165	87	583	3761	91	741	155	107	63	121	11	399	1241	181	45629	871	57139	4419	1973	683	475	37	261	425	1583	47	1	297
prr7/9_22 C_24 h_Rep5	2019	185	2805	6505	11	23	31	169	225	707	9973	105	9239	10285	11	153	597	43	281	7021	957	91	73	765	6405	81	1429	169	119	45	45	3	565	985	77	85097	1447	84843	5925	3725	1087	521	29	257	1095	2157	31	1	171
prr7/9_22 C_24 h_Rep6	35	5	35	73	1	1	3	1	3	9	203	3	59	69	3	1	7	1	3	55	9	3	3	13	73	5	11	3	5	1	5	1	5	13	7	727	37	1381	55	35	17	3	3	3	17	51	5	1	5
prr7/9_22 C_28 h_Rep1	1161	57	597	1467	9	7	11	41	37	191	4949	39	1899	1043	15	67	119	13	45	931	293	43	31	139	1139	5	247	65	29	19	21	3	135	329	69	13673	357	15275	855	437	233	183	13	87	237	415	59	1	57
prr7/9_22 C_28 h_Rep2	1709	59	625	1883	17	19	17	37	77	261	5681	31	2341	1265	15	79	131	13	77	1391	321	49	29	219	1459	15	223	83	49	17	37	1	137	327	61	17497	369	16747	913	559	269	237	5	149	227	591	63	1	91
prr7/9_22 C_28 h_Rep3	3929	211	1653	4671	35	35	17	103	265	553	12509	145	5665	2983	25	283	365	43	157	2891	935	169	65	425	3713	37	649	127	97	79	139	7	315	941	175	36521	1101	38269	2343	1445	561	641	3	365	433	1403	159	1	341
prr7/9_22 C_28 h_Rep4	6173	407	2963	6711	19	35	33	117	321	995	15263	167	6899	4563	61	461	553	47	259	3775	1501	153	85	817	5265	75	943	193	169	63	137	23	423	1503	197	50457	1097	62443	3661	2103	855	831	19	517	399	2157	347	1	359
prr7/9_22 C_28 h_Rep5	4259	169	1991	7089	23	21	23	155	201	597	10901	69	8589	5973	15	117	383	27	315	6081	1077	87	57	675	5997	49	1077	209	123	19	49	7	449	755	111	59533	1235	59521	3311	2969	817	543	17	269	821	1799	159	1	153
prr7/9_22 C_28 h_Rep6	2195	93	815	2339	25	13	3	95	191	355	5751	57	5777	2695	13	79	277	11	109	2665	487	101	21	377	3345	15	713	125	63	39	23	3	313	591	115	31511	1031	46103	1109	1335	391	273	15	177	477	823	79	5	103
prr7/9_22 C_32 h_Rep1	3373	141	1245	4637	31	31	23	63	109	511	14203	105	6869	2543	19	237	299	35	191	2405	649	125	85	453	3161	33	443	99	177	43	59	7	359	411	115	26725	1003	50877	1849	1225	585	573	25	183	325	1501	303	5	213
prr7/9_22 C_32 h_Rep2	1813	79	713	2983	31	5	7	55	43	253	8131	43	2783	1525	9	99	187	19	101	1335	455	73	45	235	1667	85	281	39	109	31	45	1	211	295	69	18007	601	29681	1175	819	309	275	7	117	191	1135	161	9	107
prr7/9_22 C_32 h_Rep3	4001	201	1417	6471	29	11	31	117	51	629	15507	69	3457	3841	25	243	387	19	169	3441	923	127	49	491	3863	65	709	91	287	17	77	15	307	631	159	39079	1005	62927	1977	1813	663	563	15	343	471	2471	359	5	261
prr7/9_22 C_32 h_Rep4	3567	187	1955	5473	21	29	19	101	207	511	15139	135	4341	3505	55	401	433	41	165	2267	809	179	47	511	3743	41	563	127	291	57	89	9	359	715	175	34433	971	66225	2643	1617	483	571	11	265	331	2035	403	1	287
prr7/9_22 C_32 h_Rep5	3905	137	1661	8857	21	29	35	145	187	501	16149	55	7639	6587	21	141	445	21	289	5943	991	115	69	675	6319	31	935	99	389	41	37	3	459	555	121	57725	1399	105367	2903	2667	803	601	13	211	675	2685	399	5	161
prr7/9_22 C_32 h_Rep6	1931	103	853	2213	17	23	7	33	91	293	6209	35	3563	2897	13	95	221	3	119	2415	397	93	25	391	3065	9	429	71	173	13	47	1	319	279	89	25231	1225	66885	899	1521	429	299	7	139	491	1219	163	3	105
prr7/9_22 C_36 h_Rep1	2315	85	1273	5067	25	33	13	103	177	373	15843	57	2839	3687	27	405	337	11	85	3011	611	145	63	375	2429	13	369	79	339	41	33	17	411	801	121	31023	807	85149	1649	1315	573	517	37	139	415	2175	313	1	235
prr7/9_22 C_36 h_Rep2	1357	51	707	3011	13	19	11	47	161	191	9805	33	1411	2021	17	189	171	7	71	1541	345	65	37	259	1469	19	247	39	211	19	27	3	215	401	75	20757	399	44701	1013	679	247	329	23	63	255	1449	183	11	123
prr7/9_22 C_36 h_Rep3	3547	183	2729	8175	13	23	19	93	297	481	18255	87	4535	7149	21	331	397	31	177	4865	961	155	71	603	5097	17	825	93	529	49	99	25	653	1053	213	58627	1039	129457	3319	2375	627	717	55	231	689	4143	533	1	319
prr7/9_22 C_36 h_Rep4	4319	221	2271	6871	35	27	15	105	261	607	21255	85	3541	4417	73	409	439	13	121	3145	1045	221	65	525	3215	27	523	103	395	65	177	19	507	1341	257	40809	1075	96677	1955	1759	651	733	25	257	343	3241	543	3	435
prr7/9_22 C_36 h_Rep5	3985	173	3165	11365	21	31	23	177	293	475	18175	71	6479	8783	21	301	497	11	263	7751	1107	143	69	807	6773	33	877	139	687	27	85	3	821	873	121	68419	1925	159429	3823	3593	789	707	63	217	943	4887	467	1	173
prr7/9_22 C_36 h_Rep6	1471	69	739	2375	21	19	1	63	47	269	6197	23	3439	3075	19	119	213	5	105	2777	397	75	11	331	2721	15	447	53	161	13	31	5	289	377	101	24103	859	68799	737	1477	375	245	7	85	353	1435	229	3	95
prr7/9_22 C_40 h_Rep1	1647	139	2427	5215	21	31	9	81	119	305	17909	89	2255	3331	17	367	229	19	89	2179	577	137	79	341	2045	13	295	49	315	55	99	3	485	971	165	30267	991	114305	2133	969	459	501	75	121	419	2303	317	1	215
prr7/9_22 C_40 h_Rep2	879	71	1359	2969	21	25	5	33	59	151	8725	29	1075	2377	11	161	127	11	63	1197	309	57	23	167	1139	19	143	25	171	23	59	9	293	457	83	18811	453	62927	1331	661	223	267	49	53	245	1555	141	9	101
prr7/9_22 C_40 h_Rep3	1819	145	3055	5049	11	27	9	101	163	293	14421	79	3023	5425	21	347	287	11	97	2911	579	103	75	405	2709	23	371	49	427	59	111	15	587	903	147	40273	1063	123999	2717	1599	499	513	53	103	445	3031	389	5	239
prr7/9_22 C_40 h_Rep4	2359	217	3987	7099	21	51	19	107	163	461	22325	121	3411	6513	25	421	493	25	169	3399	821	207	83	509	3889	69	649	75	533	63	187	15	655	1345	299	46911	981	151785	3595	1817	675	611	71	159	505	4319	691	1	413
prr7/9_22 C_40 h_Rep5	2517	185	2959	8427	7	31	23	133	169	357	15889	85	5321	8277	15	313	473	11	229	4811	729	89	45	565	4767	27	539	57	609	35	55	5	635	845	151	56009	1373	189729	3609	2365	623	589	73	135	935	4297	579	1	225
prr7/9_22 C_40 h_Rep6	1359	163	2193	3595	17	47	7	77	145	259	9663	43	3625	5391	17	231	339	7	113	3297	429	71	35	437	3401	15	343	73	279	19	53	11	717	785	107	37455	1303	178551	1631	1685	425	381	39	87	621	2521	309	5	121
prr7/9_22 C_44 h_Rep1	793	95	2107	3097	9	27	7	45	91	149	11747	83	1435	2509	7	169	185	5	65	1207	401	67	59	199	1447	25	167	25	197	35	27	3	325	543	101	22847	531	56431	2123	749	203	275	41	57	221	1569	183	1	161
prr7/9_22 C_44 h_Rep2	617	49	1899	2069	23	29	15	29	83	133	7659	45	1433	2347	15	127	151	9	37	989	275	63	39	165	1137	21	179	43	133	27	53	5	299	459	59	19239	459	60063	1519	667	241	229	49	51	193	1465	111	5	109
prr7/9_22 C_44 h_Rep3	1505	169	5525	6443	23	37	11	61	115	335	19833	77	2947	5891	53	319	361	19	121	2931	679	139	57	409	3143	13	475	95	365	53	57	23	547	1021	109	44237	769	131781	4157	1341	427	495	77	93	401	3167	365	1	287
prr7/9_22 C_44 h_Rep4	1637	157	5877	6515	17	33	5	83	109	317	17759	91	2683	5793	33	363	347	11	93	2709	741	149	41	415	3023	29	513	65	423	41	91	5	529	1139	177	45189	729	133375	3985	1313	387	517	55	133	411	3055	361	3	283
prr7/9_22 C_44 h_Rep5	1215	117	3609	5207	9	47	23	79	65	225	12161	43	3149	6873	13	225	355	11	153	3135	451	93	53	365	2923	21	423	59	379	29	41	3	533	583	107	43793	899	129529	3383	1755	539	371	77	61	587	2871	241	5	149
prr7/9_22 C_44 h_Rep6	589	81	1661	1989	21	21	5	45	63	135	5797	33	1721	3325	25	115	205	3	37	1885	257	39	29	251	1777	11	323	43	217	21	33	3	429	411	67	24249	615	98931	1145	897	215	171	29	23	279	1333	121	7	73
prr7/9_22 C_48 h_Rep1	753	141	5877	4629	43	13	11	77	57	321	17755	55	2385	5405	35	295	337	21	99	2513	689	171	121	415	2563	17	525	59	253	39	173	33	541	1049	159	45651	1359	125893	4091	1361	583	503	93	187	341	2273	167	5	213
prr7/9_22 C_48 h_Rep2	469	55	1801	2087	17	25	5	25	39	123	8869	57	1197	1973	19	123	107	19	45	929	299	81	43	137	1151	31	183	31	79	37	37	5	173	463	53	16729	355	55463	1417	473	227	191	27	65	133	1097	97	3	91
prr7/9_22 C_48 h_Rep3	745	137	5221	5413	11	17	49	97	57	245	9539	77	3295	7139	15	163	195	21	95	2917	605	73	47	375	3679	73	599	57	215	21	249	9	473	739	115	49687	1597	135597	6067	1521	377	425	53	103	617	2659	183	1	143
prr7/9_22 C_48 h_Rep4	809	143	4547	4883	9	41	7	67	111	393	14251	171	3301	6117	19	247	361	17	113	2291	609	173	71	417	2701	43	441	95	301	55	131	7	441	1281	155	46703	851	115343	4251	1439	437	397	47	155	313	2717	181	1	293
prr7/9_22 C_48 h_Rep5	1011	179	4955	7389	21	45	25	127	221	339	15099	71	4895	9425	31	265	461	15	167	4867	731	119	69	541	5003	61	763	45	415	17	93	13	763	799	129	69801	1209	201545	5747	2849	643	437	117	105	457	3773	227	5	215
prr7/9_22 C_48 h_Rep6	521	117	2923	2835	19	23	9	77	63	285	7301	35	2991	6645	13	159	303	5	89	2803	417	97	19	517	3199	99	547	49	191	15	79	3	573	635	93	44699	1213	168341	2319	1971	383	245	37	79	325	1961	137	7	137
prr7/9_22 C_52 h_Rep1	679	91	1947	2823	17	15	5	41	57	291	8855	33	2281	3659	11	207	257	21	93	1557	459	97	45	325	1767	25	367	79	105	37	47	7	255	791	85	31953	551	75675	2703	965	425	317	49	127	195	1509	37	1	129
prr7/9_22 C_52 h_Rep2	493	87	2001	2623	19	13	7	43	57	243	9443	55	1727	2989	23	155	189	17	75	1669	489	95	45	249	1791	27	367	49	117	21	59	1	275	609	99	28343	635	75541	2259	855	323	319	19	81	173	1371	61	1	153
prr7/9_22 C_52 h_Rep3	869	153	3487	3919	25	15	11	65	45	435	13119	87	2443	4889	31	285	311	13	99	1901	519	117	55	379	2323	37	525	49	185	37	95	7	397	799	89	42281	761	88635	3191	1543	653	391	57	149	245	2217	129	1	245
prr7/9_22 C_52 h_Rep4	763	239	3561	3839	23	21	9	57	55	403	11091	87	2823	4793	47	341	371	23	143	2075	633	117	53	439	2483	59	463	51	201	49	119	15	371	1235	183	39403	857	103373	3585	1771	543	441	53	139	293	2365	145	3	325
prr7/9_22 C_52 h_Rep5	1519	177	5077	7269	5	17	15	117	151	387	13315	71	5029	10137	9	203	467	11	229	4687	875	109	39	633	5669	57	977	121	253	11	81	3	621	1075	135	74835	1299	166857	6773	2701	637	443	55	183	647	3787	133	3	183
prr7/9_22 C_52 h_Rep6	407	71	1945	2057	19	17	19	49	59	233	5575	43	3275	5929	13	87	305	7	69	2463	345	69	19	379	2955	97	541	81	127	19	33	1	429	535	65	44001	1051	115445	2225	1585	401	303	23	97	429	1343	61	1	81
prr7/9_22 C_56 h_Rep1	1347	91	1183	3205	13	5	11	67	43	297	10417	27	1553	2771	13	149	197	15	79	1779	525	85	61	305	2105	15	445	61	97	19	53	11	235	721	73	30487	637	62467	2451	973	327	335	25	161	227	1185	103	1	123
prr7/9_22 C_56 h_Rep2	819	73	1177	2277	15	7	9	31	39	181	9755	47	1383	1967	9	111	135	5	65	1227	383	65	35	161	1767	3	337	47	59	19	25	1	133	497	69	22431	425	44735	1951	457	227	273	15	109	207	907	35	13	87
prr7/9_22 C_56 h_Rep3	1417	123	3273	3767	25	11	179	107	13	275	9855	51	1993	5125	35	257	251	11	99	1843	577	103	77	307	2683	69	985	65	141	19	305	5	389	1085	143	38515	931	75755	3441	1313	401	467	19	111	1271	1881	97	1	201
prr7/9_22 C_56 h_Rep4	1921	187	2793	4979	19	15	19	73	131	419	14797	113	2711	4563	33	391	367	21	157	2131	753	159	73	401	3221	47	613	95	223	47	73	13	355	1069	153	43349	801	90077	3893	1401	489	533	33	199	285	2105	201	3	225
prr7/9_22 C_56 h_Rep5	1923	159	3999	7483	17	27	27	129	137	399	13135	47	4477	7421	13	189	397	17	249	4839	1021	135	61	607	5905	43	1217	87	265	15	71	15	427	1085	151	63413	1345	142663	6451	2193	591	573	31	201	565	3055	111	3	183
prr7/9_22 C_56 h_Rep6	1135	135	2359	3759	41	19	15	109	95	329	8933	33	3679	6099	11	121	349	17	121	3509	677	97	39	485	4717	45	927	107	197	13	63	5	483	905	135	54617	1285	145239	2895	1645	437	413	15	131	481	1895	111	3	159
prr7/9_22 C_60 h_Rep1	1517	99	913	3261	27	5	7	55	63	263	9191	19	1345	2717	11	117	199	15	79	1827	479	77	55	275	1919	17	383	65	91	23	41	9	185	603	73	29037	509	40039	1945	937	345	325	19	137	253	1261	89	1	133
prr7/9_22 C_60 h_Rep2	2027	79	1229	3541	27	57	21	61	179	359	12901	53	2215	2815	19	145	211	23	83	1999	601	121	41	321	2313	15	453	91	123	45	39	13	303	863	133	33841	681	59669	2251	1029	477	413	31	265	373	1675	103	1	193
prr7/9_22 C_60 h_Rep3	2249	153	1885	4537	31	13	21	59	105	433	13429	35	1975	3747	23	215	281	7	89	2099	755	117	63	323	2539	15	559	69	183	21	83	9	277	963	97	40771	827	59315	2753	1317	491	495	21	239	395	1837	171	3	223
prr7/9_22 C_60 h_Rep4	2545	157	2223	4557	19	23	25	55	185	353	14403	65	2103	2649	27	223	227	17	117	1637	801	115	57	293	3133	43	557	97	155	33	135	13	251	1301	177	32113	815	57189	2753	701	347	445	7	313	353	1515	217	1	241
prr7/9_22 C_60 h_Rep5	2663	125	2949	7637	21	55	27	87	339	251	17121	83	3945	4633	23	227	273	25	231	3655	1081	105	43	571	5223	27	1053	93	227	33	39	3	409	1051	123	51177	1131	120789	4655	1323	473	549	27	265	751	2077	179	1	179
prr7/9_22 C_60 h_Rep6	2147	137	1635	4117	23	15	11	97	81	385	8911	31	3335	5443	13	155	327	13	161	3689	681	93	29	519	4875	23	835	113	173	15	81	9	449	991	79	55537	1629	112139	2057	1845	561	457	17	197	713	1813	155	7	143
prr7/9_22 C_64 h_Rep1	1569	65	775	3497	17	9	23	49	71	287	10031	43	1433	2185	7	175	179	11	81	1823	407	83	43	245	1803	15	329	37	107	17	79	11	191	615	81	21691	523	40767	1375	855	341	393	15	123	221	1163	179	3	147
prr7/9_22 C_64 h_Rep2	1427	79	893	3063	17	21	13	47	225	227	11181	47	1679	1663	15	167	117	15	59	1239	471	75	39	187	1601	15	213	39	123	33	29	5	277	591	89	18595	489	63865	1567	559	235	307	31	87	261	1183	137	1	127
prr7/9_22 C_64 h_Rep3	3613	217	2253	6333	33	27	17	131	115	689	18577	75	2775	5365	61	375	389	7	197	3693	1017	175	73	543	4349	27	731	109	277	47	99	9	489	1599	223	58349	1103	88825	3005	2215	765	743	31	459	449	3053	361	3	393
prr7/9_22 C_64 h_Rep4	2749	187	1577	4325	23	43	9	65	135	317	13207	127	2673	2683	57	411	315	13	133	1595	755	135	67	287	2681	29	245	63	237	79	69	11	315	1183	177	27147	673	73617	2169	1103	369	459	21	203	295	2059	305	3	325
prr7/9_22 C_64 h_Rep5	4419	181	2301	8905	19	15	43	133	87	559	15621	63	4051	6881	19	183	459	23	337	6739	1101	101	63	787	6341	77	905	179	293	29	119	7	469	1037	113	67233	1753	94759	3767	3119	837	769	25	237	795	3131	417	1	177
prr7/9_22 C_64 h_Rep6	2419	131	1327	3999	13	7	15	71	133	405	9509	33	2985	4707	19	141	365	3	147	3893	671	99	27	553	4089	87	709	89	183	17	69	5	375	975	119	42069	1247	87429	1537	2233	587	451	17	177	489	1853	265	5	187
prr7/9_22 C_68 h_Rep1	1993	135	2061	5207	33	13	27	57	81	519	16639	43	1923	3887	149	263	367	5	137	2791	597	125	67	401	2767	29	633	87	217	9	249	11	499	911	141	39513	1609	85339	2447	1433	639	521	57	225	563	2017	269	1	193
prr7/9_22 C_68 h_Rep2	1309	57	889	2903	19	17	9	35	103	235	10711	33	1539	1787	11	157	181	11	87	1671	401	57	33	261	1713	9	263	53	111	19	15	7	229	451	83	18303	495	48437	1257	787	317	305	15	135	261	1097	127	11	121
prr7/9_22 C_68 h_Rep3	2439	177	1871	4565	13	107	5	85	449	415	11119	139	5189	3505	19	279	283	17	121	2215	649	115	73	437	3047	61	627	121	227	41	141	7	481	717	121	29477	1287	114323	2177	1423	435	507	31	133	423	2055	315	1	185
prr7/9_22 C_68 h_Rep4	3185	169	1925	5271	11	29	11	75	207	517	13389	91	2867	3611	37	269	325	15	147	3193	815	117	33	425	3559	75	547	93	255	43	75	9	351	1147	197	35435	889	69667	1671	1441	431	535	15	233	369	2569	545	1	259
prr7/9_22 C_68 h_Rep5	3493	207	3363	10043	17	49	31	209	273	507	16775	73	4953	8677	37	265	447	19	267	7099	1095	151	65	765	6219	27	905	137	483	21	79	13	841	951	133	71135	1595	156615	3879	3587	937	639	65	205	801	4109	451	1	151
prr7/9_22 C_68 h_Rep6	2293	123	1317	4709	25	13	13	119	101	411	10503	57	3539	5515	23	197	395	7	131	4281	523	85	31	639	4333	25	521	101	307	19	67	11	557	783	117	42271	1483	134461	1685	2441	559	501	21	113	451	2461	357	1	119
prr7/9_22 C_72 h_Rep1	1565	73	1569	4455	21	45	7	41	125	191	16601	85	2063	2345	7	257	187	21	87	1437	489	93	93	239	1891	21	247	43	193	43	51	7	289	733	129	21171	645	94715	1891	611	365	409	49	71	235	1325	259	7	189
prr7/9_22 C_72 h_Rep2	745	65	1461	2665	15	33	9	27	81	105	10439	61	1413	1349	15	119	125	9	39	905	313	65	47	143	1439	15	237	35	93	25	29	3	229	461	75	12477	465	65395	1399	407	143	219	23	63	203	835	141	3	109
prr7/9_22 C_72 h_Rep3	2351	191	2659	6225	15	51	11	89	89	395	13121	73	2803	4777	35	289	265	17	129	2829	713	107	69	389	3113	29	375	77	269	25	83	15	445	975	129	40563	1009	105947	2741	1535	485	561	55	165	341	2703	447	1	203
prr7/9_22 C_72 h_Rep4	1205	93	1351	3651	11	13	9	75	105	183	8231	33	1669	2529	17	195	215	5	117	1509	355	77	33	211	1897	13	287	39	241	13	31	3	309	515	69	21891	597	69051	1303	877	247	247	27	63	237	1677	207	7	139
prr7/9_22 C_72 h_Rep5	2311	153	2989	8579	7	49	7	83	183	297	15579	39	4063	6813	31	239	347	13	237	4427	731	95	47	569	4653	13	629	95	467	33	65	7	599	677	89	52381	1305	167329	3553	2453	447	511	33	87	665	3259	405	1	111
prr7/9_22 C_72 h_Rep6	1681	163	3117	4439	23	21	3	37	127	167	10353	75	3637	5739	9	161	301	9	131	2895	489	91	39	409	4151	15	607	63	267	19	45	3	655	789	131	39107	1391	175897	2373	1721	421	415	55	81	667	2311	245	1	161
prr7/9_22 C_76 h_Rep1	1105	71	3415	4253	15	27	3	61	71	173	14219	79	2755	3035	27	195	183	15	55	1407	421	85	41	201	1861	15	349	73	175	49	87	7	403	777	93	24641	899	86427	2605	721	273	353	57	93	361	1701	193	1	221
prr7/9_22 C_76 h_Rep2	1029	83	1871	2975	15	19	3	43	75	183	10985	97	1577	2197	11	273	163	15	85	1239	383	85	43	271	1483	17	239	39	139	33	55	5	317	587	137	19399	573	70687	1351	717	255	347	35	59	151	1439	167	5	161
prr7/9_22 C_76 h_Rep3	1221	133	3229	4223	9	47	21	29	85	247	10547	99	4023	4395	23	253	259	11	71	1899	507	115	65	275	2175	27	365	89	183	53	83	9	475	687	101	29335	785	106139	2695	1183	361	381	31	93	299	2209	263	1	223
prr7/9_22 C_76 h_Rep4	1331	79	4443	5373	37	169	15	77	115	153	11399	75	6485	4627	9	191	221	27	161	2319	595	113	61	291	3615	41	485	87	259	63	87	1	643	747	123	31797	1375	165781	3191	1055	231	341	47	111	525	2189	249	7	165
prr7/9_22 C_76 h_Rep5	2877	207	7523	10803	27	61	13	161	201	389	22015	125	6059	11667	21	381	533	17	283	5823	1099	183	61	759	6425	33	883	115	565	29	127	15	1045	1341	199	78117	1845	233979	6411	3541	867	745	107	177	915	5183	403	9	241
prr7/9_22 C_76 h_Rep6	1195	105	3577	3371	11	55	11	49	125	179	8955	95	6469	4141	11	133	223	19	125	2165	457	79	51	351	3639	27	467	91	157	21	61	5	715	671	115	29195	1469	145913	2271	1135	349	303	37	87	559	1545	191	1	109
prr7/9_22 C_80 h_Rep1	679	41	1937	2533	19	17	21	21	37	95	9035	55	1485	1507	7	97	139	15	37	733	265	65	17	127	1121	5	229	47	75	23	39	5	209	469	59	12343	475	64259	1677	309	165	197	35	39	151	733	103	15	63
prr7/9_22 C_80 h_Rep2	865	95	2321	2671	13	11	3	27	49	137	11303	55	1979	2271	17	233	189	17	83	1153	399	63	39	223	1649	21	281	21	139	33	41	3	217	621	101	20983	565	84203	1623	711	239	303	27	67	129	1461	129	1	133
prr7/9_22 C_80 h_Rep3	1941	207	6243	6763	11	127	27	97	165	359	17853	243	6829	6375	39	437	397	45	151	2495	953	199	93	617	4495	41	607	137	279	63	121	13	767	1443	195	48825	1429	169665	5191	1513	605	611	79	187	339	2795	351	1	277
prr7/9_22 C_80 h_Rep4	565	65	2019	2243	9	47	7	33	65	123	5161	53	2619	2981	3	119	143	9	85	1049	249	33	11	263	1761	27	271	43	125	19	43	1	317	381	61	20215	629	84499	1783	863	199	239	35	57	239	1327	77	3	73
prr7/9_22 C_80 h_Rep5	1587	211	5499	8219	27	29	27	99	207	337	17895	91	6501	8693	21	319	339	29	225	3845	807	145	57	617	5555	57	941	131	373	59	119	3	809	945	177	59595	1939	227763	5825	2455	527	511	93	105	495	3581	291	5	189
prr7/9_22 C_80 h_Rep6	1179	169	4031	3887	21	23	13	97	61	309	9565	67	4057	7059	15	211	429	7	141	3007	521	119	39	531	4069	29	593	123	289	15	87	3	681	929	113	49483	1581	193901	2585	1933	433	391	43	99	391	2567	231	1	149
prr7/9_22 C_84 h_Rep1	957	79	2291	3885	11	15	19	53	73	219	14543	99	2201	3553	21	221	247	25	87	1435	501	97	61	271	2181	33	327	39	155	41	49	3	351	921	143	28771	731	93129	3171	885	363	419	41	85	247	1995	101	3	165
prr7/9_22 C_84 h_Rep2	989	77	2089	2665	23	43	9	29	59	191	11825	89	2819	2331	17	171	157	9	63	1091	505	93	47	253	1649	29	339	51	99	33	27	3	277	635	99	19545	525	73245	1815	619	223	271	5	115	139	1241	91	1	107
prr7/9_22 C_84 h_Rep3	1763	203	4709	6161	13	73	17	47	107	367	15655	157	4953	5837	23	339	319	17	145	2185	751	151	45	491	3861	33	503	139	213	31	123	7	499	1313	153	46497	1117	134723	4921	1261	499	597	55	169	369	2779	241	1	265
prr7/9_22 C_84 h_Rep4	1033	107	3359	5023	27	15	35	73	39	275	10581	39	3305	6253	13	193	347	7	179	2697	653	119	53	435	3545	35	533	55	277	43	59	7	415	841	107	45669	971	137839	3629	1609	391	371	55	95	389	2679	153	5	191
prr7/9_22 C_84 h_Rep5	2617	203	5305	9075	17	87	31	145	157	393	17293	133	9411	9803	13	349	469	39	259	4475	1025	205	101	737	6417	63	1003	141	395	39	115	1	765	1183	141	68857	1833	225899	6425	2599	747	641	73	175	619	4009	255	3	241
prr7/9_22 C_84 h_Rep6	1093	103	2221	2971	23	71	23	57	101	269	7631	57	6075	5013	9	141	259	11	101	2169	499	79	27	431	3797	25	605	115	179	27	55	3	461	713	85	37687	1383	133781	2157	1465	395	325	21	71	467	1623	157	5	87
prr7/9_22 C_88 h_Rep1	855	43	1727	2505	21	53	9	41	57	139	9875	75	3621	1777	9	125	149	19	49	1001	383	75	53	257	1923	21	351	53	73	37	79	5	239	555	83	17559	859	78951	2357	473	279	287	21	93	287	761	83	3	105
prr7/9_22 C_88 h_Rep2	1129	95	1921	3025	23	37	11	37	39	217	11329	67	3137	2367	19	195	235	15	69	1243	485	81	69	281	2357	21	377	77	111	25	123	5	291	693	95	23419	1061	81693	2433	611	297	367	17	113	261	1271	117	7	167
prr7/9_22 C_88 h_Rep3	1989	179	3989	5415	17	69	23	73	127	369	14631	107	4477	5269	25	273	369	17	131	2343	881	111	69	537	4367	43	611	111	195	19	101	11	455	1275	159	47187	1179	125821	5073	1197	545	569	43	203	453	2487	191	1	245
prr7/9_22 C_88 h_Rep4	1449	89	2353	4447	33	29	17	59	149	181	11049	63	3223	3651	13	157	181	27	155	1865	663	97	41	261	3343	25	535	89	223	15	59	7	309	823	111	33213	1211	109639	3279	897	247	385	17	83	499	1805	137	3	123
prr7/9_22 C_88 h_Rep5	2347	163	3563	6755	11	27	17	133	143	313	12913	81	7543	7683	17	187	407	27	237	3843	843	107	69	707	5497	41	1039	89	241	29	87	9	585	915	89	59879	2147	150361	5197	2255	587	583	35	155	867	2753	185	3	157
prr7/9_22 C_88 h_Rep6	1425	139	2605	3455	23	83	27	69	95	263	10337	53	5871	5187	25	171	353	17	139	2781	535	99	45	439	4275	31	821	117	269	35	57	3	517	783	91	43935	1469	152657	3157	1481	401	367	15	111	617	2369	201	3	151
prr7/9_22 C_92 h_Rep1	1449	111	1607	2509	17	133	15	53	133	295	8235	137	8335	2105	21	163	253	33	117	1389	589	117	85	371	2171	25	405	145	107	45	65	3	435	483	77	17699	897	95173	2617	857	371	377	41	123	449	951	71	1	167
prr7/9_22 C_92 h_Rep2	1219	117	1309	2377	33	29	13	33	129	281	8851	97	3651	2007	17	169	195	11	99	1339	457	99	35	259	1875	55	733	85	87	35	167	15	261	449	105	19479	1205	74553	1887	787	355	335	19	93	181	1069	111	1	181
prr7/9_22 C_92 h_Rep3	2351	187	2775	4349	33	71	17	77	67	365	11971	117	5081	3987	27	243	295	21	141	2357	811	123	67	473	3639	41	707	129	169	25	67	7	347	793	193	39105	1021	88261	3309	1205	593	483	29	185	377	1857	183	1	289
prr7/9_22 C_92 h_Rep4	3039	207	3115	5947	25	61	25	121	173	483	12581	133	8201	5611	21	225	443	23	275	3821	925	153	49	595	5065	49	1087	155	267	41	49	5	565	819	151	51345	1601	154573	3975	1947	535	523	23	161	557	2795	221	15	217
prr7/9_22 C_92 h_Rep5	1889	109	3937	6805	17	63	21	113	133	269	13027	73	6217	6001	33	167	273	17	217	3419	791	125	41	569	4863	49	1007	115	273	19	69	3	553	605	91	47443	1541	160293	5299	1593	473	431	61	167	533	2351	223	1	111
prr7/9_22 C_92 h_Rep6	1523	113	2075	2953	11	83	17	63	155	257	7649	93	7683	3491	7	133	209	15	133	2139	587	77	29	491	4097	47	867	165	135	39	69	1	539	595	103	33203	1509	152827	2147	1191	341	333	19	139	545	1433	161	7	83
[truncated: 699 more columns]

## Sheet: RASL-seq 30C
Sample	GHG_001	GHG_002	GHG_003	GHG_004	GHG_005	GHG_006	GHG_007	GHG_008	GHG_009	GHG_010	GHG_011	GHG_012	GHG_013	GHG_014	GHG_015	GHG_016	GHG_017	GHG_018	GHG_019	GHG_020	GHG_021	GHG_022	GHG_023	GHG_024	GHG_025	GHG_026	GHG_027	GHG_028	GHG_029	GHG_030	GHG_031	GHG_032	GHG_033	GHG_034	GHG_035	GHG_036	GHG_037	GHG_038	GHG_039	GHG_040	GHG_041	GHG_042	GHG_043	GHG_044	GHG_045	GHG_046	GHG_047	GHG_048	GHG_049
WT_30 C_24 h_Rep1	3797	303	3113	6559	3	1	21	189	13	839	34773	97	4031	5991	19	229	1077	21	45	3097	179	407	41	115	4375	11	1659	169	327	27	49	3	677	1927	379	40219	565	73895	2059	3531	595	991	7	441	691	3341	347	1	299
WT_30 C_24 h_Rep2	10795	749	8353	19861	29	1	63	573	41	2209	101039	233	12093	18853	41	561	2937	35	141	11725	515	1079	129	309	15495	59	5021	673	703	177	109	29	1939	5035	1025	141475	1701	212491	6213	11415	1365	2835	35	1731	1803	13621	1155	3	725
WT_30 C_24 h_Rep3	1361	99	853	1699	3	1	7	71	9	199	11627	43	1189	1675	11	87	363	9	19	921	61	153	5	45	1339	3	441	81	63	35	13	1	241	713	143	13077	221	26927	689	1155	167	327	5	163	205	1259	163	1	101
WT_30 C_28 h_Rep1	1507	137	601	3723	1	1	3	71	19	233	18891	57	2287	3075	9	121	535	7	27	1593	95	143	7	73	2161	7	699	105	163	13	35	7	369	685	141	23245	505	54621	753	1853	165	483	3	125	543	1841	179	1	89
WT_30 C_28 h_Rep2	563	73	617	1935	1	1	7	57	5	139	11597	37	1595	1931	7	73	317	5	17	897	27	95	23	13	1333	7	563	87	143	27	11	1	207	389	105	12371	235	38725	409	1041	105	305	5	143	145	1097	151	1	41
WT_30 C_28 h_Rep3	2767	341	1771	8595	1	1	23	213	19	605	45547	143	4471	6193	25	281	1143	21	57	3759	129	363	57	83	4117	9	1575	241	333	53	51	9	767	1509	371	43427	803	94789	1645	3737	421	989	15	459	1041	4379	491	1	243
WT_30 C_32 h_Rep1	149	185	1681	3285	1	1	15	93	25	265	20023	105	2935	5323	25	265	689	9	21	1525	91	251	27	51	2215	9	853	63	343	45	43	11	453	1043	267	43643	479	177080	1503	2009	193	553	29	165	371	3243	231	1	135
WT_30 C_32 h_Rep2	159	195	2287	5161	19	9	15	97	241	273	26551	175	4863	6547	35	363	1125	63	27	1787	111	269	27	89	3067	11	975	123	405	83	93	21	815	1037	309	38509	1137	184915	2965	2683	311	639	65	231	1129	4135	219	1	215
WT_30 C_32 h_Rep3	101	89	1207	1985	3	3	5	47	17	155	16383	75	2333	3545	7	201	405	9	13	835	53	127	35	63	1307	3	633	75	133	65	81	1	355	641	139	25907	373	135137	1299	1373	217	329	41	103	285	1785	169	1	103
WT_30 C_36 h_Rep1	91	97	1797	2059	5	1	13	51	7	231	12459	79	1953	4367	5	97	619	11	13	1123	73	179	21	59	1547	3	491	65	95	35	21	1	325	945	157	37367	333	161755	1389	1455	129	279	9	199	339	2165	31	1	131
WT_30 C_36 h_Rep2	75	109	2883	2223	3	1	15	91	11	217	11063	59	2695	4787	7	111	643	15	13	1305	71	191	29	51	1935	13	745	105	71	43	67	5	373	977	137	38583	395	217477	1305	1759	145	273	17	201	349	2573	15	1	113
WT_30 C_36 h_Rep3	97	345	6603	4407	9	5	27	173	71	607	27831	297	7203	10307	21	489	1541	35	33	2923	193	513	81	161	4073	21	1819	243	213	107	45	23	1141	2353	499	64897	1019	356445	4713	4319	585	1181	63	529	909	4047	19	1	347
WT_30 C_40 h_Rep1	1237	591	6995	11899	29	3	43	445	219	1427	59451	389	10589	19293	37	605	2619	79	91	6427	363	1017	81	201	9151	39	4261	499	439	181	43	43	1787	6287	795	122575	1099	225419	8467	7503	1009	2061	19	1289	1597	9601	43	1	781
WT_30 C_40 h_Rep2	65	91	643	1229	1	1	5	45	5	195	6079	19	1475	3005	9	61	429	1	7	1011	63	135	19	31	1341	7	553	71	33	19	17	5	207	739	115	21561	159	52655	871	1103	105	197	3	209	187	1703	13	1	109
WT_30 C_40 h_Rep3	1163	669	7085	8009	35	1	17	353	303	1501	47591	303	9539	14807	63	783	2889	73	75	5361	421	1007	97	295	7141	33	3487	455	429	301	111	45	1749	4969	905	86029	1643	252469	7311	7331	1063	1887	19	1381	2257	8481	71	1	709
WT_30 C_44 h_Rep1	1181	161	1323	3017	13	1	5	109	55	331	14501	65	2893	4717	19	141	673	19	23	1853	103	201	27	75	2661	13	1083	141	127	31	11	5	425	899	167	29613	399	69611	1497	2107	249	453	1	243	459	2269	57	1	115
WT_30 C_44 h_Rep2	1917	379	2847	5849	31	1	15	243	53	831	35349	227	5321	7369	13	241	1331	41	43	3749	217	485	61	155	4943	23	2067	317	203	71	87	5	831	2355	373	52965	1169	103921	3771	4063	533	887	13	719	1523	5015	161	1	413
WT_30 C_44 h_Rep3	333	43	453	551	5	1	1	23	21	37	2691	19	431	705	5	21	117	1	9	277	23	25	7	7	397	9	289	21	17	25	39	1	75	141	35	4811	101	11731	221	421	25	61	7	37	181	459	31	1	19
WT_30 C_48 h_Rep1	1383	107	803	2415	3	3	7	75	31	309	13861	37	1391	2271	11	87	431	9	15	1155	53	127	25	35	1687	11	687	41	131	31	31	5	265	589	139	14477	359	49339	669	1391	163	429	7	147	341	1519	149	1	65
WT_30 C_48 h_Rep2	2883	247	1505	3339	11	1	5	101	59	477	21667	71	2527	4049	9	215	789	17	23	1981	123	381	45	53	2747	9	755	115	301	73	35	9	425	1399	305	22471	413	72043	1309	2397	363	631	5	169	667	2795	273	1	189
WT_30 C_48 h_Rep3	1025	83	541	1963	3	1	7	45	21	227	12749	39	1269	1943	11	117	331	3	11	1101	73	97	15	35	1393	3	423	49	109	35	13	1	243	523	125	12167	177	43029	583	1353	113	351	5	125	347	1193	115	1	89
WT_30 C_52 h_Rep1	611	91	673	2481	3	1	5	63	15	189	15109	31	1377	3141	15	149	463	5	15	1235	49	193	17	31	1471	9	525	55	163	17	11	3	245	739	117	21709	207	59597	537	1373	133	349	3	103	377	2177	207	1	85
WT_30 C_52 h_Rep2	4381	1045	7391	17783	11	1	21	451	327	1797	111755	349	12837	22333	71	1349	3495	23	91	8675	463	1281	125	287	11483	25	3907	393	1871	169	99	23	2067	6575	1321	173917	2539	432005	5781	10431	1231	3015	79	681	2119	15335	1461	1	943
WT_30 C_52 h_Rep3	507	163	1497	2537	3	9	1	89	77	221	19827	113	2185	5323	13	241	643	25	17	1195	89	235	23	53	1871	5	1251	61	315	119	85	5	453	949	195	34845	801	115561	1557	1919	211	539	35	165	535	2491	199	1	145
WT_30 C_56 h_Rep1	73	51	793	1535	1	1	7	25	3	127	9133	27	835	2895	5	75	299	3	9	617	23	85	21	29	795	3	353	37	81	11	11	1	173	359	85	25639	151	86649	675	833	99	173	15	63	171	1281	39	1	43
WT_30 C_56 h_Rep2	133	317	6123	5299	13	1	13	237	489	677	35047	285	5931	10005	25	739	1431	37	27	3083	205	487	117	129	4123	41	1705	213	327	205	125	13	971	2159	425	73487	1251	352373	4401	4421	527	1025	93	413	1099	5265	103	1	475
WT_30 C_56 h_Rep3	133	131	1637	1595	9	1	7	49	43	183	12621	79	2023	3409	5	203	493	7	7	855	61	193	27	33	1433	11	569	45	85	57	33	7	363	831	207	24591	361	178801	1427	1435	151	341	29	117	377	1959	53	1	155
WT_30 C_60 h_Rep1	183	117	1693	1867	1	1	3	69	91	273	10191	99	2269	3179	9	103	495	17	15	953	83	153	15	39	1561	13	725	73	85	33	33	1	301	975	169	23533	311	79543	1219	1233	199	359	3	297	367	1329	9	1	105
WT_30 C_60 h_Rep2	507	659	7765	13627	13	11	49	441	263	1337	58061	661	15751	25545	21	731	3079	63	69	6869	279	863	119	241	11053	47	3839	709	383	245	133	27	2201	4725	655	139883	1681	503955	9853	12333	1015	1543	77	1035	2655	11027	67	1	549
WT_30 C_60 h_Rep3	99	113	2373	2097	1	3	5	63	55	351	12109	135	2661	3955	15	205	609	11	21	1201	87	231	29	51	2011	13	921	99	63	45	41	13	395	1557	187	23045	347	109911	1853	1643	253	447	15	323	417	2031	9	1	147
WT_30 C_64 h_Rep1	389	95	1361	1407	1	1	13	79	23	251	8969	63	1903	2833	13	91	371	7	17	1035	59	147	15	29	1723	49	579	89	55	29	25	5	241	771	103	18207	231	67283	1025	1199	183	285	1	181	337	1503	13	1	91
WT_30 C_64 h_Rep2	1227	483	4415	7043	7	1	19	265	205	901	23252	137	9071	16571	13	271	2053	47	35	5219	189	381	41	171	8757	29	3665	329	213	37	123	11	1499	2099	323	73481	1725	254427	6027	7653	665	989	19	641	2349	6431	49	1	261
WT_30 C_64 h_Rep3	259	107	1421	2273	5	1	11	101	27	391	11755	87	2441	3667	9	169	569	11	9	1607	99	185	21	65	1809	5	839	111	55	31	19	7	349	1109	143	25601	231	60623	1489	1635	237	361	17	225	391	1577	21	1	151
WT_30 C_68 h_Rep1	3863	369	3157	6303	17	1	9	345	171	1245	44441	229	7083	7087	41	371	1793	29	45	4291	227	741	83	127	5521	11	1829	277	523	177	33	15	965	3281	539	55849	861	100803	2711	4179	715	1163	15	883	1603	5695	501	1	485
WT_30 C_68 h_Rep2	2523	175	2375	5805	5	1	9	175	105	701	23393	85	3937	5533	13	173	881	25	29	3043	131	341	35	95	4707	19	1801	193	179	35	27	5	655	1337	259	41125	605	56765	1751	3183	415	649	13	519	665	3387	155	1	187
WT_30 C_68 h_Rep3	3961	293	3227	5641	3	1	11	157	127	541	40609	187	5535	4097	15	205	831	15	41	2573	203	447	71	63	4667	27	1407	183	303	79	45	5	603	2753	451	39811	683	75583	2059	1785	319	1069	7	455	599	3703	427	1	231
WT_30 C_72 h_Rep1	5703	909	8307	21679	47	3	21	595	631	1757	135591	399	11647	25377	43	1521	3681	135	119	9261	391	1403	269	297	13441	59	3715	367	1621	343	191	33	2681	7227	1393	148301	3541	418441	8673	11633	1673	3701	73	915	3739	13633	1273	1	1051
WT_30 C_72 h_Rep2	1227	93	515	2295	1	1	7	71	31	231	9639	41	1509	1657	13	59	317	5	9	1445	45	87	29	27	1605	9	707	81	85	11	53	1	217	515	113	14701	305	20357	525	1159	145	221	7	91	419	1329	115	1	93
WT_30 C_72 h_Rep3	4425	311	3265	12609	27	3	35	199	81	919	76333	169	5979	7973	27	407	1349	33	81	4641	215	497	97	147	6579	183	1691	195	493	105	61	31	945	2785	377	57965	885	81239	2835	4839	683	1475	33	441	1159	5249	509	1	325
WT_30 C_76 h_Rep1	855	253	2143	7889	19	5	9	183	27	305	35545	155	4035	8983	19	301	829	15	27	2403	117	343	33	57	4159	11	1497	147	387	61	25	7	765	1097	291	59083	753	151499	2087	2571	225	733	39	125	905	4673	309	1	157
WT_30 C_76 h_Rep2	773	205	1809	4041	7	1	3	85	51	267	24671	89	2537	6717	9	301	659	7	31	1741	83	301	31	73	2977	5	795	81	245	27	39	7	475	1065	261	42229	515	136621	1735	2159	177	663	27	115	685	3577	201	1	159
WT_30 C_76 h_Rep3	243	91	821	2351	3	3	1	45	63	135	14183	37	1297	3417	3	151	397	3	15	793	59	87	25	31	1249	9	301	19	183	21	17	3	255	459	95	21965	245	97605	1189	1419	111	281	43	51	269	1515	75	1	53
WT_30 C_80 h_Rep1	513	311	3761	8629	21	1	19	215	83	565	41491	221	5315	13579	29	385	1629	19	35	2997	207	521	75	89	4265	25	2129	219	359	117	93	13	1189	1583	415	99669	849	251469	4263	4349	361	923	49	371	1121	6759	239	1	345
WT_30 C_80 h_Rep2	359	513	10895	9191	51	1	19	261	133	1031	53227	289	8573	16165	55	819	2227	59	99	4595	317	951	107	187	7363	29	3223	273	519	125	99	17	1295	3413	617	125155	1601	421241	6773	5981	649	1325	87	703	1479	9421	183	1	559
WT_30 C_80 h_Rep3	57	57	815	863	1	1	1	21	19	105	4989	21	767	2003	7	31	225	5	3	471	35	85	5	15	741	11	273	15	37	7	15	5	103	203	45	12931	153	75807	797	697	71	77	1	39	115	909	17	1	41
WT_30 C_84 h_Rep1	173	173	2593	3239	5	1	5	107	33	431	17917	143	4169	5585	17	231	819	23	27	1635	71	261	47	75	2469	5	1045	97	219	69	35	7	539	1447	171	38689	373	168493	2239	2403	243	403	53	309	541	3083	37	1	177
WT_30 C_84 h_Rep2	2199	503	8599	8153	25	3	11	239	459	1135	44341	401	11363	13207	47	459	2301	41	75	4797	327	895	93	209	8859	33	3745	527	321	149	125	31	1363	3073	729	87807	2119	274993	5843	6203	837	1703	31	1115	1971	5505	109	1	455
WT_30 C_84 h_Rep3	205	77	1025	2711	1	1	7	73	47	187	14907	51	2213	4917	13	125	431	13	21	1575	37	105	29	31	1933	9	619	65	91	41	43	5	251	493	75	31161	325	119157	1915	2089	263	237	17	131	403	1435	21	1	61
WT_30 C_88 h_Rep1	367	65	1291	2007	5	1	7	63	11	211	9851	47	1999	2765	1	57	377	11	15	909	67	133	13	35	1997	7	707	85	53	9	25	3	261	627	113	21003	287	41047	1153	1103	113	269	5	215	551	1335	17	1	83
WT_30 C_88 h_Rep2	2703	337	5643	7067	13	5	35	263	67	681	40039	371	11013	9355	17	281	1317	43	51	4417	279	695	109	87	8287	27	3151	421	225	119	49	15	1171	2963	455	82421	1057	148336	3873	3715	429	1089	5	1007	1041	5873	143	1	379
WT_30 C_88 h_Rep3	179	31	355	819	1	1	3	27	17	105	4843	17	663	1063	3	23	159	11	9	487	19	21	11	13	553	3	233	35	25	15	11	5	87	229	37	8795	131	21127	403	557	57	69	1	109	113	451	31	1	45
WT_30 C_92 h_Rep1	1319	197	1821	5257	13	1	7	113	189	561	27519	149	3563	4311	21	171	843	27	23	2045	121	305	47	79	3439	51	955	157	323	81	51	13	603	1309	289	31487	617	75111	1541	2685	395	729	21	233	1025	2375	245	1	167
WT_30 C_92 h_Rep2	1309	181	1489	2975	1	1	13	109	45	323	16077	93	2479	2633	15	93	455	7	19	1721	57	179	19	53	2474	15	1111	109	133	23	79	3	327	803	137	23187	527	72145	873	1651	199	431	11	165	383	1939	125	1	137
WT_30 C_92 h_Rep3	1601	235	2321	7507	13	3	23	189	167	675	36811	197	7361	9519	19	243	1293	61	43	3905	117	229	117	123	5163	17	1949	217	425	103	171	5	937	1057	237	52711	1319	146721	3879	5265	653	935	37	199	1775	3111	165	3	217
prr7/9_30 C_24 h_Rep1	761	537	7697	7557	17	1	31	195	33	1117	28139	109	4725	12729	21	447	1925	31	37	3689	287	745	71	171	5417	17	2757	189	541	103	105	13	1339	2507	635	88845	1161	228619	5747	4725	675	1173	45	727	1577	5987	59	3	441
prr7/9_30 C_24 h_Rep2	145	115	1985	1945	3	1	9	95	7	269	6999	17	1253	4317	11	105	495	5	13	1419	75	137	13	39	1683	3	919	41	89	23	45	7	387	629	149	29765	237	106569	1585	1691	255	279	9	137	515	1889	31	1	113
prr7/9_30 C_24 h_Rep3	121	49	1071	1527	5	1	17	51	1	221	5853	19	683	2731	1	77	365	9	13	887	39	93	15	25	857	7	337	29	49	7	13	7	199	327	45	17483	155	51043	1211	1147	181	135	21	97	227	1189	37	1	73
prr7/9_30 C_28 h_Rep1	3359	547	3875	6723	43	1	35	303	19	1191	40261	167	6021	9689	25	307	1745	25	85	4061	229	561	79	179	5933	15	2687	203	441	109	81	41	1143	1861	633	80269	1487	100013	4181	4569	815	1269	29	995	2243	4291	147	1	465
prr7/9_30 C_28 h_Rep2	795	163	1531	2511	3	1	21	95	11	405	10187	55	1687	4141	13	111	587	19	21	1657	61	167	35	75	2135	91	1477	71	97	39	225	1	431	603	177	32441	657	44061	1397	1737	277	375	5	279	605	1871	49	1	147
prr7/9_30 C_28 h_Rep3	2311	563	6853	13763	43	1	35	415	27	1825	49889	143	7239	20749	33	597	2711	75	83	9379	337	737	115	269	9899	15	3537	269	523	95	171	39	1577	2575	497	128935	1581	175337	8519	10693	1493	1605	91	907	2257	7535	177	1	585
prr7/9_30 C_32 h_Rep1	8675	733	7101	20803	57	1	49	483	25	2039	82369	455	10719	16545	75	531	2787	47	101	9189	431	1087	149	265	12569	13	5403	439	585	97	219	33	2201	3721	839	137869	2769	127639	5899	7381	1411	2101	93	2187	3107	8353	801	1	715
prr7/9_30 C_32 h_Rep2	2939	235	1817	3547	3	1	9	93	33	623	19871	79	3377	3723	23	183	789	17	23	2137	117	247	29	85	3093	5	1469	95	225	29	35	7	525	1109	285	34609	785	55667	1227	2185	313	661	23	513	583	2191	273	1	145
prr7/9_30 C_32 h_Rep3	539	51	895	2283	9	1	7	95	11	219	12533	65	1795	2087	7	101	363	15	25	1171	49	105	49	47	1273	11	481	61	141	23	27	5	271	377	91	16869	419	30755	785	1477	201	305	13	161	565	995	121	3	57
prr7/9_30 C_36 h_Rep1	4679	267	2883	7615	1	7	3	181	71	599	36013	93	4933	8971	11	307	1437	25	23	3509	137	393	45	149	4709	7	1731	105	581	61	149	11	963	1351	357	56937	1169	243565	2299	4169	551	1013	41	327	1491	6005	433	1	223
prr7/9_30 C_36 h_Rep2	1737	89	1229	2845	5	1	3	55	15	217	14033	43	1555	2809	11	131	465	7	19	1167	57	151	13	57	1633	5	659	31	149	27	31	5	295	565	133	20037	495	82353	775	1413	149	417	7	167	499	1773	197	1	87
prr7/9_30 C_36 h_Rep3	13631	477	7483	19933	47	1	13	353	107	1493	98685	363	12811	16663	51	1099	2849	117	125	6683	361	897	233	229	9787	47	2623	201	1453	227	131	61	1721	3609	751	95153	2903	326923	5551	9743	1393	2737	131	753	2363	10207	1089	1	581
prr7/9_30 C_40 h_Rep1	3467	241	2847	7073	5	1	15	129	33	291	28005	33	2465	7839	11	331	1105	9	35	2057	111	287	31	77	2869	17	1117	53	415	77	83	13	967	1019	257	46043	795	236973	1937	2921	259	707	13	173	1107	5849	385	1	119
prr7/9_30 C_40 h_Rep2	2785	177	2121	3377	3	1	17	73	11	251	17125	39	1695	4079	13	181	597	3	11	1475	101	225	21	41	1883	3	677	45	209	45	37	9	461	891	267	35249	435	183925	803	1811	163	389	11	105	369	3973	221	1	171
prr7/9_30 C_40 h_Rep3	2059	125	2557	3299	19	1	7	53	7	213	24633	35	1631	4969	11	243	621	7	25	1063	77	175	33	57	1489	15	385	17	301	45	49	5	647	521	173	24481	755	237603	1643	2261	227	523	43	87	811	2669	273	1	101
prr7/9_30 C_44 h_Rep1	1879	177	1547	3743	3	1	3	71	23	137	15525	65	1561	3891	5	213	545	3	15	931	73	207	19	39	1731	5	663	47	271	45	67	3	747	597	159	27103	613	181323	883	1555	79	399	23	93	555	3451	145	1	83
prr7/9_30 C_44 h_Rep2	7345	739	10243	8955	7	5	19	249	91	791	48571	257	6591	13617	27	691	2349	9	31	3505	253	753	41	215	5869	7	2717	145	1021	113	281	23	3357	2441	649	101335	2713	540771	3727	5789	521	1419	39	335	1585	11203	849	1	543
prr7/9_30 C_44 h_Rep3	1375	105	1979	5099	11	3	3	65	51	265	20157	67	1917	5617	5	205	635	7	13	1571	69	123	33	37	1715	3	559	23	337	31	51	15	777	455	105	32107	553	248481	1671	2921	303	413	51	73	615	2853	243	1	87
prr7/9_30 C_48 h_Rep1	1313	195	5919	3539	7	1	3	141	21	417	23675	111	2561	7693	21	351	979	21	9	1365	77	289	37	77	1995	1	861	31	359	71	73	9	1543	885	277	41939	755	287953	2935	3055	345	577	77	157	715	5565	297	1	177
prr7/9_30 C_48 h_Rep2	5525	549	7665	12811	19	1	17	169	39	709	58389	133	4941	16867	43	1297	2615	41	49	3049	237	641	57	163	5075	33	1971	57	943	131	155	23	2833	2173	643	89977	1593	553401	5767	7931	547	1611	53	255	1269	12989	593	1	431
prr7/9_30 C_48 h_Rep3	799	103	1877	2631	5	1	3	39	11	145	14053	23	1175	3991	11	143	567	11	17	809	41	113	35	35	1089	5	405	11	221	11	23	5	555	327	87	21581	287	226445	1237	1865	201	205	41	51	387	2207	115	1	109
prr7/9_30 C_52 h_Rep1	887	417	10105	7167	25	9	17	193	29	671	31083	173	3747	12267	15	517	1665	49	37	3055	135	593	95	143	4161	5	1309	95	579	67	247	37	2253	1735	569	63053	1485	424453	5613	4533	595	1015	151	263	1977	8263	205	1	361
prr7/9_30 C_52 h_Rep2	1461	433	8635	6723	3	1	17	171	13	633	27631	103	4707	15031	17	411	1743	21	29	3039	123	433	73	131	4335	7	1373	55	473	11	123	15	2843	1435	367	69337	1163	511659	4855	5821	531	783	83	127	1583	10515	267	1	359
prr7/9_30 C_52 h_Rep3	1371	221	6283	7135	9	1	15	109	13	421	40867	141	4807	12061	7	261	1239	23	41	2821	107	247	67	121	4085	15	1091	61	461	23	59	7	2293	679	211	58383	1171	427041	5061	6381	351	609	191	95	989	5773	207	3	141
prr7/9_30 C_56 h_Rep1	611	275	5725	3655	7	1	25	115	37	551	19491	95	2863	6817	15	281	1161	17	11	1965	121	351	51	87	2803	7	1417	65	301	55	119	5	1195	1431	321	48663	735	229425	3575	2839	379	623	49	311	799	4345	71	1	195
prr7/9_30 C_56 h_Rep2	723	287	8981	5243	11	1	29	179	25	653	23627	73	3611	14647	9	481	1623	21	31	3201	143	427	53	147	4349	17	1669	77	345	63	131	11	1935	1803	349	68759	705	398191	4905	5353	635	785	79	361	1215	8089	137	3	277
prr7/9_30 C_56 h_Rep3	449	143	4399	3949	13	1	19	153	19	397	14979	63	2435	8313	11	179	879	29	5	2241	89	173	41	105	2637	5	1097	67	251	29	57	23	829	687	143	44072	577	294653	3519	3773	409	421	89	111	571	3231	75	1	155
prr7/9_30 C_60 h_Rep1	917	229	3859	3787	1	1	7	155	25	581	15225	141	3545	7279	11	217	957	15	33	2905	117	281	43	71	2981	3	1327	95	231	57	55	21	1187	1089	257	51807	655	218573	2521	2849	487	397	41	343	1213	4245	117	1	167
prr7/9_30 C_60 h_Rep2	253	83	1613	1069	3	1	7	55	5	217	5171	31	1165	2079	5	83	355	3	7	999	55	101	9	17	1109	1	545	57	89	21	27	1	339	401	87	21829	167	111365	803	1001	119	169	13	145	259	1831	19	1	95
prr7/9_30 C_60 h_Rep3	323	57	1421	1737	1	1	11	57	11	165	8043	35	1247	3071	5	91	411	7	13	1067	39	85	27	39	1301	5	443	27	95	19	23	1	349	319	63	24753	239	186909	1323	1429	183	173	19	47	145	1687	45	1	99
prr7/9_30 C_64 h_Rep1	3241	529	9029	11041	15	3	31	429	41	1625	43423	239	7913	16047	17	545	2319	53	65	7525	281	811	87	173	8443	25	3459	271	601	139	205	11	2373	3257	645	121219	1707	280427	5921	5989	1065	1313	75	1087	2933	10853	307	1	553
prr7/9_30 C_64 h_Rep2	1887	157	1951	2681	9	3	9	83	49	499	14003	111	3103	3387	11	157	729	9	33	1727	113	211	55	59	2293	5	883	83	223	53	37	9	651	869	239	25481	563	82347	1343	2157	219	393	23	335	885	2651	181	1	141
prr7/9_30 C_64 h_Rep3	4087	309	5461	9513	27	1	11	327	77	1049	46471	199	8691	10861	53	465	1671	53	55	5207	169	491	107	161	6323	11	2419	221	561	119	117	27	1321	1883	303	73521	1581	246207	4261	6693	887	1205	85	703	2217	5197	341	1	263
prr7/9_30 C_68 h_Rep1	8239	517	5143	14997	29	3	15	513	89	1361	51867	133	7623	15653	29	499	2267	55	67	6451	323	651	99	201	9075	35	3023	163	753	85	121	25	1777	2569	645	92607	1899	252045	5009	15331	909	1545	17	721	5269	10947	577	1	425
prr7/9_30 C_68 h_Rep2	815	133	1665	2243	3	1	1	57	27	345	10829	75	2155	2521	15	97	417	11	15	1529	61	213	17	51	1841	3	685	77	137	21	51	9	343	677	137	23441	359	62837	851	1255	197	311	9	239	451	1789	133	1	99
prr7/9_30 C_68 h_Rep3	939	65	821	2091	1	1	1	53	9	239	9937	47	1555	2091	1	85	327	13	15	1169	53	97	25	31	1355	5	471	55	151	37	43	3	243	457	81	17663	433	59479	785	1341	189	297	11	83	519	1145	103	1	81
prr7/9_30 C_72 h_Rep1	2207	129	1755	3729	5	3	9	105	27	283	19247	33	1955	4649	23	187	631	13	15	1265	99	195	31	77	2151	13	733	49	269	47	73	23	701	741	213	28711	725	167367	1349	1915	217	521	15	147	853	3207	313	1	81
prr7/9_30 C_72 h_Rep2	8005	573	6801	10541	3	1	15	221	143	867	59463	187	6207	14143	27	997	2055	43	67	3611	287	679	73	211	5615	39	1773	89	1119	161	163	37	2235	2965	745	85615	2173	513941	4539	6395	701	1799	71	317	2191	9401	911	1	501
prr7/9_30 C_72 h_Rep3	851	77	829	1969	5	1	1	49	25	199	10239	41	1185	2199	11	121	325	7	13	919	39	107	37	25	995	11	285	35	123	19	27	1	217	421	67	14449	173	72251	667	1207	191	267	19	79	323	1139	81	1	73
prr7/9_30 C_76 h_Rep1	1985	131	1811	3827	5	1	5	83	17	205	16295	45	1809	4959	13	179	535	13	11	1207	85	169	33	69	1893	3	705	25	205	17	41	9	621	585	197	26029	617	207593	1291	1791	175	475	17	63	513	2677	259	1	91
prr7/9_30 C_76 h_Rep2	10375	693	7153	12903	19	1	25	283	23	999	69897	205	7639	12967	41	761	2117	23	63	4895	281	959	91	169	7805	25	2543	155	711	125	71	35	1653	3203	853	94031	1863	328411	3079	5881	777	2037	61	543	1947	9841	1109	1	501
prr7/9_30 C_76 h_Rep3	1815	153	1517	4782	13	1	1	85	41	315	22111	93	2213	3903	23	247	509	11	15	1447	47	143	39	53	1837	5	527	35	289	43	29	5	647	683	151	28805	537	199935	1237	2105	299	505	51	85	465	2423	229	1	149
prr7/9_30 C_80 h_Rep1	2695	251	4077	6647	25	1	3	147	33	453	28349	107	3543	9145	19	441	1033	17	17	1733	95	355	65	111	3187	17	1237	65	525	67	83	9	1737	907	307	43529	1287	384491	2781	3429	403	651	59	135	1169	5399	321	1	199
prr7/9_30 C_80 h_Rep2	4897	347	4053	10249	13	5	17	153	51	541	50537	233	5153	10207	21	571	1373	17	47	2493	187	421	93	143	4923	17	1659	121	719	101	71	25	1601	1335	363	64487	1163	370035	2917	4553	429	1067	55	225	1155	7063	595	1	303
prr7/9_30 C_80 h_Rep3	919	81	1401	2441	5	1	1	35	7	135	12261	23	941	2293	7	155	317	1	19	649	33	79	37	25	897	9	307	15	161	11	29	5	299	355	79	15289	289	118799	751	1101	125	317	29	39	159	1123	137	1	77
prr7/9_30 C_84 h_Rep1	1157	203	3327	3799	5	1	5	67	7	273	18449	101	2247	5965	13	327	789	13	15	1101	93	239	49	49	1781	7	705	41	313	57	69	9	1145	777	187	31335	657	286877	2189	2499	305	499	61	87	619	4693	205	1	141
prr7/9_30 C_84 h_Rep2	2647	303	5727	5967	7	1	13	135	49	465	32593	117	3791	10453	11	481	1155	5	25	2025	109	343	39	133	3387	17	1183	35	605	67	61	11	1823	1353	349	60675	773	501585	3327	4345	423	839	65	145	731	7483	373	1	269
prr7/9_30 C_84 h_Rep3	351	69	1937	1245	5	1	5	33	13	121	7861	33	861	2793	5	111	385	9	13	541	41	71	29	37	815	7	347	17	127	15	41	13	413	333	53	14885	293	210507	1213	1287	113	245	33	41	253	1375	87	1	69
prr7/9_30 C_88 h_Rep1	1041	151	2695	2903	7	1	9	43	15	197	12065	53	1337	3841	9	183	687	11	21	945	67	253	17	43	1547	65	647	41	215	33	75	5	771	773	173	27287	435	160199	1493	1521	163	403	21	113	509	3195	145	1	119
prr7/9_30 C_88 h_Rep2	1207	281	6033	4107	15	3	13	161	47	531	19817	89	3295	9095	13	321	1281	13	31	2343	149	379	41	121	3043	17	1513	69	389	111	257	33	1619	1365	367	56217	1425	359667	3813	3847	425	783	59	235	1343	6105	187	1	297
prr7/9_30 C_88 h_Rep3	853	115	1819	3027	7	1	3	63	17	207	13653	53	1343	3815	11	113	487	7	11	789	49	111	23	43	1257	3	525	25	157	19	37	11	607	339	95	28073	399	268377	1423	1895	161	305	59	67	279	2161	95	1	85
prr7/9_30 C_92 h_Rep1	949	151	2241	2153	3	1	7	57	11	199	10081	91	1539	3101	5	123	437	3	11	959	55	177	7	45	1601	9	579	31	161	19	57	7	583	507	131	27193	317	170906	1071	1119	145	275	9	141	375	2553	161	1	105
prr7/9_30 C_92 h_Rep2	939	157	3387	2261	5	5	3	85	31	223	10751	101	1855	3957	11	163	579	7	13	1041	61	205	29	31	1739	9	669	55	179	47	33	9	787	721	185	26111	435	158875	1419	1405	121	363	15	165	647	2735	85	1	139
prr7/9_30 C_92 h_Rep3	1725	363	9379	6727	27	1	5	155	35	999	32995	193	5253	10213	29	537	1639	65	47	3325	175	459	89	185	4383	19	1605	107	575	73	119	19	1669	1595	347	63181	1393	372455	5147	5375	839	1115	197	385	1211	5949	191	3	369
[truncated: 711 more columns]
