# Supplementary material for: The redox rhythm gates immune-induced cell death distinctly from the genetic clock
Source: Proc Natl Acad Sci U S A. 2025 Sep 10;122(37):e2519251122. doi: 10.1073/pnas.2519251122 (PMC12452835; doi:10.1073/pnas.2519251122)
Supplement: Supplementary file 3 — Dataset S02 (XLSX) [file pnas.2519251122.sd02.xlsx]

## Sheet: prr7_9_22C
The outliers are labelled as NA, while the probes that either did not pass the cutoff filter or were not present in the other conditions (not prr7/9 at 22 C) are labelled as <missing>
Probe ID	TAIR	Cluster	24 h Rep1	28 h Rep1	32 h Rep1	36 h Rep1	40 h Rep1	44 h Rep1	48 h Rep1	52 h Rep1	56 h Rep1	60 h Rep1	64 h Rep1	68 h Rep1	72 h Rep1	76 h Rep1	80 h Rep1	84 h Rep1	88 h Rep1	92 h Rep1	24 h Rep2	28 h Rep2	32 h Rep2	36 h Rep2	40 h Rep2	44 h Rep2	48 h Rep2	52 h Rep2	56 h Rep2	60 h Rep2	64 h Rep2	68 h Rep2	72 h Rep2	76 h Rep2	80 h Rep2	84 h Rep2	88 h Rep2	92 h Rep2	24 h Rep3	28 h Rep3	32 h Rep3	36 h Rep3	40 h Rep3	44 h Rep3	48 h Rep3	52 h Rep3	56 h Rep3	60 h Rep3	64 h Rep3
GHG_007	AT1G05100	c1	0.11576	1.4017	1.1138	0.58452	0.16156	0.44785	0.15265	-0.2557	0.70078	0.28202	1.8156	1.3445	0.091921	-1.0353	1.9471	1.1409	0.3091	0.68129	0.20584	1.6258	0.31621	1.0866	0.18779	1.6558	0.3678	0.24986	0.86262	1.3978	1.1838	0.7897	0.91618	-0.67718	-0.77669	0.53662	0.45238	0.61906	0.737406	0.337912	1.0779	0.246367	-0.207247	-0.0461167	1.71762	0.256104	NA	1.01255	0.237456
GHG_071	AT1G55150	c1	0.58793	-0.52087	0.097629	0.41096	0.90573	0.90571	0.13413	1.1857	0.024189	-0.0051128	1.4712	0.73254	-0.54951	0.79712	0.23663	0.65357	0.28669	0.33658	0.69454	1.0596	0.60432	0.72662	0.89023	0.20946	-0.49633	0.60822	-0.35368	1.0965	1.2637	0.57045	-0.67115	-0.48425	-0.21698	0.55438	0.66886	0.9663	0.890075	-0.0461425	-0.489718	0.333468	0.423496	-0.421731	NA	1.32511	-0.838457	1.11324	1.72423
GHG_093	AT1G73080	c1	0.703532	0.359659	NA	-0.00784466	0.56653	-0.756621	0.651143	0.654856	0.451488	0.624201	1.02821	0.218905	0.231335	0.183914	0.330095	0.379759	0.606007	0.244337	-0.0723594	0.482153	0.648221	0.357369	0.610231	0.147545	0.533082	0.83725	0.457269	0.407915	NA	-0.450674	0.172851	0.820644	0.113904	0.210262	0.696345	0.642923	0.24557	0.50739	0.73919	-0.69336	0.37976	0.1578	-0.042951	1.1573	0.82695	0.51837	0.71342
GHG_116	AT2G18790	c1	0.54542	1.3508	0.48173	0.37978	0.18091	0.70972	0.54479	0.32893	0.70688	0.25899	0.54324	0.47522	0.47146	0.68731	-0.69728	0.25263	-0.48616	0.50567	0.0963105	0.286242	-0.205755	-0.187035	-0.515577	0.583326	0.7138	0.867268	1.18893	0.44938	0.140995	0.557671	NA	1.02517	0.415006	0.871172	0.825921	0.725716	-0.462548	1.20191	0.915166	-0.410377	-0.148687	-0.0928351	NA	1.4721	0.964283	1.42322	1.17519
GHG_120	AT2G21230	c1	0.36863	1.0214	0.15767	0.50816	0.42247	0.40372	0.16781	0.30293	-0.8342	1.0804	0.99124	0.0052636	0.47727	0.53697	0.032823	-0.11113	-0.27866	0.4702	-1.194	0.34101	0.051997	0.41863	0.094507	0.29094	0.32965	0.089397	0.57719	1.3611	0.64921	-0.01165	0.50793	0.80557	0.4767	0.49866	0.35173	0.084301	-0.972732	0.757914	0.25642	0.43979	0.700943	-0.369901	NA	1.2247	-0.516679	0.800088	0.513208
GHG_169	AT2G47320	c1	0.78708	NA	0.366523	-0.0586258	0.816057	0.667071	0.703451	1.03374	0.508419	0.0249238	0.00528088	-0.236674	0.377757	0.130518	-0.715169	1.20349	-0.93314	0.784536	0.024624	0.41392	0.44441	0.00112	0.068594	0.39023	0.0096421	0.3056	0.19572	1.1911	0.53904	0.5606	-0.0083878	0.5762	1.0604	0.7155	0.55978	0.04327	-0.35291	0.46381	0.22466	-0.30675	0.52017	0.54861	-1.4377	1.5425	-0.63386	0.80844	0.67499
GHG_203	AT3G23240	c1	0.49023	1.8097	0.64452	0.12105	-0.70153	0.98109	0.75708	-0.22192	-1.5796	-0.16774	1.1186	0.10608	0.044026	0.30224	1.2706	0.016293	0.60426	1.4739	-0.72073	0.20663	0.53156	0.39171	0.22873	1.1129	1.2573	1.0012	-0.28124	1.3773	0.49474	-0.52575	1.0618	-0.77371	-0.33865	-0.070992	0.46572	1.6503	0.52002	0.86444	0.16283	0.33572	-0.36306	0.35207	1.9199	0.011713	-0.7516	-0.096517	0.67004
GHG_205	AT3G25760	c1	0.117252	0.144959	0.765171	-0.0222416	0.982444	-0.0329707	1.55412	-0.399145	0.479388	0.352918	0.272736	NA	-0.0205705	1.1712	1.43935	0.0948675	1.25379	-0.37647	0.80976	0.99437	1.3455	0.31733	1.1638	0.11878	0.043954	0.60888	0.17249	0.15492	0.35139	-0.12755	0.68063	0.089422	0.65376	0.0095105	1.1972	1.1022	0.405599	0.892908	0.573188	0.0621676	0.417163	-0.284156	2.12307	0.083882	NA	1.04283	0.710644
GHG_224	AT3G53110	c1	1.98325	2.15006	0.457924	-0.261033	-0.320276	1.75308	0.519106	1.80151	0.356466	0.945383	0.529779	0.159217	0.627962	0.451371	-0.249939	NA	-0.830947	0.914351	-0.15368	0.81379	0.69473	0.75862	2.4081	-1.1161	-0.68067	-0.32668	3.1673	1.9461	-0.15651	2.3968	-1.3395	0.48503	-1.078	0.95276	0.35154	1.2087	-0.276395	1.0594	0.0198907	-1.10183	0.998455	0.000631587	0.586033	1.47816	-1.78435	0.772068	0.832249
GHG_226	AT3G55020	c1	0.47401	0.67405	0.70798	0.90644	-0.12286	0.86508	0.69635	1.1483	0.52718	0.20075	1.7731	0.33014	-0.054133	-0.015316	-0.18236	0.85728	-0.16931	0.41021	0.94361	1.0717	0.18596	0.47308	-0.011541	0.73657	0.75439	0.87859	0.1805	1.31	0.36172	0.30516	-1.2843	0.85835	0.84862	0.080395	0.7729	0.56129	-0.299995	0.825289	0.802606	0.598479	0.000837374	0.268969	NA	0.633737	0.0302645	0.976538	1.11011
GHG_231	AT3G58510	c1	0.70235	0.64099	0.51827	0.40103	0.13922	0.058482	-0.040134	0.50751	0.054024	0.77026	1.0086	0.4622	0.63036	0.040762	0.1548	0.19	0.31747	0.15774	0.18342	0.33107	0.2009	-0.30248	-0.49478	-0.029818	0.72139	0.20911	0.079365	1.2564	0.42469	0.51661	-0.38051	0.89694	0.59303	0.40536	0.75385	1.3494	0.071915	1.49621	0.61121	-0.442669	0.0600822	0.53638	NA	1.39564	-0.068753	1.65577	1.9561
GHG_239	AT4G00660	c1	0.757248	-0.175393	0.44345	0.288465	0.825086	-0.082453	0.0137726	0.632192	0.49633	1.88108	1.08404	0.690578	0.53093	-0.387014	0.210601	0.827336	NA	1.89638	1.2374	0.622173	1.20023	NA	0.984097	0.0238966	0.525092	0.656168	NA	1.62835	-0.0950809	0.940984	-2.06033	1.39669	0.650586	-0.735978	0.396094	0.180776	-0.356468	0.943733	0.695283	0.130642	0.881717	0.000501989	NA	-0.202308	0.707786	1.32622	1.03255
GHG_272	AT4G23740	c1	1.048	1.6153	0.52534	0.019504	0.23439	0.83979	0.56048	-0.020679	-0.034376	1.3298	0.59918	0.41483	0.34835	-0.61822	-0.21078	1.9795	0.38549	-0.29807	0.53875	1.3561	1.2076	0.35674	-0.73099	-0.063022	0.70264	0.12101	-0.6446	0.93685	0.64088	0.94807	-0.14384	1.5657	0.45024	0.57364	0.40261	0.49943	0.597132	1.21647	1.66546	-1.66926	0.76302	0.67754	NA	0.865273	1.20182	2.02727	1.58232
GHG_292	AT4G32800	c1	0.21608	1.1059	0.52961	0.0025436	0.6756	0.67483	0.43421	0.11761	0.7815	1.1486	0.91253	0.83216	-0.1802	0.91367	0.43891	1.0785	0.019232	0.29316	0.449996	0.449891	0.410768	0.718907	0.95132	0.354927	0.889094	0.593183	1.08705	0.72039	NA	0.216212	-0.403693	0.658614	0.65409	0.0969081	0.526581	1.3443	0.0528356	1.15242	-0.0505485	-0.173207	0.545709	0.0851957	0.692831	0.460778	NA	0.774914	0.799764
GHG_370	AT5G57360	c1	0.69804	1.0855	0.1896	0.27779	1.266	0.55303	-0.4526	0.62555	0.57429	0.32186	0.36184	0.095419	0.75369	0.037503	0.26146	0.048045	-0.50115	0.7198	-0.0677777	0.75254	-0.245621	-0.2585	0.149322	NA	1.65932	0.220427	0.354025	0.316378	0.19833	0.767398	0.560294	0.503687	0.517869	1.23716	0.573897	0.490917	-0.216226	1.33042	0.291044	-0.0537956	0.403911	0.694329	-1.06892	NA	0.471577	0.87097	-0.0621285
GHG_380	AT5G63120	c1	0.96184	NA	0.900283	NA	0.718546	0.232525	0.466123	0.174215	0.301385	0.64817	0.894563	1.24156	0.184381	0.905797	-0.0961687	-0.00528842	-0.025143	0.459632	0.435629	0.724546	0.312662	0.130813	0.569745	0.796332	0.0703099	0.283647	0.884722	0.795841	0.972791	0.90965	-0.48672	0.0337044	NA	0.58839	0.890354	0.412164	0.21843	0.69119	0.85463	0.38261	0.37463	0.00027664	-0.012411	0.55646	0.38787	0.86654	0.87182
GHG_381	AT5G63380	c1	-0.00019466	1.4042	0.4326	0.25898	0.79306	0.96141	0.19317	0.51378	0.60357	1.2863	0.89997	0.50092	0.569	0.012785	-0.50551	0.59731	0.072551	0.027048	0.60115	0.63148	-0.43137	-1.0278	0.068142	0.80341	1.1753	1.2752	-0.12778	-0.12444	-0.22526	-0.024495	1.2618	1.548	1.0147	0.47513	0.66229	1.0656	0.32257	1.2389	0.84482	-0.68061	0.85897	0.88369	-1.0584	1.6585	-0.009744	1.5266	0.93173
GHG_390	AT3G02260	c1	0.9644	1.4128	0.27172	0.67303	0.37846	0.4408	0.45323	1.1034	0.76954	0.32801	0.14509	0.22493	0.027382	0.24661	-0.58147	0.43447	0.36101	0.94445	0.82942	0.48988	0.23911	-0.14291	0.55705	0.55912	0.69028	0.034888	0.20323	0.90732	0.28128	0.50277	0.0027907	0.88136	0.26572	0.42116	0.5338	1.3416	0.290965	0.975604	0.367936	-0.189097	0.395342	-0.121857	NA	1.41756	0.762891	1.08836	0.763876
GHG_397	AT1G18890	c1	0.455629	0.765525	1.07861	-0.430784	0.281416	0.27592	1.56997	0.473229	0.923524	0.0467789	0.116155	NA	0.993153	0.968701	0.557046	-0.49248	0.877974	2.29959	1.3439	0.76739	-0.49878	-0.36426	-1.3682	0.71247	1.3901	0.25529	0.5705	1.3319	1.3922	1.0768	0.62941	-0.87461	0.49882	1.5698	0.97837	-0.82511	-0.194249	0.724005	0.0482206	0.777118	0.0955355	-0.216102	0.0532612	NA	-1.501	1.55176	-0.499753
GHG_532	AT1G58100	c1	0.712167	1.69374	0.352854	-0.710881	0.119934	0.154235	0.669715	1.25544	0.717804	1.15414	NA	-1.37635	NA	0.48704	0.68156	1.12066	0.748193	NA	0.424329	0.551427	0.973931	0.0930662	0.358247	0.964548	1.50898	0.276231	0.735577	0.116465	0.94035	-0.822607	0.871846	0.975198	0.909463	NA	0.531724	-0.159313	-0.43529	0.7928	0.32421	0.59356	1.004	0.16656	0.20886	-0.51718	0.54973	0.80772	0.39579
GHG_571	AT2G36250	c1	0.32518	-0.36768	-0.44222	-0.62162	0.74084	1.5234	0.67949	1.1311	0.26164	1.6952	1.2971	1.2776	0.51647	0.36568	-0.27095	0.7045	0.839	-0.1954	1.3195	1.1306	-0.58359	-0.19391	0.23704	0.041545	0.31788	1.7984	1.0879	-0.23413	0.44544	0.40556	-0.13411	0.73057	0.89339	0.95788	1.2036	0.035749	-0.61865	0.46303	0.23664	0.75022	0.076783	0.51341	0.81834	0.75217	-0.089425	0.9516	0.94261
GHG_593	AT3G11830	c1	0.64998	0.12102	0.58839	0.1924	0.78862	0.23316	0.39939	0.2688	-0.58945	0.94065	0.8208	-0.16826	0.91183	0.0030584	-0.12473	0.54128	0.62826	0.59621	-0.42168	0.75561	-0.011627	0.35475	0.057178	0.79507	-0.30506	-0.50126	0.2378	0.52556	1.006	-0.050872	0.32444	1.1697	0.434	0.71276	0.62355	1.0956	0.41632	1.0167	0.46037	-0.18952	0.43281	0.090786	-0.24721	0.7881	0.02008	1.0133	0.24776
GHG_619	AT3G54170	c1	-0.262094	NA	0.791369	0.103603	0.937963	NA	0.248879	0.771048	0.804933	1.19728	0.956198	-0.244388	0.548803	1.22695	-0.0237566	0.341399	NA	0.16996	0.75703	1.1779	-0.74103	0.69029	0.37181	0.090253	1.171	0.86106	0.31675	0.96524	1.4136	1.4826	-0.81035	0.70532	-0.60957	0.831	0.75045	0.68753	0.348204	0.508185	0.23734	0.847379	0.116803	0.608604	0.71063	NA	-0.195359	0.426021	0.636503
GHG_629	AT4G11110	c1	1.0527	1.4821	-0.437	1.1104	1.4123	0.28886	-0.0044832	0.93445	1.6277	1.0931	0.20252	0.86653	-0.13222	0.72182	-2.0687	1.4173	-2.1981	1.3111	-0.22007	0.5031	0.09164	1.924	1.5269	1.2517	1.8207	-0.51885	-0.33612	1.118	0.30288	1.0768	-0.38914	0.88608	0.037821	-1.1791	-0.044146	0.82825	-0.80525	0.94865	0.26991	-1.1003	0.20283	-0.73117	0.31277	-0.52389	-0.2605	0.23267	1.5923
GHG_631	AT4G14410	c1	0.25922	0.61872	0.15868	0.28927	0.71952	0.40875	-0.12604	0.51963	-0.0083339	0.89898	0.50433	0.42113	0.092307	0.1037	0.3512	0.64687	0.66219	0.37902	-0.041054	0.15196	0.52865	0.22396	-0.21603	0.49126	0.50538	0.21696	0.59611	1.015	0.078443	0.41288	0.15777	0.38907	0.66315	0.81873	0.47598	0.43096	-0.483142	1.10714	0.608372	-0.081601	0.411881	0.754882	-0.901071	NA	0.385697	1.3243	0.468719
GHG_653	AT4G35260	c1	0.96459	0.79056	-0.29113	0.51267	-0.02419	0.20629	0.77343	0.51635	1.1674	-0.48581	-0.3967	1.0063	0.058479	1.1552	-1.1071	0.61407	0.47235	1.7197	-0.850856	0.598251	-0.66301	-0.493304	-0.292308	NA	0.59801	0.629428	1.06955	1.75051	0.772783	1.30724	1.38015	-0.128065	0.797662	0.112795	-0.454362	-0.00127827	-0.60588	1.0038	0.6491	0.79516	0.30006	0.01175	0.89207	-0.15042	-0.41956	1.0633	0.78102
GHG_694	AT5G40930	c1	0.66408	0.57655	0.31578	-0.11894	0.10956	-0.048477	0.52934	0.15033	0.39637	1.2243	1.0978	-0.65498	0.21623	0.68706	0.51349	1.4295	0.40174	0.7241	0.32262	0.23111	0.45128	0.60833	0.43541	-0.13646	0.63585	0.076052	-0.016993	0.90432	0.64559	0.54406	0.60669	1.0116	1.1277	0.33078	0.24317	0.19271	0.621592	0.924093	1.10048	-1.36469	0.894465	0.598753	NA	-0.603954	0.787405	1.2544	1.54692
GHG_714	AT5G57870	c1	0.794991	0.232427	0.702052	0.407119	0.213908	0.0844936	0.605266	0.724451	0.471715	0.498992	0.910235	0.363974	NA	0.385809	0.37406	0.856272	0.352837	0.690775	0.53905	0.681	0.73517	0.21785	0.30142	0.054373	0.36517	0.81051	0.6617	0.96295	0.67232	0.44854	0.05053	0.53651	0.067926	0.61925	0.53627	1.1072	0.714423	1.14572	0.790596	-0.0695604	0.49967	0.381681	NA	0.9211	0.158975	1.06157	1.25266
GHG_742	AT4G11970	c1	1.1116	0.89738	0.7634	-0.15543	0.30151	-0.12149	0.47518	1.1076	0.80979	0.045699	0.91029	0.46385	0.11633	0.4782	-0.72954	0.98913	0.82119	0.97281	-0.25961	0.46084	-0.23776	0.14826	0.71512	1.5464	1.0775	1.3469	1.1045	0.30104	0.76259	-0.22743	-1.1423	1.244	1.1981	-0.41898	0.58271	1.0557	0.280388	0.596432	0.137029	0.169102	0.706191	0.168786	-0.540805	0.746179	NA	1.39293	0.907543
GHG_747	AT3G17390	c1	1.2712	0.86012	0.32633	0.3251	0.26921	0.58868	0.35863	0.67757	0.53373	0.83803	0.74322	0.49991	0.85145	-0.075567	-0.2259	0.8505	0.13081	0.40194	0.619348	0.558097	-0.0500943	0.261863	0.113051	NA	0.626511	1.0951	0.99052	0.991795	0.60539	0.126363	0.285878	0.303708	0.388141	0.950936	0.485005	0.812604	0.051687	0.80045	0.34769	0.11822	0.29837	0.68507	-0.69125	0.97198	-0.21367	1.0095	1.1865
GHG_757	AT3G47520	c1	0.44883	0.6532	0.19803	0.63747	-0.0060277	-0.20178	0.20157	0.60974	0.42201	0.82325	0.97372	0.63285	0.47878	0.03257	-0.51389	0.53003	0.48673	0.56311	0.30382	0.73438	0.40092	-0.39948	-0.10333	-0.10372	0.62571	0.23713	-0.057024	0.95593	0.74717	0.40679	-0.23369	0.57457	0.30356	0.57937	0.69926	1.2988	0.0498588	1.41011	0.529032	0.0794439	0.325465	0.0951895	NA	0.933492	-0.11013	1.17331	1.33375
GHG_763	AT5G04340	c1	0.0923807	0.693822	1.4786	0.12295	0.321979	0.226715	-0.274963	1.15076	-1.64057	1.14178	0.271357	0.0626232	0.495817	0.14505	0.0891339	NA	0.790985	NA	0.89527	0.84502	1.42314	-0.930969	0.569205	NA	NA	1.28175	-0.297889	0.734627	-0.150366	-0.0310034	0.594814	0.583616	-0.172133	0.505843	0.894539	0.959103	0.12753	0.69038	-0.51586	0.16357	0.43407	0.12114	0.35759	0.93752	0.83288	0.25815	-0.047338
GHG_013	AT1G08450	c2	-0.117992	0.803886	2.02321	0.358459	0.0516483	0.284175	-0.0910501	1.07534	-0.0227796	-0.130858	0.0409438	-0.711991	0.282168	0.764818	0.0821859	-0.49424	0.874835	NA	-0.209518	0.661707	1.07914	-0.00999874	-0.315583	0.796255	0.615248	0.49382	0.532122	NA	0.630201	0.432478	0.336844	0.0220141	0.244203	0.862115	0.246202	0.372921	0.45457	0.665137	-0.316412	0.242418	0.415323	0.314313	0.471624	0.6057	NA	-0.121882	-0.374357
GHG_096	AT1G74710	c2	0.15922	0.98501	1.2836	0.63248	0.40886	0.46231	-0.17656	0.26332	-0.62169	0.18589	-0.059016	-0.061842	1.0402	0.6485	0.3486	0.21862	0.13329	2.0125	-0.614354	0.510163	1.13568	0.219006	NA	0.564593	0.946072	-0.462583	0.107902	0.70899	0.347737	0.282437	NA	0.648434	0.330945	1.55372	-0.192065	1.03413	0.131143	1.24	0.01495	0.0382486	0.554639	0.817174	-1.01483	0.0299004	-0.277503	0.429814	0.390265
GHG_098	AT1G75040	c2	-0.246965	0.72073	1.44869	0.480182	0.33526	-0.666397	-0.294668	0.890101	0.144913	0.838517	0.126683	0.12562	0.388767	0.913179	0.373591	-0.55883	0.957684	NA	-0.021624	0.82231	1.3773	0.32317	-0.38683	0.63353	0.51745	0.53261	0.80339	1.2803	0.42695	0.0032962	0.83359	-0.047971	0.058255	0.34636	0.54358	0.48359	-0.00937393	0.7725	0.451327	0.551928	0.256112	0.345437	0.174731	-0.00296772	-0.0594994	0.291102	NA
GHG_117	AT2G18915	c2	1.45517	1.3301	0.240234	-0.11189	0.555247	1.23021	0.4233	0.867192	0.577386	0.0661161	0.524307	0.454114	NA	0.750385	NA	-0.417024	-1.39011	0.330466	-0.59881	0.2961	0.97627	-0.53069	-0.40625	0.59984	0.89182	0.61911	-0.55371	-0.45334	-0.33149	0.74597	0.17969	1.6085	1.3908	1.0305	1.0187	1.5783	0.7265	0.76082	-0.87056	-1.1463	0.47777	0.9132	-0.050483	0.97125	0.26267	1.0666	0.43257
GHG_135	AT2G31880	c2	0.36475	0.71974	1.41877	0.264909	0.405142	0.307985	0.391372	0.94767	NA	0.00893309	0.190987	-0.725944	0.667106	0.655767	0.402714	-0.0473465	0.943672	2.05964	-0.37124	0.52263	0.81019	-0.2097	-0.19209	0.63453	0.74768	0.59114	0.59929	1.2095	0.46523	0.12696	0.74525	0.48161	0.2286	0.93325	0.89055	0.46839	0.18268	1.2212	-0.63245	-0.55305	0.98816	0.41541	0.058539	1.0675	0.83565	-0.003608	-0.26378
GHG_151	AT2G39940	c2	0.758759	1.34805	0.557878	0.53733	0.322243	NA	NA	0.709658	0.962886	-2.00368	1.44138	0.291047	1.0592	0.442578	1.37923	-2.17303	1.1415	1.31881	-0.589875	1.49493	NA	0.501175	0.935664	0.266485	0.380828	1.09276	1.20923	-0.351955	0.0878504	0.968349	-0.303911	1.22461	0.12932	1.36243	0.840831	0.253209	-0.16041	0.41532	0.39664	0.48386	-0.31329	-0.065697	0.31548	0.96051	-0.1697	1.2674	-0.54492
GHG_164	AT2G46400	c2	0.0018256	1.1065	1.9859	0.84987	0.56791	-0.022072	-0.00362	0.79632	0.37987	0.022511	0.11008	0.031857	0.40365	0.47325	-0.30042	-0.34078	0.58639	1.7348	-0.31305	0.99099	1.4177	0.047846	-0.32245	1.2507	0.37346	0.51888	0.69652	0.46537	0.025818	-0.45731	0.78356	0.65535	0.060188	0.77706	0.3288	1.0843	0.52819	0.66778	-0.6804	0.43399	0.22324	0.29135	0.70748	0.14477	1.0321	-0.0097131	-0.3436
GHG_196	AT3G19660	c2	0.108024	NA	0.53844	0.0984091	0.6992	0.527622	0.274281	NA	-0.309823	-0.690961	0.406202	0.201996	0.970484	0.851568	0.983942	0.481433	-0.0236869	1.22299	0.0666872	0.700469	-0.150127	0.904815	-0.0243345	0.998938	0.676795	0.354134	0.486233	0.516643	1.0815	-0.616886	1.3201	0.75554	NA	0.529155	-0.184644	-0.0844789	-0.40593	0.71054	-0.27133	-0.59209	-0.30534	1.2181	0.56097	0.56183	0.26076	-0.038659	-0.014151
GHG_213	AT3G46510	c2	-0.0838827	0.969217	1.00872	0.301279	0.0391994	1.33565	-0.0401688	1.24443	0.509887	-0.121367	-0.288013	NA	0.357355	0.737703	0.206025	0.318017	0.282407	1.21687	-0.70955	0.15232	-0.092738	0.54986	-0.37722	0.5723	0.29432	1.0568	0.77615	0.85246	0.68013	0.46541	0.35577	0.88233	0.61265	1.1615	-0.20278	-0.14895	0.431526	0.674805	-0.00481452	0.251401	0.471797	0.37947	-0.216342	0.918679	0.0189324	0.211231	-0.127829
GHG_216	AT3G48090	c2	0.31235	1.5729	1.5008	0.43386	-0.11829	0.33698	0.22387	0.91701	0.11427	0.11327	-0.17892	-0.061318	0.53736	0.42236	-0.28391	-0.51277	-0.070104	1.5727	-0.0947583	0.488129	0.553412	-0.339561	-0.188658	0.309547	0.856194	0.648337	0.423232	NA	0.0457065	0.30988	-0.392386	1.20411	0.674313	0.14312	0.276013	1.12197	-0.14323	0.79505	-0.20262	-0.6484	0.21887	0.21632	-0.44257	1.484	0.3177	0.20897	0.52213
GHG_221	AT3G52430	c2	0.31974	1.0284	1.4282	0.42425	0.076448	0.55998	-0.065114	0.45876	0.13249	-0.09646	-0.094752	-0.72118	0.56504	0.90989	0.24058	-0.2233	0.52484	1.376	-0.119779	0.506769	0.366867	0.179965	-0.0220468	0.642896	0.750646	0.520209	0.385853	0.529699	0.339408	-0.194704	NA	0.735543	0.0781565	0.740818	0.125967	0.598774	0.18637	0.50858	-0.42533	0.28765	0.28672	0.65209	0.45993	0.47987	0.37992	0.085046	-0.50433
GHG_247	AT4G08500	c2	-0.119495	1.67237	NA	0.683844	0.135589	1.49248	0.103995	0.567865	-0.24508	-0.0792692	0.638827	0.100736	0.869955	0.652764	-1.05889	-0.0840673	-0.479838	1.47982	0.055188	0.38342	0.22582	0.59746	-0.73034	1.561	-0.47408	1.6535	0.85622	-0.11603	0.4065	0.46395	0.65356	0.52562	0.67928	1.0511	0.022898	-0.25373	0.30782	-0.0086386	-0.036352	0.14336	0.48251	1.3272	-0.073249	1.3841	-0.44272	-0.20279	0.28843
GHG_254	AT4G12720	c2	0.36777	1.4976	2.2452	1.0018	0.28763	1.1662	-0.3548	0.20429	0.3099	0.55838	-0.26599	-0.3156	0.83816	0.80072	-0.16584	0.15099	0.87442	1.5873	0.0092825	0.21591	1.643	0.63878	0.13975	1.8885	0.36018	0.38325	0.81629	0.40808	0.12012	-0.2106	1.3919	0.69695	0.34163	0.45241	0.52365	0.96907	0.113188	0.826677	-1.34039	-0.00285761	0.112817	0.613626	0.961491	0.825997	1.49239	1.27574	-1.06028
GHG_273	AT4G23810	c2	0.37289	1.197	1.0652	-0.12127	-0.36804	0.72658	0.58446	1.0311	0.82507	-0.056776	0.41734	-0.63747	0.61738	0.38772	1.466	-0.84617	0.78391	1.6966	0.091658	0.85386	0.85355	0.044103	-0.49479	0.85689	1.0419	0.69695	0.45405	0.71965	0.77064	0.063057	0.43048	0.34122	0.83676	0.77168	0.20524	0.60461	0.79558	0.50519	-0.15187	0.035631	0.29876	0.64011	0.33947	0.98318	0.10902	0.052895	-0.16838
GHG_287	AT4G29810	c2	0.071287	0.66493	1.3112	0.26852	-0.63329	0.81011	0.080833	1.463	0.3974	0.36912	-0.30176	-0.63358	0.18615	0.57839	-0.11687	0.23536	0.50924	1.1224	0.51419	0.38494	0.91883	-0.14554	-0.29121	0.33195	0.94903	0.61843	0.56273	0.53284	0.55258	0.25267	0.22932	0.51519	-0.018262	0.71095	-0.20724	-0.028934	0.44864	0.75359	-0.20161	0.19801	0.1245	0.079608	0.36551	1.0912	-0.20954	-0.2836	-0.41186
GHG_293	AT4G33430	c2	-0.010742	0.30015	-0.10552	0.29388	0.91124	0.26307	0.6772	0.029239	-1.4679	1.0576	0.53074	0.14847	0.77589	0.67025	0.0082095	0.09515	0.10482	1.2196	-0.447596	0.184857	-0.251139	0.375668	-0.102765	0.394185	1.25649	0.143224	-0.143339	1.18294	0.80839	-0.246376	0.565323	1.06148	0.403157	-0.220912	NA	1.35799	-0.110689	1.18244	-0.942715	NA	0.835964	1.01006	0.611801	0.8614	0.320009	0.142327	-0.00828741
GHG_320	AT5G13010	c2	0.772428	0.355506	0.4838	1.00213	-0.296235	0.136489	1.38181	1.05962	-0.464772	-0.293944	0.913266	1.58112	0.233073	-1.0454	NA	1.53199	-0.633209	1.77204	1.55582	-0.398385	1.14267	-0.648223	-0.803938	0.547939	1.62926	-0.240045	0.422688	-0.124047	0.023488	0.149769	NA	1.28042	1.13634	0.573511	0.77339	1.65594	0.950262	1.49526	0.55217	-0.327994	0.244286	0.546815	NA	2.45552	-1.28854	NA	0.343231
GHG_336	AT5G24110	c2	0.12776	0.99215	1.3351	0.24971	0.08497	0.085494	0.33665	0.36387	0.71244	0.832	0.90011	0.078694	0.23465	0.52309	0.305	-0.49665	0.29866	1.4301	0.14566	0.50675	0.97055	0.24957	-0.20391	0.64254	0.039344	0.12439	0.19486	0.92506	0.14299	0.32309	0.84414	1.2107	0.35779	0.56808	0.44097	0.91121	0.214394	0.676274	0.195488	0.754306	0.144022	0.22507	0.459078	0.798688	NA	0.350706	-0.466358
GHG_340	AT5G24530	c2	0.171998	0.777399	1.55739	0.520669	0.510341	0.509011	NA	0.760798	-0.0703091	-0.304922	0.048991	-0.280228	0.773336	0.708616	0.535659	-0.205127	0.873127	NA	-0.14435	0.56228	0.80827	0.1238	0.15242	0.95335	0.62442	0.26219	0.29888	0.62103	0.62172	0.60326	0.85376	0.39334	0.32122	0.44617	0.31143	0.44817	0.69387	0.61579	-0.069923	0.43755	0.69416	0.42225	0.70149	0.47192	0.020247	-0.5181	-0.505
GHG_344	AT5G26920	c2	0.469134	1.68363	1.41003	0.278955	0.718169	0.688007	-0.400425	-0.171301	NA	0.00289462	-0.0505008	-0.363268	0.535945	0.705614	0.814236	-0.338564	0.35174	1.86255	-0.0101945	0.329408	0.345893	0.422828	NA	1.55702	0.542316	0.213912	0.26426	0.717625	0.839425	-0.00989943	0.885384	0.592551	0.435571	0.864945	0.3438	0.339822	-0.0859024	0.946991	0.152213	0.260553	0.459207	0.433829	0.113415	0.364778	0.483725	-0.577733	-0.50964
GHG_349	AT5G40760	c2	-0.232841	0.172156	2.11062	1.05474	0.56087	0.742555	0.397381	0.757561	-0.083898	0.400046	1.34671	1.31675	-0.545517	0.685126	NA	NA	0.480328	0.756496	0.230067	1.65257	0.812386	0.843236	NA	0.412486	-0.0790301	-0.324661	0.146006	0.715842	-0.00876227	0.575731	0.132731	0.304574	1.0712	0.818711	-0.0884236	1.23634	0.67129	1.3587	-1.093	0.30613	0.55692	0.43215	0.055044	1.1589	1.0424	0.99144	0.11761
GHG_382	AT5G64120	c2	-0.0759107	NA	1.83129	0.925655	0.392606	0.539947	-0.299961	0.129164	-0.828047	0.304968	0.410145	1.22115	0.328225	-0.184986	-0.0686777	0.684991	0.479919	1.48863	0.143362	0.643365	0.8371	0.798734	0.32241	0.96559	-0.324389	NA	0.406917	0.662636	0.252628	0.17991	0.117806	2.47782	0.520652	-0.243368	0.0666564	1.44231	-0.421511	0.78359	0.376685	0.251141	NA	0.335442	0.379553	0.584137	1.4249	-0.767845	-0.902649
GHG_415	AT4G11890	c2	0.12818	0.51607	1.7269	0.5119	0.39018	0.54956	-0.019211	0.91482	0.2612	0.25232	-0.16306	-1.1528	0.37137	0.75398	0.031423	-0.55217	0.71238	1.5895	-0.23842	0.586798	1.05719	-0.134271	NA	1.51133	0.274682	0.232793	0.498311	0.586101	0.389852	0.180269	NA	-0.0221639	0.673137	0.472204	-0.0424563	0.719029	0.74586	0.44334	-0.71827	0.46396	0.099972	0.2695	0.66022	0.28358	0.14352	-0.22475	-1.0853
GHG_417	AT3G50470	c2	-0.270212	1.08313	1.51257	0.584385	-0.303902	1.16612	0.294738	0.7934	-0.00930386	-1.04117	-0.718877	-0.863953	0.723575	0.925521	0.640679	0.306999	1.11727	NA	-0.68847	0.40348	0.46178	0.34555	-0.18957	0.78011	0.98665	0.36483	0.34931	0.94514	1.1497	0.74707	0.30978	0.66808	0.013393	0.64457	-0.2031	0.55563	0.62134	0.81654	-0.12256	0.43966	0.74551	0.37875	0.30032	0.48315	0.26589	-0.11607	-0.60676
GHG_446	AT2G04450	c2	0.11462	0.96706	1.7657	0.61055	0.15753	0.16127	-0.0029382	0.48771	0.58999	-0.022318	0.33598	-0.32647	0.43857	0.55179	0.2627	-0.092693	0.78575	1.3982	-0.36262	0.67665	1.0068	0.24067	-0.34684	0.81629	0.37676	0.38135	0.60136	0.79259	0.41483	0.37771	0.66956	0.39223	0.32569	1.1584	-0.13757	0.79915	0.468813	0.783426	-0.0361197	0.220948	0.312167	0.562791	0.787113	0.0514027	0.282464	0.0380321	-0.190162
GHG_454	AT3G11010	c2	0.263469	0.936033	1.49207	0.0538616	0.1655	0.485284	0.0263703	0.878465	0.115576	-0.265279	-0.363387	-0.798311	0.448453	0.953941	-0.137979	-0.493253	0.974236	NA	-0.0286261	0.722946	0.836767	-0.545627	NA	1.00799	0.476074	0.458255	0.318341	0.658321	0.301757	0.177571	0.449497	0.35203	0.330999	0.604253	0.290245	0.419709	0.41721	0.70672	-0.58777	0.14712	0.11553	0.40499	0.52571	0.59815	0.27018	-0.16704	-0.69071
GHG_464	AT2G32680	c2	-0.0814942	0.520688	1.70536	0.509265	0.392262	-0.348014	-0.0631809	1.10739	0.0595325	-0.0550918	0.321263	-0.809554	0.654773	1.00686	0.810326	-0.690147	0.977906	NA	-0.41485	0.53794	1.1841	0.29081	-0.04618	0.68375	0.30286	0.66971	0.83845	0.57237	0.62905	-0.33471	1.0284	0.085832	0.39145	0.49706	0.42461	0.46351	0.21415	0.8794	-0.098142	0.55645	0.56607	0.27111	0.57999	-0.23501	-0.10521	-0.13705	-0.30773
GHG_474	AT3G45860	c2	0.0115432	NA	1.57427	0.562084	0.514296	-0.606302	0.046283	1.23438	0.220095	0.393671	-0.172538	-0.674445	0.631672	1.14374	0.302892	-0.64639	0.783804	2.03963	-0.345653	0.950411	0.806442	NA	NA	0.469142	0.909936	0.818397	1.73725	1.16017	0.873219	-0.672839	1.21997	0.160418	-0.377197	1.32172	0.592225	-0.153661	0.26343	0.88149	0.32157	0.24145	0.40063	0.43224	0.50962	0.11276	-0.37298	0.1309	-0.10127
GHG_501	AT1G08720	c2	0.0773539	1.51249	0.181732	0.382167	-0.561783	1.10202	0.0111482	0.208584	0.768336	-0.0896301	-0.036965	1.0595	1.3347	0.932932	0.336472	-0.106167	-0.875996	NA	-0.23993	0.25631	0.22588	-1.2441	1.3807	0.30965	1.0293	1.4755	-0.89665	1.1272	0.2508	0.15858	0.48214	0.38733	1.9108	1.111	-0.66715	1.1513	-0.4942	1.7106	1.0208	-1.4068	1.4692	0.22921	-0.29687	0.76936	0.028115	0.53596	1.0086
GHG_513	AT1G24150	c2	0.50406	0.22139	0.78407	0.34258	0.41389	0.99263	0.078488	0.96131	0.45124	0.4172	-0.61402	-0.33624	0.17305	0.72743	0.10072	-1.3522	1.3418	2.0253	0.108675	0.0394242	1.06632	0.199936	0.0317189	0.841731	0.824574	0.757373	0.670756	0.733684	-0.492154	0.231084	-0.096386	NA	0.0458107	0.406758	0.893178	0.773757	0.096894	0.84174	0.48402	0.14244	0.27502	-0.27025	0.25204	0.68131	-0.050166	0.92908	0.035689
GHG_524	AT1G52290	c2	0.37566	1.24461	1.63995	NA	0.359924	0.738857	-0.549093	0.712741	-0.569843	0.0503929	0.207901	-0.499351	0.321187	0.0640735	0.587534	0.329122	0.423815	0.849716	-0.0702886	0.428925	1.22514	0.364117	-0.0523263	NA	0.585637	0.567621	0.487717	1.01452	0.188596	0.210278	0.659464	0.587795	0.0667986	0.613094	-0.24484	-0.21844	0.753957	0.318913	-0.276145	0.245189	0.0300852	0.0552328	0.661675	0.641357	-0.0030229	-0.340652	0.178356
GHG_594	AT3G12390	c2	0.90771	0.59583	0.57265	-0.12949	0.036901	0.13489	0.52105	0.88312	0.79419	0.72853	0.48523	0.71906	0.26413	0.59829	-0.27842	0.80392	0.39604	0.83966	0.34348	1.3802	0.35368	0.36446	0.15793	0.036911	0.22579	0.0925	-0.19518	1.2433	0.032332	0.62077	0.75159	0.76825	0.80482	0.45686	0.63992	0.79561	1.16623	1.48996	1.10456	-0.524759	0.486238	1.05191	NA	0.634605	0.388447	2.26896	NA
GHG_604	AT3G25010	c2	-0.12657	0.394732	1.44998	-0.0851257	0.236985	-0.144261	-0.224011	0.836992	-0.263818	0.0974832	-0.267454	0.247003	1.07281	0.86573	0.776597	-0.895893	0.940619	NA	-0.46271	0.50075	0.80981	-0.37994	0.0625	0.55981	-0.14798	0.70806	0.23841	0.97529	0.16731	-0.20587	0.97956	0.7837	0.72152	0.34735	0.51705	0.41899	0.337253	0.972469	-0.00192603	-0.0542512	0.531261	0.567531	0.184903	-0.27308	0.616289	0.367247	-0.41726
GHG_605	AT3G25020	c2	0.382798	0.447708	1.30046	0.454081	0.0373583	0.594433	-0.124136	0.444949	0.15618	0.246586	-0.234226	-0.140328	0.337596	0.970793	0.508321	-0.523482	0.53579	NA	-0.30773	0.8894	1.4042	-0.14882	-0.51078	0.5641	1.141	0.66284	0.10729	0.82107	0.36145	-0.67173	-0.25999	1.0674	0.5187	0.34227	0.63431	0.58752	-0.080879	0.67754	-0.065472	0.12408	0.17693	0.30977	0.53429	0.4329	0.50992	-0.47653	-0.027243
GHG_004	AT1G03600	c3	0.36774	0.41996	0.63708	0.9985	0.99781	0.80103	0.10097	-0.018203	0.17379	0.47288	0.72065	0.47755	0.99129	0.89202	0.82946	0.74607	0.1665	-0.079749	0.13006	0.45661	0.93853	1.1518	1.1496	0.40758	0.50948	0.01771	0.19951	0.24515	0.63259	0.68964	0.80543	0.78677	0.51592	0.55786	0.44176	0.05938	0.0957461	0.505773	1.00588	0.982413	0.64225	0.911	0.25445	0.220814	NA	0.419617	0.291846
GHG_011	AT1G06680	c3	0.67656	0.7386	0.64267	0.98508	1.1419	1.1291	0.41601	-0.16252	0.12186	0.12318	0.43535	0.44549	1.3356	0.99874	1.0801	1.0907	0.58224	-0.12965	0.1273	0.36389	0.52974	1.0731	0.78671	0.50768	0.90607	0.022899	0.60797	0.30432	0.72521	0.82594	1.0949	0.95229	0.97995	1.1177	0.58929	0.13606	0.419629	0.89367	1.05665	0.797451	0.947037	1.35875	NA	NA	-0.109618	0.764112	0.62957
GHG_029	AT1G18330	c3	0.24045	0.14276	0.65609	1.2051	1.0103	0.92572	0.46185	0.061221	-0.006377	0.10839	0.37354	0.62819	0.94567	0.8851	0.54462	0.76383	0.12716	0.25513	0.44925	0.36128	0.68426	1.2546	0.96847	0.69874	0.22493	0.18946	-0.208	0.15594	0.53398	0.57585	0.5916	0.89815	0.88726	0.54859	0.40837	0.10605	0.49607	0.10525	0.84111	1.0428	1.0549	0.73949	0.09857	0.27405	-0.065677	0.31744	0.40574
GHG_035	AT1G19730	c3	0.12209	1.2279	-0.36507	0.2492	1.3425	1.2571	0.43894	-0.12861	-0.73647	-0.32096	0.16995	0.29964	1.2827	0.14293	0.20889	1.5644	0.26356	-0.42607	-0.57368	-0.31907	-0.48528	0.27672	0.80994	-0.15031	-0.2971	0.33572	-0.087721	0.71714	0.44587	0.4586	0.55033	2.1334	1.004	0.95514	0.15712	0.66185	-0.016101	0.77015	0.34626	0.69189	0.68992	-0.60476	-0.76472	-0.53384	0.66249	-0.38301	1.0916
GHG_047	AT1G29920	c3	0.269299	0.838856	1.0328	0.98974	0.9085	0.797862	0.306486	-0.312403	0.280567	0.29356	0.759754	0.733008	0.966726	0.812755	0.733585	0.431362	0.373244	NA	-0.0576851	0.745281	1.00585	1.02523	0.809079	0.640327	NA	0.0356552	-0.138767	0.273827	0.661513	0.696705	0.866048	0.912656	0.754094	0.544068	0.54105	0.473352	-0.12146	0.6833	0.95472	0.93572	0.87049	0.72147	0.22841	0.20741	-0.015324	0.38639	0.62669
GHG_055	AT1G35670	c3	-0.0514357	0.0542164	1.06114	0.73638	1.36643	0.318916	0.84064	0.977226	0.158614	0.105885	1.33448	-0.150982	1.154	0.611149	NA	1.0731	0.312689	0.374918	-0.11668	0.019135	0.45982	1.0842	0.85279	-0.14256	0.69807	0.36255	-0.44167	0.44302	0.30803	0.62945	0.3938	1.0584	1.1741	0.99953	0.70184	0.44316	0.25359	1.181	0.32575	0.32857	0.68361	0.93318	-1.0517	0.14707	0.1684	0.41163	0.56982
GHG_059	AT1G43700	c3	0.57168	0.45033	0.36953	0.68146	0.96088	0.64181	-0.20071	0.25244	-0.09417	0.19673	0.61463	0.21875	0.99185	0.50042	1.0194	0.097692	0.3203	0.24734	0.10471	1.0407	0.1534	0.98097	0.31962	1.4242	0.67362	-0.8421	0.88534	0.060258	0.48869	0.17753	1.1701	0.53413	0.4014	0.27044	0.055869	-0.0585	0.83722	0.14756	0.34118	0.29587	0.4706	0.69417	0.19242	0.30659	0.055328	0.059593	0.43479
GHG_084	AT1G67740	c3	0.305074	0.994458	0.618259	0.833133	0.821132	0.66097	0.277053	-0.0972565	0.362797	0.729471	0.683987	0.456533	0.92119	1.1072	NA	1.1227	0.281771	NA	0.15678	0.78506	0.91999	1.3197	1.097	0.85401	0.74853	-0.084454	0.66644	0.55253	0.37822	0.028964	0.64107	0.83183	0.48904	0.49835	0.45259	0.21643	0.51656	0.66873	0.84791	1.2298	0.95612	0.35573	-0.13242	0.15617	0.39784	0.59693	0.57115
GHG_087	AT1G70070	c3	0.83758	0.95318	0.11786	1.0644	0.2236	0.60769	0.33448	0.33905	-0.10658	0.55678	0.69572	0.33159	0.13895	0.20019	-0.92092	0.74012	-0.80065	0.56989	0.770912	0.405609	-0.494164	1.09	NA	0.858016	0.295311	-0.121783	0.46927	0.764558	0.119558	0.968366	0.977298	0.423716	0.954131	NA	-0.423295	0.895255	0.496403	0.585626	0.59399	NA	0.213525	1.41511	NA	-0.161443	-0.789554	0.894351	0.672285
GHG_127	AT2G27050	c3	0.582102	NA	0.219024	1.08947	1.07732	1.18166	0.197883	0.310896	0.139272	0.0150282	0.36923	NA	0.601562	0.699685	0.152022	0.824792	-0.0309921	0.489115	0.479243	0.308663	0.12084	0.746481	1.04339	0.810475	0.353068	0.0697193	0.0543941	0.36213	0.619849	0.663975	NA	1.07808	0.930157	0.604287	0.176402	0.206944	-0.0121046	0.26299	0.354242	0.933026	0.90761	0.717589	NA	0.526102	-0.151356	0.13997	0.466116
GHG_129	AT2G30570	c3	0.060032	0.29972	0.71286	1.0249	0.92695	0.8751	0.23852	0.098199	0.2194	0.19661	0.41405	0.42878	0.86268	0.85988	1.0714	0.76156	0.45316	-0.045137	0.030197	0.41945	0.84234	1.1309	1.0983	0.61994	0.37122	-0.074143	0.36067	0.26678	0.79983	0.7979	0.90117	0.6528	0.55525	0.43549	0.33817	-0.087564	0.47215	0.39253	0.878	1.0217	0.98489	0.72206	0.42618	0.18873	0.17487	0.083245	0.25923
GHG_130	AT2G30790	c3	0.49394	-1.3798	0.92969	0.37748	0.43391	0.7344	0.22227	0.32589	0.52997	0.85301	0.61973	0.1443	0.4407	0.33809	0.25209	0.71392	0.50322	0.24243	-0.2199	-0.72111	0.71162	1.478	0.32237	0.63429	-0.4205	-0.088566	0.30758	0.1729	0.24886	0.62088	0.66744	1.169	1.1948	-0.072527	0.24465	0.52539	0.63359	1.25345	0.780301	0.737697	0.801526	0.162086	-0.550708	0.69885	0.722251	0.503934	-0.307888
GHG_159	AT2G43820	c3	0.16533	0.20752	1.0977	0.99483	0.84407	0.44213	0.15173	0.03402	0.13607	0.24493	0.97605	0.49764	0.62515	0.67561	0.79553	0.34381	0.48713	0.58164	0.09327	0.27746	1.0176	0.95801	0.66235	0.7269	0.39143	0.06434	-0.079518	0.61744	0.81425	0.88738	0.39267	0.74822	0.38111	0.46151	0.26984	0.61663	0.901214	0.408145	0.971508	0.762666	0.482089	0.235447	0.401609	0.0282282	NA	0.146859	NA
GHG_166	AT2G46830	c3	0.0870524	0.737774	1.09689	1.09169	0.885372	0.801474	0.207118	0.0557402	0.505714	0.652883	0.880765	0.794384	0.728963	0.573394	0.340931	0.479234	NA	0.632364	-0.10057	0.89937	0.99251	0.94427	0.91746	0.55236	0.29501	-0.12549	0.25054	0.66193	0.65048	0.95363	0.58025	0.9132	0.68556	0.53473	0.54065	0.50165	0.242464	0.895529	1.02931	0.883769	0.824328	0.435022	-0.228683	0.328842	0.529298	0.759381	0.841716
GHG_180	AT3G04720	c3	0.728074	0.302512	0.488446	0.733501	1.23154	0.667782	0.0194663	NA	-0.0891378	-0.280408	0.320247	0.682959	1.2252	0.887718	0.7216	0.0406913	NA	0.850426	-0.079907	0.33799	0.33806	0.93711	0.87131	0.63241	0.59248	-0.031153	0.061657	0.42712	1.4954	1.0478	1.1522	0.46373	0.25727	0.41608	0.051966	1.359	0.568651	0.522419	0.180467	0.94212	1.23619	0.83582	0.717127	-0.0460358	-0.349286	0.00255873	0.753886
GHG_217	AT3G49110	c3	0.29378	0.59794	0.22851	0.99577	0.89884	0.50736	0.1856	0.6581	-0.17567	0.18197	0.32542	0.55394	0.66774	0.79521	-0.035712	0.25362	0.91543	0.87907	0.386427	0.272176	-0.0676879	0.940299	1.1628	0.808725	0.399382	-0.268348	0.0240307	0.275429	0.747699	0.646535	0.794669	NA	0.633687	-0.292066	0.22521	1.39547	0.339446	0.0606854	0.437106	0.97323	1.34828	0.707717	0.37474	0.0655317	NA	0.0781166	0.468894
GHG_218	AT3G50820	c3	NA	0.748081	0.744274	1.02006	0.935926	0.721489	0.270899	-0.267534	0.359148	0.258655	0.710549	0.269398	1.29264	0.734408	0.618051	0.50742	0.235822	0.0625425	0.0049819	0.47661	0.65513	0.79231	0.34448	0.17664	0.62523	0.10064	0.23299	0.4456	0.77835	0.59658	0.94965	0.9715	0.71805	1.0756	0.61047	0.54803	-0.03611	1.47508	1.4481	0.309086	0.686129	1.28367	NA	0.578628	-0.419631	1.00995	1.23801
GHG_225	AT3G54500	c3	0.0765873	0.747419	1.04741	1.02144	0.809636	0.731499	0.210324	0.026552	0.230349	0.377126	0.747727	0.773829	0.746115	0.679894	NA	0.481811	NA	0.577164	-0.073377	0.73335	1.0577	0.95537	0.9052	0.52312	0.22815	-0.04498	-1.5502e-05	0.54638	0.58066	0.88687	0.51647	0.8635	0.71103	0.53954	0.45572	0.42303	0.0728458	0.699035	1.06708	0.921349	0.689097	0.409001	NA	0.311624	0.228533	0.477464	0.681535
GHG_255	AT4G14560	c3	0.37245	0.7008	0.15851	1.0146	0.79632	0.86174	0.23048	0.082523	0.22326	0.25777	0.56572	0.97437	0.79807	0.8085	0.028177	0.44611	0.37501	0.54567	-0.2699	0.67734	0.00019736	0.89654	0.96144	0.53866	0.089891	-0.068536	0.54704	0.39028	1.0766	0.97248	0.45972	1.1724	0.54578	0.39594	0.52994	0.32428	0.28415	0.610645	0.557827	0.878067	0.655118	0.614814	0.0968063	0.228703	0.2609	0.592538	0.860594
GHG_269	AT4G22690	c3	1.1427	0.77118	0.52418	1.0661	1.0403	0.97449	-0.084127	0.23502	-0.34335	-0.040217	0.31985	-0.24359	1.1179	0.92374	0.59741	0.80636	0.29843	0.58357	-0.227141	-0.222906	0.0990718	1.00454	NA	0.302554	1.0317	0.145682	0.555086	0.944504	1.26456	0.3825	0.874374	1.0108	0.707506	0.677458	0.138768	0.820254	0.20898	0.85807	0.0077443	0.98024	1.0792	0.57896	-0.25714	0.61085	-0.86465	0.37298	0.60337
GHG_315	AT5G09410	c3	0.339356	0.673635	0.787	1.01497	NA	0.677967	0.131129	0.785153	NA	0.31959	0.798354	0.827213	0.563453	0.450686	NA	0.51135	0.137238	0.495542	0.13063	0.79848	0.60673	1.0641	0.72697	0.68006	0.29108	0.1884	-0.032809	0.3887	0.45663	0.7712	0.059171	1.0829	0.9765	0.63931	0.21672	0.50886	0.215336	0.387558	0.798568	0.945504	0.751551	0.416835	NA	0.75312	-0.125784	0.545688	0.786129
GHG_335	AT5G23860	c3	0.28921	-0.112742	0.278951	1.20238	0.756143	NA	NA	0.922073	0.248002	1.17308	0.762625	0.23214	0.814616	0.46121	-0.388696	NA	-0.136927	0.512261	1.32861	-0.0268443	0.632708	1.04756	1.55949	0.753345	0.0704296	0.109069	1.0076	0.825314	0.528223	0.647562	-0.243707	1.24199	-0.0955115	0.824535	0.1141	NA	0.64039	0.14474	0.38567	1.2265	0.34148	0.38042	0.071754	0.40992	-0.59963	0.41966	0.41103
GHG_346	AT5G35790	c3	0.28666	-0.18682	0.67041	1.0515	0.74656	0.50068	0.055644	0.2328	0.1026	0.24351	0.48799	0.40876	0.72273	0.5629	0.25345	0.73131	-0.001174	0.23762	0.21865	0.11249	0.69168	0.8184	0.65157	0.42597	0.35624	-0.10742	0.093763	0.21955	0.4423	0.3518	0.55149	0.67461	0.61764	0.51311	0.15278	0.32254	0.12426	0.21465	0.68353	0.74224	0.67072	0.45416	-0.49146	0.17995	-0.085207	0.36572	0.59508
GHG_366	AT5G55810	c3	0.63595	-0.37532	1.2937	1.2547	0.61909	2.5031	-0.83767	-0.21609	0.89512	1.286	0.30763	0.84854	0.76925	0.4446	1.2531	1.0374	-0.16411	0.7388	1.00001	-0.36814	1.13424	-0.07538	NA	1.35791	0.616838	-0.190596	1.82214	1.61772	0.482848	0.51424	1.32081	-0.0736909	0.759228	-1.10365	-0.18368	0.289205	0.29882	0.089384	-0.1175	1.9291	2.1078	0.88031	0.53171	0.45727	0.76724	0.045973	0.44067
GHG_383	AT5G64170	c3	0.198066	0.582086	1.01188	0.952142	0.747644	0.640349	0.526199	0.20796	0.350907	0.391394	0.607769	0.776628	0.872098	0.799568	NA	0.586599	0.341135	0.52793	-0.0061924	0.69737	1.0365	0.87805	0.87214	0.67782	0.50202	0.020911	0.047121	0.52369	0.57979	0.78842	0.5828	1.0404	0.69818	0.61106	0.59054	0.32278	0.12972	0.84255	1.049	0.77055	0.74482	0.65114	0.055626	0.45061	0.21654	0.52125	0.74955
GHG_386	AT5G66570	c3	0.17952	0.37771	0.68951	0.89737	0.79234	0.78874	0.10468	-0.041392	0.076691	0.198	0.54763	0.31964	1.0293	0.71456	0.90815	0.70122	0.32125	-0.13395	-0.075917	0.35525	0.57965	0.90361	0.64806	0.36518	0.55791	-0.010172	0.31767	0.20013	0.56152	0.66349	0.80914	0.74027	0.68306	0.81384	0.29755	0.060788	0.22247	0.46386	0.98839	1.0109	0.85726	0.80134	-0.48577	0.42001	-0.26605	0.40445	0.60221
GHG_414	AT5G59430	c3	0.24476	0.332414	0.781457	1.15608	0.716556	0.978228	0.18488	0.424713	0.299083	0.328925	0.755316	0.706523	0.89319	0.59963	NA	0.3366	-0.0315189	0.654113	0.310852	0.486219	0.99605	0.722447	NA	0.537958	0.134037	0.38131	-0.170925	0.183379	0.430762	1.0801	NA	0.977982	0.3982	0.678566	0.200408	0.444481	0.081014	0.045627	0.80203	0.84725	0.82561	0.65047	0.028523	0.58048	-0.49309	0.51934	0.58573
GHG_500	AT1G08520	c3	0.8376	0.79585	-0.16803	1.3915	0.9262	0.16735	0.35041	0.020044	0.21203	0.10041	0.58448	0.50261	1.2081	0.57818	0.60009	0.47088	-0.015045	-0.22539	0.22044	0.4781	0.2921	0.5282	0.8995	0.94607	0.73036	0.048839	-0.34584	0.11109	0.1892	0.71946	0.76511	0.88691	0.18877	0.89347	0.33261	0.45287	-0.015222	0.46048	0.68721	0.73955	0.62165	0.3577	-0.075451	0.80213	-0.23612	0.10735	0.89918
GHG_506	AT1G14280	c3	0.176402	0.434852	0.781142	1.07593	0.668875	1.03212	-0.262347	NA	0.279288	NA	0.738807	0.271643	0.341825	0.300399	-0.0682115	0.598357	-0.0381687	1.09022	0.199191	0.221968	0.290692	0.987889	1.27654	0.666195	0.564637	-0.0368504	0.279503	0.469578	0.841245	0.6254	0.257749	0.958728	0.934611	NA	-0.290498	0.775372	0.25635	-0.037873	0.83221	1.0456	0.82846	0.896	-0.67112	0.10678	0.22371	0.40748	0.58051
GHG_508	AT1G19220	c3	0.70901	0.398	0.95047	1.4114	0.30143	1.1179	0.26015	0.98895	-0.079336	0.47412	0.42167	0.47213	0.89257	0.25558	-0.17991	1.0817	-0.68446	-0.31831	-0.31297	-0.22046	0.2685	1.1805	0.3626	0.78383	0.54065	0.38441	-0.80645	0.3276	-0.15573	1.4105	0.65262	0.767	0.43514	1.1898	0.33755	1.328	0.116902	0.269747	1.10583	0.85541	0.833191	NA	NA	0.11934	0.0189037	0.627202	0.233759
GHG_535	AT1G62380	c3	0.209276	0.260102	0.476806	1.12525	0.804212	NA	0.0252203	0.492047	0.0802707	0.41895	0.579226	0.300663	0.662907	0.413432	NA	0.69331	0.0704694	0.143748	0.28502	0.09764	0.34812	1.1453	0.97252	0.5952	0.31639	0.19127	-0.0049671	0.27676	0.56746	0.72621	0.0080138	0.68403	0.67101	0.32064	0.28491	0.2017	0.201017	0.00938796	0.450283	0.978877	0.983784	0.364949	-0.0503679	0.260212	NA	-0.0407363	0.378987
GHG_550	AT1G77490	c3	0.46993	0.38371	0.20615	1.1017	0.82494	0.89886	0.24453	-0.15906	0.5367	0.66135	0.60333	0.57508	1.0357	0.72766	0.32177	0.79092	0.35199	-0.90861	0.341757	0.385076	0.564327	1.19051	0.77658	0.832896	0.244373	-0.250598	0.327708	0.581341	0.124365	0.829782	NA	0.251437	0.81595	1.11913	0.45418	0.179773	-0.209415	0.902042	0.903692	0.681356	0.53832	1.04383	NA	0.24702	-0.462268	0.808258	0.798282
GHG_552	AT1G78590	c3	0.082343	0.65962	0.24664	1.154	1.2837	0.86356	0.91326	0.23101	-0.029164	0.5528	-0.0044338	0.61938	0.96887	0.95064	0.87911	0.24122	0.1258	0.76656	-0.26723	0.73723	0.88913	0.69044	0.92093	1.3422	0.69418	-0.24254	0.16961	-0.087863	0.96915	0.58476	0.77025	1.4028	0.89872	-0.29806	0.54784	0.78335	-0.49785	0.60609	0.58417	0.90028	0.69221	0.97691	0.53956	-0.0072981	0.11832	0.16739	0.39945
GHG_559	AT2G25200	c3	0.455582	-0.0339026	0.451007	1.04209	NA	NA	0.363485	0.123008	-0.191531	-0.469614	0.471783	0.560431	1.09004	0.900954	0.41863	0.630931	0.636324	0.694988	0.142516	-0.143169	0.18994	1.01068	0.988171	0.918154	NA	-0.157504	0.126092	0.0405863	0.911553	0.556504	1.03728	0.906437	0.852514	0.520281	0.281626	0.201932	0.34444	0.44887	0.469	0.81928	0.82879	0.73322	0.37141	0.56318	-0.1101	0.01688	0.53167
GHG_561	AT2G26070	c3	0.94552	0.43789	0.86736	1.2609	1.3004	0.50707	0.79158	-0.42813	1.3335	0.71477	0.61113	0.73403	0.73568	0.7414	0.96794	1.3529	-0.94171	0.28012	0.53893	0.78176	0.25344	0.38078	1.1994	0.42015	0.99827	0.19234	0.11985	0.91075	0.88259	0.87207	1.0659	0.47835	0.89178	0.67241	0.83372	0.71977	0.20312	0.67458	0.96782	-0.21824	1.4764	0.81329	1.1799	0.59355	0.52949	0.84736	0.38774
GHG_564	AT2G30790	c3	-0.07845	0.21834	0.771362	0.85738	0.819425	NA	0.212246	-0.0463016	0.287623	0.216576	0.40935	0.543124	0.895945	0.460261	NA	NA	0.254731	0.251425	0.332031	NA	0.768317	1.1492	0.99218	0.515571	0.110785	0.0166292	0.185103	0.198063	0.424629	0.679179	NA	0.565253	0.41395	0.415861	0.0606858	NA	0.21938	0.13113	0.66129	1.0583	0.46267	0.29714	0.26579	0.11276	0.03412	0.25896	0.34109
GHG_586	AT3G02150	c3	-0.217975	0.607466	1.10464	1.09167	0.423044	0.878514	-0.249111	0.594083	-0.00992582	-0.298155	0.274982	0.756878	0.186766	0.731102	-0.252761	0.431171	0.553181	NA	-0.37514	0.54106	0.62323	1.1216	0.14736	0.66915	0.087066	0.092982	1.0743	0.41481	0.19808	0.83946	0.18457	0.95956	0.071706	0.71695	0.12821	0.25277	0.45022	0.10773	0.19812	1.144	0.22569	0.41502	0.26603	0.59959	0.46288	0.28194	0.011107
GHG_591	AT3G04720	c3	0.69292	0.1522	0.563	0.76344	1.2079	0.68958	-0.11123	0.63936	-0.061023	-0.44612	0.44261	0.74156	1.1041	0.90393	0.69033	-0.0073192	1.2402	0.81689	-0.07647	0.30511	0.36649	0.87716	0.97351	0.66545	0.47147	-0.18505	0.076175	0.50798	1.6006	1.1622	1.3617	0.47395	-0.067326	0.19995	-0.049238	1.3587	0.752885	0.481163	0.228053	1.08068	1.08067	0.791757	1.00811	-0.3473	-0.253395	-0.0380082	0.638273
GHG_597	AT3G16857	c3	0.61323	0.20688	-0.058818	1.2994	1.1284	0.76189	0.25466	0.56832	0.1345	-0.025874	0.67516	-0.12959	0.35629	0.5658	0.96469	0.32997	0.24874	0.49465	-0.252599	0.30802	0.428357	1.25529	0.893422	NA	-0.0808936	-0.390042	0.117176	0.709705	0.488039	1.03161	0.79896	0.699325	0.962525	0.668729	0.310148	0.168092	-0.15691	0.47021	0.77551	0.69215	0.74438	0.68709	-0.19199	0.18413	0.36976	0.47862	0.41712
GHG_615	AT3G47620	c3	0.3326	0.44091	0.62508	0.78654	1.191	0.94869	0.27973	0.10671	-0.011415	0.012494	0.27172	0.69815	0.69108	0.81551	0.74532	0.81776	0.16515	0.45508	0.492076	0.301027	0.674061	0.943061	1.2499	0.931256	0.565307	0.0453887	NA	0.096687	0.541514	0.566697	0.689517	0.811848	0.63154	0.545782	0.261409	NA	0.16223	0.37302	0.84155	0.85484	0.9519	0.85414	0.33515	0.082447	-0.093783	0.28249	0.26884
GHG_616	AT3G49110	c3	0.10346	0.49635	0.17531	1.116	0.9555	0.45683	0.054816	0.83367	-0.10064	0.27044	0.2858	0.56397	0.66463	0.77539	-0.10112	0.13957	1.1098	0.77081	0.12681	0.2826	0.089739	1.0035	0.91903	0.79592	0.58634	-0.53067	0.15829	0.14216	0.82014	0.85309	0.93108	0.56522	0.46907	-0.37286	0.34098	1.3902	0.399913	0.0810212	0.412469	1.13365	1.49743	0.521939	0.286787	-0.132307	NA	NA	0.492249
GHG_650	AT4G34730	c3	0.7219	0.96532	0.88466	0.77086	0.87086	1.3104	0.74787	-0.25634	-0.12468	0.33556	0.79472	-0.061509	1.0858	1.1545	0.53298	0.8459	-0.40915	0.68656	0.222248	1.00031	0.966948	0.912898	0.447132	0.58875	0.755985	-0.59029	0.514841	0.825775	NA	0.925078	0.850007	1.13639	0.64039	0.601741	0.290498	0.278758	-0.19825	1.1573	1.1817	0.81214	1.1896	0.92118	-0.6761	0.25419	-0.26103	0.6881	1.051
GHG_676	AT5G16370	c3	-0.13288	0.641573	1.39057	1.45644	NA	0.995156	0.0782326	0.169533	-0.10521	0.000810398	0.473644	0.543065	0.553505	0.481555	-0.082136	0.400117	0.71708	0.974622	-0.47099	0.81013	-0.36263	2.4533	0.51472	0.83139	0.16935	-0.025045	-0.13371	0.24046	1.0187	0.49232	1.3861	0.42726	1.4317	-0.073901	0.38925	0.47895	0.55	-0.566412	0.82298	0.256975	0.376623	0.750629	NA	0.454141	2.18882	0.832237	-1.34159
GHG_706	AT5G49450	c3	0.1431	0.59421	0.318	0.82929	1.2431	1.0399	-0.23639	-0.98091	-0.18666	-0.33864	0.4186	0.21416	1.3269	1.2195	0.59422	1.2149	-0.15115	0.95027	0.42357	0.36522	-0.093457	1.1965	1.1874	1.3694	-0.2121	0.14062	-0.38563	0.34503	0.61863	0.78461	0.46229	0.71306	0.57186	0.39586	0.094283	0.23512	0.0091309	0.28371	0.26603	0.85496	0.83295	0.61968	0.078537	0.37168	-0.17548	0.5322	-0.01713
GHG_708	AT5G51910	c3	0.64718	0.7965	1.2004	1.2388	0.89304	1.2104	0.54996	0.75409	0.020541	-0.055812	0.11084	-0.12055	1.2367	0.47368	0.10335	0.65662	0.28415	0.60042	-0.58651	0.91628	0.8567	0.97397	-0.50228	1.0125	0.35531	0.1227	0.095316	0.42502	0.85804	0.36263	0.96763	1.5344	1.043	1.0551	0.041772	1.0687	0.0888727	0.641733	0.442128	0.8843	0.745725	0.790185	-0.545659	1.37047	-0.679587	0.700103	0.056461
GHG_736	AT3G17330	c3	0.412471	0.213203	1.12317	0.24585	0.203756	0.871739	0.193859	0.677104	-0.659164	0.182515	0.624566	0.521842	1.3812	1.14576	NA	1.07019	-1.01731	1.67147	0.96151	0.55191	0.77723	0.70852	-0.12364	0.36481	0.055779	-0.81622	0.56992	0.78686	0.81275	-0.21586	-0.014104	1.0911	0.70975	0.79692	0.86716	-0.041871	-0.656492	NA	0.990237	0.61358	0.32182	0.499955	NA	1.14137	1.03095	0.52858	1.41034
GHG_752	AT1G80460	c3	0.274459	NA	0.957624	0.787197	1.10685	0.586599	0.278637	0.378505	0.0882218	-0.039482	0.72081	-0.0286858	1.05683	0.768326	0.713998	0.685889	0.103079	1.05283	-0.020767	0.1979	0.68244	1.0248	0.81882	1.0204	0.32495	0.33313	-0.029999	0.20581	0.5021	0.47863	0.62548	0.98288	0.86494	0.84421	0.031176	0.17691	0.434679	0.300993	0.347666	0.913667	0.963734	0.875024	NA	0.20465	-0.197773	0.0286942	0.422124
GHG_756	AT5G50950	c3	0.61642	-0.68378	0.86913	1.0227	0.88614	0.15058	0.68896	0.010425	-0.1305	0.5466	0.56995	1.0697	0.95422	0.73683	0.54853	0.66251	0.73984	-0.076743	0.30578	-0.19679	1.378	1.11	0.7686	0.48252	0.1609	0.19456	-0.32332	0.13734	0.18278	-0.010907	0.34924	1.1138	0.96622	0.79258	0.8217	0.94845	0.20806	0.63976	0.54148	0.59662	0.54708	0.63383	-0.3542	0.54671	0.72753	0.5628	0.571
GHG_010	AT1G06670	c4	0.33936	0.60949	0.73708	0.53019	0.29729	-0.064744	0.1071	0.76	0.77319	0.79552	1.0296	1.1697	0.11961	-0.061637	-0.26309	0.35898	-0.12437	0.97683	0.38417	0.68721	0.46736	0.33765	0.11913	0.064388	0.091032	0.54736	0.47283	0.95026	0.72787	0.92189	-0.22879	0.50528	-0.031468	0.5641	0.47268	1.0371	NA	0.484174	0.78159	0.104327	-0.0247865	0.124327	-0.532429	1.04403	0.0845723	1.01182	1.14566
GHG_019	AT1G12580	c4	0.40517	0.34274	1.6339	0.10735	0.33811	0.75142	0.092123	1.0404	0.53855	0.78773	0.88713	0.83985	0.58959	-0.62681	-0.4999	0.35684	-0.69294	1.0967	0.330483	0.818874	1.22841	0.842662	0.773036	-0.341897	0.303127	0.471042	0.659969	0.188745	NA	NA	NA	0.920847	0.723293	0.0140588	-0.27638	0.712182	0.2368	0.61943	0.89454	0.66894	0.18808	0.5619	-0.25954	0.61906	0.29643	0.17293	1.085
GHG_021	AT1G12820	c4	NA	1.00935	0.361268	0.574522	0.426665	0.752983	0.245716	0.415092	0.761998	0.866879	0.470291	0.0288215	0.602709	0.0472708	0.0435325	0.490624	0.0524865	0.935659	0.0973977	0.271854	0.814436	0.36038	0.177322	-0.025405	0.454331	0.637423	0.610021	0.720992	0.969164	0.675187	0.269091	0.469148	0.458692	NA	0.341213	0.21655	0.0285813	1.10992	0.938473	0.432957	-0.0219564	0.212065	-0.492592	0.069048	NA	1.15895	0.843858
GHG_025	AT1G16700	c4	-0.085207	1.0929	1.3469	0.67377	-0.15405	0.50546	-0.18445	0.25734	1.014	1.1275	0.94505	0.38108	0.28086	0.0080274	-0.30424	0.5415	0.54087	0.30711	NA	0.792914	0.637115	0.771385	-0.275222	0.0269918	0.432493	0.439804	1.60544	0.747161	0.419703	1.09951	0.746506	0.0744364	0.344865	0.221355	0.927934	-0.229678	0.153531	0.719925	0.829471	1.34864	-0.0498598	0.299278	0.598553	-0.157996	-0.056952	NA	0.720243
GHG_051	AT1G31970	c4	0.30765	0.65758	0.3837	0.70049	0.22991	-0.070326	0.25882	0.066634	0.54031	0.45753	0.92358	1.1397	0.21822	0.26052	0.0099732	-0.044185	0.25849	0.75315	-0.066297	0.80257	0.3097	0.4919	0.042831	0.37952	0.19768	0.2028	0.65374	0.76997	0.57301	1.085	0.17611	0.27124	-0.088891	0.41204	0.24782	0.59103	0.28074	0.71468	1.0183	0.41116	0.2855	0.042441	0.029508	0.093764	-0.051343	0.87073	1.2495
GHG_060	AT1G44575	c4	0.20494	0.53446	0.25356	0.82117	-0.44698	-0.73305	0.42391	0.96537	0.84972	1.4321	0.90782	0.92768	0.26505	0.16808	0.667	0.50476	0.72306	1.0622	0.48195	1.305	1.0153	0.3717	-0.19038	0.32329	0.34914	0.61908	0.59428	1.0779	0.49151	1.0078	0.54127	0.71064	-0.45854	-0.17546	0.87864	0.58772	0.738781	1.57991	0.932741	0.308832	0.533679	0.408006	-0.0944648	0.512251	0.808675	1.62217	1.493
GHG_062	AT1G48300	c4	0.386407	0.20449	0.751509	0.739929	0.217771	0.896409	-0.658312	0.714773	0.898761	1.43972	0.913868	0.451759	-0.24968	0.198546	NA	0.895119	0.100957	0.707505	0.23731	0.47418	0.68529	1.1089	0.42032	0.20237	0.58015	0.44565	0.4983	0.59161	0.96178	1.0264	-0.15465	0.27969	0.13732	-0.12268	0.088572	0.53957	0.65981	0.51709	-0.036537	1.0658	0.37725	0.0044008	-0.10616	0.16266	0.74199	0.98473	0.77699
GHG_063	AT1G48650	c4	0.62748	0.83628	0.63126	0.43892	0.40815	0.087928	0.12347	0.51379	0.55659	0.51857	0.78031	0.6086	0.24509	0.17625	-0.66121	-0.10432	-0.11194	0.86504	0.0678417	0.684648	0.536089	0.508846	-0.370692	-0.180194	0.0306437	0.537575	0.420065	0.78371	NA	0.772678	0.000602244	0.0242976	0.563002	0.447722	0.655626	0.983777	-0.042506	0.729648	0.735153	0.126968	0.00821856	0.0182921	-0.768963	0.481461	NA	1.02431	1.17486
GHG_074	AT1G59760	c4	0.291975	0.811259	0.476847	0.820533	0.56262	0.350394	-0.236841	0.255157	NA	1.00308	1.0383	0.682378	0.317536	0.369458	0.0970334	0.393894	-0.293956	0.428219	0.376729	0.58839	0.29356	NA	0.763371	0.370641	-0.0114439	0.608144	0.0356434	0.373096	0.432804	0.351195	0.334002	0.212405	1.08007	0.542244	0.693529	1.12882	NA	NA	1.18585	0.879893	0.168478	-0.214538	-0.484003	0.645345	-0.0777729	1.1907	1.19544
GHG_075	AT1G59990	c4	0.414904	0.542109	0.557502	0.707344	0.217049	-0.175592	0.114853	0.47889	0.542317	0.932459	1.01709	0.942939	0.109281	0.0766011	-0.293078	-0.006305	NA	0.630902	0.642954	NA	0.509332	0.394049	0.147387	0.297743	-0.0439557	0.366032	0.205162	0.680803	0.319686	1.05677	-0.0349437	0.237518	-0.0235713	0.0256853	0.274027	0.719235	0.137669	0.513209	0.690193	0.43749	0.207984	0.164657	0.191968	0.144673	0.102436	0.604275	1.02317
GHG_090	AT1G72370	c4	0.32788	0.62648	0.76231	0.79976	0.41257	0.15169	0.0044684	0.11828	0.20997	0.56486	1.11	0.95374	0.75225	0.29712	0.38493	0.31105	0.34105	0.52414	0.10577	0.99895	0.74892	0.51662	-0.20034	-0.079268	0.39533	-0.0059137	0.47403	0.66814	0.55215	1.2081	0.56523	0.56469	0.35953	0.42541	0.62638	0.72884	-0.0860705	1.17945	NA	0.480726	0.237604	0.439624	-0.652431	0.451774	NA	1.06894	1.22503
GHG_100	AT1G77760	c4	-0.010183	0.8097	0.99567	0.63759	0.33976	0.32515	0.15513	0.13063	0.6378	0.84404	0.91143	0.74025	0.25593	0.3774	0.54279	0.046984	0.56498	0.68343	-0.085152	0.86676	0.9886	0.62566	0.19961	0.28305	0.1602	0.15107	0.43172	0.77974	0.85357	1.0261	0.55033	0.13525	0.32068	0.51282	0.729	0.45943	0.193754	NA	1.19193	0.609407	0.221455	0.0740038	0.0162938	NA	0.588988	0.959662	0.894429
GHG_104	AT2G01350	c4	0.28983	0.39607	0.47624	0.80932	-0.15886	0.37581	-0.27554	0.67369	0.87728	1.0853	1.0694	1.1362	0.2062	0.18896	-0.057498	0.32089	0.21832	0.64006	0.43935	-0.04092	1.1635	0.45233	-0.4021	-0.083927	0.33731	0.43287	0.32035	0.85404	0.56836	1.5183	-0.13077	0.61837	0.24796	0.21361	0.55279	1.2102	0.64761	-0.011347	0.59658	1.1104	0.16159	0.036823	0.74965	-0.10649	0.74695	0.66011	0.6767
GHG_147	AT2G37040	c4	0.27774	0.92224	0.70532	0.4073	0.036087	0.21928	0.1733	0.066043	0.99295	0.98043	0.92677	0.84862	0.37839	0.36393	-0.01479	-0.031988	0.29918	0.81775	0.061818	0.74412	0.67901	0.485	-0.12897	-0.044939	0.11174	0.33014	0.80578	0.97489	0.7356	0.71151	0.36043	0.44697	0.13066	0.27367	0.56667	1.1245	-0.0342744	0.978887	NA	0.552283	0.0367824	0.0573658	-0.154888	0.429808	0.442698	1.05889	1.0902
GHG_168	AT2G47250	c4	0.54142	0.87147	0.57783	0.34525	0.23265	-0.26938	0.028642	0.38797	0.334	0.689	0.73802	1.1437	0.29692	-0.18966	-0.2971	0.29471	-0.083786	0.57901	0.141377	0.462976	0.383151	0.958766	NA	0.181433	0.699236	0.335333	-0.134972	1.0183	0.242248	0.447525	-0.426541	0.875514	0.186509	0.359143	0.695403	0.722098	0.0035109	0.82775	1.0117	-0.50288	0.52585	-0.1416	-1.1215	1.0196	-0.071966	0.56577	1.2087
GHG_177	AT3G02780	c4	0.17518	0.49221	0.82531	0.64693	0.87775	0.41619	-0.48826	0.11208	0.62436	1.0916	0.25019	0.7568	-0.10575	0.42832	0.16725	0.19523	0.4457	0.76428	0.250428	1.15605	0.591957	-0.0636749	0.993301	-0.554733	1.12653	0.134032	1.20148	NA	0.923551	1.94795	0.249925	0.171038	-0.3082	-0.338679	-0.331722	0.314581	0.420698	0.497318	0.373837	0.576792	0.405215	-0.65086	0.94718	-0.385855	-0.478629	0.838582	NA
GHG_188	AT3G13920	c4	0.084742	0.505	0.88088	0.72545	0.22348	0.039932	-0.18545	0.23418	0.32434	1.2072	1.4758	0.93632	0.41858	0.46331	0.58649	0.76692	-0.05121	0.46877	0.255831	NA	1.36872	1.28886	0.140963	0.197163	-0.106569	0.110641	1.52387	0.722002	0.642314	1.1115	0.420532	0.00339536	-0.662715	-0.0459982	0.165413	0.435503	0.15704	0.76804	1.15	1.0434	0.44861	0.14933	0.60555	-0.14471	-0.72855	0.50641	0.75385
GHG_197	AT3G19760	c4	0.552235	0.0904052	0.514397	0.730398	0.18626	-0.336942	0.190181	0.754529	0.898387	NA	1.34556	0.996584	0.988491	-0.07705	-0.518987	0.534495	-0.34722	0.862825	0.49981	0.94433	1.2343	0.87822	0.16022	0.5252	0.046757	0.20262	0.70229	0.89155	0.18878	0.73661	-0.59577	0.41146	0.29335	0.61574	0.54325	0.77678	-0.243532	0.297709	0.79575	0.680917	-0.246893	0.189931	0.235546	0.258767	NA	0.591003	0.929983
GHG_201	AT3G22330	c4	0.32593	0.1092	0.91648	0.6409	0.082944	0.17853	0.12495	0.91213	0.72847	0.82162	1.0552	0.84633	0.13167	0.1829	-0.16752	0.12002	0.22552	0.75044	0.55561	0.78402	0.56077	0.45415	-0.38943	0.23802	0.046874	0.5625	0.38803	0.80075	0.55518	1.2481	0.24973	0.52291	0.010088	0.17003	0.39353	0.83481	0.46981	0.19545	0.89431	0.49474	0.43755	-0.11962	0.49426	0.71114	-0.099334	0.40245	0.86254
GHG_204	AT3G24170	c4	0.044643	0.92584	0.9159	0.48385	0.17236	0.18346	0.052949	0.58423	0.96354	1.2011	0.96139	0.88159	0.13972	0.26741	0.193	0.15909	0.42266	0.67845	0.218596	0.843618	NA	0.811744	0.0807527	0.0433775	0.0279797	0.343614	0.911767	1.0536	0.709021	0.562273	0.0565432	0.234184	0.167404	0.283591	0.719058	0.875032	0.303498	0.853593	0.880589	0.620794	0.107953	-0.139804	0.0831543	0.37434	1.05853	0.83194	0.923433
GHG_210	AT3G44720	c4	0.231167	NA	0.815076	0.38687	0.0824979	0.191066	-0.138737	0.285887	0.467002	0.78886	0.680673	0.631525	0.609092	-0.076548	-0.121786	0.335717	0.533319	1.08246	-0.329479	0.901511	0.386213	0.245752	-0.13333	0.084767	0.198867	0.487325	0.765787	0.857187	0.796466	NA	0.528297	0.249402	0.0713434	0.394019	0.43979	1.12407	0.00056506	1.1639	0.2188	-0.016954	-0.18598	0.036462	0.11189	0.28198	0.76814	0.83931	0.60541
GHG_223	AT3G52960	c4	0.32343	0.64346	0.36814	0.63648	0.16366	0.09932	0.12137	0.21596	0.61027	1.0846	0.88812	0.80286	0.56001	0.29772	0.16842	0.22195	0.42532	0.33764	0.32951	0.7037	0.69233	0.67984	0.19088	0.047548	0.004885	0.36884	0.52079	0.83081	0.7167	0.77813	0.51877	0.21216	0.028436	0.32298	0.44834	0.57402	0.228093	0.621337	0.818237	0.778254	0.0467094	0.314379	NA	0.184188	NA	0.794945	0.934045
GHG_228	AT3G56010	c4	0.66508	0.89255	0.71406	1.0303	0.45376	0.29608	0.31895	0.51537	1.013	0.77857	0.72139	0.45863	0.26738	0.25589	0.53004	0.072756	-0.10634	-0.43633	0.443141	0.365081	0.570385	1.39757	NA	-0.417808	0.140186	0.315935	1.01384	0.932749	0.84213	0.515489	0.313207	-0.075258	0.461908	0.693928	0.268394	-0.031127	0.581048	0.596579	0.886551	0.788391	0.343048	0.413243	NA	0.448298	-0.0449436	1.51626	1.14623
GHG_234	AT3G61240	c4	0.592511	0.960281	0.787854	0.796311	0.0712922	0.852212	NA	0.964399	0.809026	0.990433	0.466119	0.534093	0.131594	0.682058	-0.312355	0.841563	0.0561095	0.878329	0.298352	0.85794	1.01385	0.507272	0.589597	0.826032	0.339611	0.366484	0.600869	1.31028	0.348056	1.44921	NA	0.121284	0.393149	0.808937	0.079106	0.0881496	0.56223	0.445	0.79888	1.4221	0.14609	-0.55354	0.39404	0.39666	0.15869	0.48807	1.6
GHG_235	AT3G62250	c4	0.12438	0.45245	0.79889	0.81626	0.26766	0.15813	-0.06945	0.34753	0.36187	0.7403	1.0553	0.86532	0.67782	0.19805	0.1225	0.21698	0.22823	0.54708	0.256693	1.0308	0.977836	0.799865	0.127806	0.224094	-0.265407	0.271612	0.259234	0.755188	0.581959	1.11716	0.304295	NA	0.0213038	0.15573	0.256521	0.537443	-0.0195883	0.771878	1.16637	0.888193	0.285408	0.096642	0.162097	-0.0588619	NA	0.579056	0.99726
GHG_236	AT3G62310	c4	0.460324	NA	0.227673	0.486962	0.245703	0.545197	-0.16911	0.745769	0.582341	0.620776	0.541337	0.921403	0.423923	0.206217	-0.180471	0.12772	0.372308	0.868286	0.264145	0.518832	0.734656	0.737986	-0.144241	0.349161	0.513976	0.0266109	0.782049	0.977905	0.181304	1.08054	0.163835	0.216625	0.176474	NA	0.386426	NA	0.127823	0.678533	0.797473	0.523045	0.325536	0.122679	-0.427186	0.572972	0.0601684	0.7843	1.25193
GHG_250	AT4G09730	c4	0.31669	0.6967	0.2695	0.63	0.12092	0.34507	-0.16527	0.18948	0.34782	0.96626	1.0427	0.74249	0.18328	0.16821	-0.46593	0.40791	0.29467	0.37656	0.041268	0.89107	0.59137	0.16484	0.086219	0.10475	-0.19275	0.4761	-0.31787	0.82734	0.79739	0.82781	-0.19318	0.29807	0.38136	0.36855	0.42635	0.88841	-0.0443781	0.819542	1.07394	0.320717	0.73151	-0.341299	NA	0.497886	-0.429732	1.03029	1.15799
GHG_251	AT4G10180	c4	0.66864	1.0294	0.83108	0.57079	0.48981	-0.077126	0.45337	1.669	-0.1635	1.528	0.41848	0.63508	1.1172	-0.10605	-0.061508	0.072515	-0.66931	0.89765	0.569384	NA	0.0234341	0.744742	0.714436	0.983508	0.536491	0.139152	0.831852	1.12417	0.683636	0.3958	-1.1707	1.09303	-0.279283	1.43737	1.89419	0.473771	-0.157465	0.845776	1.01414	0.0850181	-0.0633746	-0.564598	NA	1.55141	-0.363333	0.899187	1.38227
GHG_258	AT4G16680	c4	0.27483	1.148	1.3182	0.37801	-0.039472	0.18865	0.3163	-0.0093781	0.89006	0.5683	1.5149	0.67037	-0.014227	0.6296	-0.71941	0.13942	-0.25092	0.5159	-0.606552	0.684828	0.540277	0.810783	0.569409	0.745409	1.06707	0.382549	0.22789	1.38867	-0.21743	0.632918	NA	-0.106149	0.222574	0.779907	0.473279	0.94234	0.089512	0.62183	0.71697	0.011258	0.21069	0.30649	-0.18821	0.10975	1.0632	0.063479	0.30934
GHG_270	AT4G23100	c4	0.5575	0.61242	0.48577	0.76676	0.68264	0.12764	0.16956	0.51877	0.92298	0.81497	0.79836	1.0351	0.29427	0.27735	0.19774	0.24565	0.53208	0.49541	0.28093	0.52692	0.52978	0.75259	0.44544	0.024222	0.20259	0.24821	0.80183	0.987	0.78401	0.99339	0.084264	0.48723	0.27602	0.69934	0.50904	0.90219	0.37602	0.782	0.81747	0.67336	0.22725	0.061369	-0.33987	0.42872	0.94656	1.1689	1.2188
GHG_291	AT4G32660	c4	1.5622	0.3863	0.80174	0.29441	0.023819	-0.58577	0.081625	0.40821	-0.19009	1.1105	0.6216	1.0779	0.57456	0.60205	-0.11227	1.1747	0.49773	0.22644	0.66933	0.77238	0.56162	0.79804	0.30358	0.36095	0.4606	1.0622	0.65663	-0.15855	0.43709	0.6515	-0.44071	-0.14737	0.87875	1.0976	0.40987	0.18214	-0.227319	1.27105	1.46707	0.5594	-0.553307	0.282285	NA	1.64431	1.2241	0.127033	0.898361
GHG_302	AT4G38950	c4	0.156532	0.826779	0.748826	0.752466	0.111058	0.505013	0.0371193	0.55279	NA	0.886978	0.949669	0.915928	0.229705	0.159316	NA	0.215112	-0.0423922	0.671594	0.29898	0.8111	0.77732	0.83812	0.59898	0.36877	0.0065279	0.17855	0.10485	0.93132	0.66691	0.8741	-0.11032	0.56562	0.089727	0.17949	0.29577	0.71978	0.053688	0.50259	0.95849	0.70594	0.46583	-0.11109	-0.16487	0.27176	0.23229	0.83108	1.1079
GHG_314	AT5G09330	c4	0.35352	0.99754	0.97722	0.11128	0.078438	0.71146	-0.30303	0.88591	0.60388	1.031	0.59294	0.88436	0.39624	0.1588	0.25257	0.28251	-0.34963	1.2241	0.313564	1.20581	1.32596	1.07683	-0.299277	0.514556	0.205415	NA	1.14395	0.447241	0.666182	0.794945	0.115658	NA	0.188284	0.387039	0.287196	0.0712792	0.053966	1.105	1.4004	0.35594	0.58501	-0.13929	-0.16564	0.6407	-0.24899	0.5143	1.1736
GHG_322	AT5G13110	c4	0.096063	0.979643	0.792972	0.466124	0.257539	NA	0.287404	0.292039	0.714105	1.03901	1.05942	0.495025	0.0734096	0.256015	0.0642144	0.214203	0.313921	0.635213	0.0142363	NA	0.823115	1.07772	0.106642	0.112862	0.341001	0.143732	0.817488	0.839752	0.677317	1.16282	0.118394	NA	0.193676	0.24104	0.573293	1.03521	0.15413	0.81763	0.93014	0.93259	0.17112	0.18056	-0.053573	0.51943	0.15433	0.69023	0.93284
GHG_334	AT5G23060	c4	0.295997	0.624431	0.982228	0.720464	0.12297	0.44424	-0.0324455	0.411196	0.96748	1.28344	1.35801	0.421285	0.673885	0.236241	0.284833	0.473951	NA	-0.00222912	0.454099	0.737942	1.10181	1.02706	0.362656	-0.0822455	0.139143	0.367417	0.813204	0.768908	0.669587	0.704072	NA	0.298277	0.0556655	0.701595	0.539539	0.535603	0.320795	0.662351	1.11458	1.00129	0.466377	0.230444	0.23311	0.0651568	NA	0.841027	0.916029
GHG_345	AT5G33320	c4	0.18538	0.56735	0.42358	0.55841	0.35692	-0.20488	0.30745	-0.075684	0.38839	0.42074	0.71869	1.126	0.60744	0.24082	-0.087775	0.12859	0.65801	0.27009	0.15582	0.74105	0.22499	0.3105	-0.17458	-0.38328	-0.013067	0.2664	0.53823	0.99233	0.41076	0.51371	0.030482	0.45065	0.16179	0.76051	0.61212	0.99109	NA	1.15669	0.942801	-0.0309629	-0.0920815	0.403051	NA	0.610438	-0.0892024	1.35792	1.27962
GHG_350	AT5G40770	c4	0.30323	0.62746	0.79844	0.70825	0.29714	0.23914	0.058177	0.32901	0.60255	0.89902	1.0899	0.94558	0.38623	0.22502	0.095637	0.23326	0.54488	0.61092	NA	NA	0.841702	0.494252	0.21789	0.218339	-0.0832576	0.43515	0.700339	0.82209	0.767608	1.11279	0.384051	0.178564	-0.031282	0.270199	0.384862	0.72967	0.480711	0.644927	0.878177	0.849993	0.178504	0.185882	NA	0.104809	NA	0.663565	0.966085
GHG_352	AT5G42980	c4	0.038255	0.73578	0.95747	0.9852	0.12954	0.09892	-0.11165	0.74191	0.86927	1.3007	1.0675	1.1216	-0.052034	0.238	0.19187	0.17848	-0.043187	0.87493	0.39711	0.68642	0.97113	0.90892	0.56149	0.17398	-0.10411	0.36512	1.0629	0.99281	0.88548	1.3062	0.087169	0.33748	0.15554	-0.35534	0.29242	0.59788	0.40663	0.35608	0.87388	0.9311	0.29935	-0.03377	0.49729	0.26078	0.54431	0.79938	0.85252
GHG_360	AT5G48880	c4	-0.00799638	0.784314	0.765581	0.0550009	0.0730173	0.120594	0.537823	-0.0123581	NA	1.01521	1.19489	1.18231	0.324378	0.233325	0.100139	0.0989334	0.434652	0.589975	0.15606	0.98933	1.038	0.19525	0.3029	0.13441	0.10886	0.21475	0.51609	0.81398	0.57331	0.85017	0.56024	0.26271	0.084167	0.032011	0.68477	1.0857	-0.0572523	0.809668	1.25923	0.599486	0.01681	0.197584	NA	0.249429	0.623676	0.918642	1.01362
GHG_395	AT4G30010	c4	0.0098497	0.65837	1.0263	0.75644	0.16259	0.36488	-0.23047	0.2223	0.34701	0.95479	0.92103	0.63293	0.57925	0.31619	0.23046	0.53119	0.8672	0.65739	0.24436	0.69875	0.78194	0.54056	-0.15151	0.18762	-0.022941	0.61068	1.1678	0.97901	0.88355	1.0289	0.60591	0.23824	-0.20579	0.57218	0.30192	0.54666	0.521222	0.680833	1.08313	1.11987	0.0923107	0.188704	0.384819	-0.274217	-0.00214157	0.378873	NA
GHG_427	AT3G54640	c4	0.344908	0.11861	1.18523	0.593202	NA	0.565952	0.0329876	0.216623	-0.536563	0.63061	-0.0815855	0.73182	NA	0.448291	0.385692	-0.275934	0.947179	0.863746	0.367418	0.647837	0.946583	0.770255	0.0817171	0.0171557	0.491464	0.156963	-0.424394	1.04264	0.547698	-0.107253	0.305372	-0.0177752	0.403868	0.448761	0.539922	NA	-0.684019	1.08474	0.791461	0.702277	0.0581454	-0.169893	-0.237029	NA	NA	0.458616	0.946506
GHG_451	AT1G04510	c4	0.6935	0.53638	0.60576	0.46749	0.39722	-0.15062	0.3554	0.87187	0.68008	0.85079	0.79468	0.071886	0.5811	0.60673	-0.32558	0.74182	0.33535	0.18159	0.34965	1.0757	0.3562	0.24223	-0.24154	-0.0016862	1.0735	0.16439	0.74129	0.65994	0.84077	1.233	-0.80857	0.65314	0.25909	0.48989	0.79589	0.4126	-0.313658	0.567051	0.896858	0.136949	0.607059	0.660639	-0.106225	0.375903	NA	0.947297	1.10252
GHG_459	AT5G43960	c4	0.590923	0.495663	-0.0940949	0.35928	-0.134034	0.225993	0.23662	0.44902	0.416112	NA	0.814651	0.666906	0.167151	0.0913872	0.170305	0.399718	0.333943	0.831369	0.0428221	0.797343	-0.0764549	0.39107	-0.528564	0.318251	0.25834	0.113008	NA	1.14972	0.947022	0.755776	0.335138	-0.0527517	-0.295817	0.310545	0.0893564	0.798862	0.36764	0.78525	0.43809	0.16818	0.51423	0.25225	-0.31881	0.36332	0.13509	1.0743	1.1239
GHG_463	AT1G73730	c4	0.11546	0.74341	0.63452	1.0987	0.6814	0.013186	0.014147	0.79454	1.0081	0.75617	1.0449	0.42055	-0.66245	0.24353	0.45667	-0.16678	-0.015636	0.69447	0.45942	0.12853	0.79577	0.74752	0.56131	0.066534	-0.040531	0.52045	0.8305	0.0032679	0.81825	1.785	-0.95894	0.72581	0.50613	0.079518	0.16465	0.68176	-0.529623	0.639073	NA	0.360119	-0.419967	-0.651102	0.231814	0.202679	0.598258	0.475163	0.885546
GHG_478	AT1G71880	c4	0.207206	0.695955	1.24963	0.483855	0.149309	0.0322183	-0.204864	0.307885	0.486862	0.580694	0.738058	0.274472	0.585854	0.159369	0.598268	0.184429	0.527772	NA	0.0080925	0.84558	1.0537	0.35862	-0.44086	0.2675	0.15658	0.36938	0.80861	1.0063	0.4348	0.50612	0.63995	0.42768	0.21545	0.56362	0.32779	0.72625	0.064606	0.98348	0.83703	0.25129	-0.17273	0.27315	-0.17016	0.45284	0.89166	0.90573	0.76145
GHG_493	AT1G01710	c4	0.37176	0.5262	1.0983	0.81254	0.079098	-0.045834	0.16284	0.75972	0.653	1.0645	0.68195	1.061	0.057859	-0.16605	0.73256	0.041885	0.83727	0.037717	0.57993	0.76216	1.1588	0.52556	-0.75299	-0.48573	0.51048	0.74354	0.67081	1.0514	0.79633	1.2222	-0.42765	0.44109	0.18509	0.62187	0.87424	0.2891	0.0659559	0.00238879	0.913093	1.29355	0.357029	0.0643369	NA	0.275388	0.713322	0.416272	0.92055
GHG_502	AT1G09690	c4	-0.18079	0.80075	0.39534	0.95221	0.20618	0.27585	-0.30186	0.22489	0.2075	0.65926	0.5382	0.99481	0.6089	0.41261	-0.073433	0.82628	0.041032	0.37969	0.095244	1.6433	1.1666	-0.020841	-0.053074	-0.16316	-0.46904	0.32245	0.00097638	0.67379	0.58273	1.1053	0.10692	0.54529	-0.47363	0.28768	0.62889	0.988	0.0709821	0.806919	0.598876	0.522114	-0.254149	0.374341	0.502828	0.579205	0.121713	0.74865	0.963042
GHG_505	AT1G13440	c4	-0.070666	0.79298	0.76442	0.75295	-0.17282	-0.080454	-0.21119	0.74117	0.98677	1.2894	1.2028	0.81642	0.34295	0.21661	0.15464	0.40425	0.42581	0.65081	0.19894	1.1999	1.0019	0.5576	0.38365	0.27519	0.19149	-0.13686	1.0591	0.74994	0.53798	0.81591	0.20544	0.16455	0.44821	0.26514	0.32635	0.76245	0.769891	0.527033	1.18089	1.06499	0.161173	-0.292648	0.351184	-0.0157477	-0.186969	0.97109	0.995137
GHG_511	AT1G21440	c4	0.377367	0.364096	NA	0.625097	0.621071	0.0709217	0.448242	0.212803	0.740498	0.774705	1.06308	1.4228	0.144643	0.438967	0.299026	0.443402	0.72058	0.526948	0.52689	0.92142	1.0419	0.38152	0.77339	-0.23207	-0.00075776	0.4471	0.50395	0.73597	0.54845	0.86988	0.80721	0.47574	0.20728	0.2729	0.70643	0.94961	-0.114939	1.05205	1.02439	0.650202	NA	-0.0208378	0.474074	0.330904	0.772965	1.09213	1.0849
GHG_514	AT1G25550	c4	1.0485	0.45965	0.20028	0.21178	0.1532	0.97137	-0.12197	-0.41241	0.82342	1.1961	0.89753	0.32423	-0.46222	0.52924	0.62147	0.95659	-0.13865	0.98894	0.15962	0.41936	-0.19505	0.80111	-0.40771	0.92743	0.92707	-0.20279	0.7039	0.97918	1.6456	1.0889	-0.02519	0.15392	-0.41174	0.9227	0.22371	0.53711	0.56468	0.59098	0.62872	-0.0088853	0.029659	-0.3023	-0.2176	0.40214	0.33941	0.99191	0.88309
GHG_520	AT1G36730	c4	0.30048	0.46192	0.88687	0.55801	0.23661	0.049911	-0.12517	0.52593	0.80255	1.2594	1.0976	0.781	0.16131	0.12385	0.25393	0.11977	0.28646	0.78042	0.35937	0.84862	0.93458	0.66259	0.34573	0.24309	-0.21904	0.12504	0.91689	1.0825	0.8712	0.67202	-0.09919	0.14613	0.18553	0.30567	0.45786	0.72232	0.2114	0.45846	0.89879	0.64074	0.23428	0.13401	-0.054253	0.28768	0.55624	0.86007	1.1707
GHG_527	AT1G55150	c4	-0.18648	1.5436	1.0216	0.60771	-0.065332	0.19456	-0.42579	0.57608	1.2525	1.184	1.2648	0.97167	0.16142	-0.26907	-0.41888	0.33544	0.14003	0.50829	0.618135	0.711296	0.949842	0.347957	0.573788	NA	-0.756725	0.0401898	0.424927	0.845871	0.88543	0.847408	0.218017	0.186395	0.254063	-0.286758	0.356227	1.02236	0.93714	0.32925	0.51168	0.62119	0.41888	-0.21346	1.1422	0.25315	-0.14578	0.47655	0.82095
GHG_529	AT1G56070	c4	0.89669	0.87888	0.52689	0.58292	0.045935	-0.32649	-0.025104	-0.0041084	0.043733	0.2915	0.66355	1.2673	0.63674	0.46654	-0.48742	-0.082331	0.28492	1.0662	0.016874	0.89614	-0.076008	0.0060471	-0.937	-0.74593	0.13627	0.55732	0.24234	1.0481	0.52605	1.1261	0.1903	0.33839	0.38075	0.93706	0.48048	1.603	0.397701	NA	0.912543	-1.16494	0.220297	0.410151	NA	1.22557	-0.265968	1.96822	1.58254
GHG_531	AT1G56580	c4	-0.036364	0.37151	1.098	0.53876	0.056448	0.12096	0.2432	0.4747	0.86108	0.9454	1.1668	0.93889	0.39116	-0.0039796	0.25218	0.5098	0.4306	0.44621	0.55016	0.66991	0.99601	0.64909	0.019648	-0.14727	0.072417	0.65041	0.58935	0.63752	0.72988	0.78778	0.42515	0.15829	0.35595	0.20504	0.70999	0.74598	0.30814	0.561363	1.38494	0.903733	0.33763	-0.0585981	0.690873	0.187346	0.899247	0.627901	0.800354
GHG_545	AT1G72300	c4	-0.035227	0.42124	1.0972	0.63009	-0.61134	0.66185	0.016953	0.77603	0.31172	0.68659	1.0919	-0.068291	0.6524	0.22779	0.97108	0.81191	0.65596	0.41694	-0.19703	-0.03265	0.79223	-0.26512	0.0025348	0.92912	1.0969	-0.38888	1.0039	1.1206	0.90839	0.49029	0.447	0.705	0.27664	0.72604	0.42442	0.67541	0.84167	1.0129	0.61138	0.73374	0.14493	-0.25195	-0.44701	1.078	1.0012	1.2769	1.1358
GHG_547	AT1G74030	c4	0.025253	0.66914	0.13066	0.69276	0.32446	0.72974	0.80886	0.57478	0.07066	1.0499	1.2262	0.65684	0.59076	-0.41082	-0.041587	0.819	-0.020717	0.97303	0.11809	0.95793	0.7011	0.92084	-0.23116	-0.13724	-0.56058	-0.027739	0.78521	0.9064	0.70498	1.2898	0.70051	0.69536	0.81034	0.30308	0.0056633	0.92636	0.161169	0.771874	0.579438	0.561081	-0.37568	0.141255	-0.267421	0.945452	-0.000841359	0.585451	1.00263
GHG_548	AT1G74060	c4	0.58722	0.820688	0.898694	0.657216	0.142074	NA	0.443666	0.557171	0.622013	0.648471	1.34694	0.637723	0.314916	0.430114	0.239292	0.563532	0.232169	0.814802	0.20223	1.2841	0.57042	0.37096	-0.23326	0.2302	0.11176	0.23379	0.4794	0.88399	0.47066	1.3426	0.47317	0.54907	0.3796	0.50285	0.64736	0.80954	0.279019	1.33778	1.25705	-0.691544	0.628214	0.616367	-1.31147	1.04024	0.355516	NA	1.79794
GHG_562	AT2G27230	c4	0.1356	0.75456	0.99684	0.4949	-0.081825	-0.13518	0.21911	0.79266	0.90236	1.0581	1.2189	1.244	-0.040555	0.68034	0.020106	0.17135	0.51488	0.55686	0.374878	NA	1.04689	0.366628	-0.0267865	0.125846	0.201281	0.535103	0.274322	1.01775	0.451416	1.322	-0.383213	0.537582	NA	0.162773	0.753826	1.00207	NA	0.664098	0.835252	0.885691	0.116809	0.337175	0.261973	0.440079	1.23292	0.856149	0.833428
GHG_567	AT2G32060	c4	0.296914	0.354974	0.788217	0.640495	0.16835	0.112777	0.052567	0.316389	0.624201	NA	1.08473	0.943166	0.5963	0.365168	NA	0.263666	0.359113	0.641928	0.22749	1.0433	0.9563	0.74488	-0.0045786	0.19236	0.025052	0.327	0.43298	0.8729	0.62772	1.0074	0.47001	0.34786	-0.05667	0.33837	0.47073	0.56386	0.195551	0.928386	1.10969	0.611434	0.26592	0.089521	0.2021	0.090075	NA	0.8706	1.20165
GHG_574	AT2G37040	c4	0.3043	0.78482	0.71403	0.43501	0.013114	0.12318	0.10035	0.32913	0.92121	0.96891	1.0083	0.86165	0.48921	0.35793	0.046877	0.10403	0.30341	0.84647	0.14478	0.77582	0.72198	0.43296	0.14667	0.077004	0.19514	0.33823	0.68326	0.9408	0.6631	0.65229	0.47306	0.43964	0.074712	0.31926	0.57368	1.0595	0.117414	1.09463	NA	0.340049	0.165611	0.113492	-0.202925	0.514871	0.517211	1.10042	1.13911
GHG_579	AT2G41840	c4	0.25212	0.99028	0.7343	0.94514	0.13718	-0.50633	0.023366	-0.0052862	-0.074119	0.73603	1.2306	1.0505	0.36427	0.35885	0.17173	0.52386	0.50044	0.45666	0.13377	1.3226	0.51663	0.44307	-0.35822	-0.024177	0.49864	-0.053754	0.12857	0.52977	0.45824	0.80257	0.48139	0.67065	0.5161	0.48253	0.54888	0.79227	0.0433409	1.46557	1.06886	-0.177413	-0.184482	0.42263	-1.03041	1.14125	-0.0862879	1.7502	1.41915
GHG_581	AT2G47510	c4	0.193289	0.51739	0.775902	0.848759	-0.16559	0.145209	-0.0945199	0.891136	0.607537	0.894469	0.942253	NA	0.0983745	0.095647	-0.179802	0.624062	0.35262	0.76007	0.6861	0.79593	0.7255	0.74665	0.2376	0.12018	0.11989	0.28733	0.46315	0.72987	0.45494	0.76429	-0.5239	0.64389	0.2723	0.37368	0.11722	0.70946	0.283284	0.320074	0.688472	0.939293	0.141189	-0.0630701	0.538927	0.0257732	NA	0.365634	0.748945
GHG_592	AT3G11250	c4	0.12081	0.53747	0.64303	0.53449	0.20444	0.45594	0.096342	0.79898	0.47312	0.27681	1.2628	1.0108	0.31146	0.54958	-0.081634	0.63553	0.36969	0.75939	0.40032	0.33421	0.89334	0.33041	0.282	-0.23702	0.51621	0.34191	0.54212	0.94387	0.43401	1.013	0.25122	1.1704	-0.29088	-0.084044	1.0632	1.0546	-0.118641	1.00823	1.10786	NA	0.385641	-0.329726	NA	0.827606	0.17489	1.44706	1.62969
GHG_603	AT3G23940	c4	0.138207	0.808031	0.779126	0.51647	0.199752	0.422705	0.370063	0.153124	0.230749	0.887379	0.94877	1.22908	0.811563	0.0440481	0.159106	0.287241	NA	0.861618	0.128	0.97127	0.87622	0.23486	0.2666	-0.27109	-0.18591	0.23958	0.48252	0.91559	0.39314	0.90684	0.69444	0.63323	0.032444	0.33169	0.64523	1.0214	-0.13018	0.92653	0.59856	0.014	0.50825	0.14845	-0.31631	0.01884	-0.18218	0.67794	1.4778
GHG_612	AT3G44720	c4	-0.197352	0.69176	0.935663	0.490726	0.288664	0.0325662	-0.104964	-0.0572457	0.641758	0.652451	0.883791	0.958915	0.77934	0.662778	0.291824	-0.0663606	NA	1.19754	0.28309	0.7832	0.98181	0.72125	0.21015	0.26158	-0.030626	0.33896	0.68187	1.1863	0.83694	-0.0018904	0.43046	0.28108	0.072524	0.43873	0.72823	0.96368	0.12009	0.97422	0.89755	0.16678	0.48084	0.0040079	-0.29992	-0.091694	1.0348	0.94826	0.57171
GHG_630	AT4G11150	c4	0.52925	0.1078	0.84617	1.015	-0.2507	0.6106	0.028513	0.82773	0.96482	0.77901	1.2381	0.42857	0.2504	0.56432	0.18809	0.050551	0.48873	0.70315	0.47974	1.1436	1.331	0.80862	0.47755	0.57541	0.41004	0.43753	0.44188	0.74364	0.7279	0.43466	0.15443	0.38926	-0.15481	0.33997	0.33859	0.29111	0.125106	0.383229	0.444241	0.640052	0.105717	0.0237216	NA	-0.205344	0.0375656	1.30799	1.09999
GHG_655	AT4G36130	c4	0.60501	0.92614	0.73863	0.56312	0.22785	-0.20422	0.26753	0.3131	0.026492	0.66545	0.57061	0.88582	0.69523	0.23763	-0.33684	0.11325	0.17991	0.80103	0.042811	0.8554	0.54706	0.07977	-0.31087	-0.10847	0.10201	0.65715	0.37377	0.61695	0.43926	0.98362	0.20287	0.65872	0.17109	0.31541	0.53605	1.1131	-0.0958078	1.09417	1.13243	0.107857	0.306724	0.314271	NA	0.538553	-0.307612	0.954193	1.11487
GHG_666	AT5G07090	c4	0.257527	0.683651	NA	0.589607	0.744739	0.250101	0.461665	0.430038	0.303196	NA	0.819557	1.04952	0.685212	0.25214	0.0949661	0.164829	0.661676	0.801951	0.26193	1.06663	0.889265	0.893523	-0.359574	1.15826	-0.124209	NA	0.110722	1.00239	0.324886	1.29331	0.429133	0.296579	-0.0638899	-0.0204641	0.737715	0.865819	-0.00892406	1.11246	0.916789	0.854019	0.0349506	0.14229	-0.156396	0.395247	NA	1.17952	1.13296
GHG_677	AT5G19510	c4	0.40386	0.20257	0.38389	0.72351	0.17787	-0.59971	-0.0027697	0.35139	-0.12223	0.71579	0.78239	0.6852	0.58108	0.57175	-0.024207	0.14366	0.039216	0.9978	0.28199	0.72692	0.48062	0.18662	-0.39058	-0.093785	0.23469	0.13389	0.37566	0.98897	0.41622	0.77933	0.27222	0.1422	-0.076176	0.29499	0.45583	0.80144	0.474903	1.20364	NA	-0.100778	0.534521	-0.224409	-0.340443	0.267958	0.221163	0.994141	1.34913
GHG_680	AT5G22440	c4	0.34522	0.50299	0.7134	0.63254	0.29963	0.35429	-0.073971	0.11198	0.44576	0.82721	1.0399	0.86952	0.5242	0.27049	0.010928	0.18266	0.016469	0.51046	0.12389	NA	0.766765	0.301066	0.019287	-0.112518	0.0126756	0.2358	0.28749	0.609096	0.436313	1.10291	0.490528	0.243707	0.307586	0.441022	0.340436	0.75314	0.0540877	0.660693	1.01696	0.730537	0.184286	0.117635	0.186206	0.0257115	NA	0.785029	1.04485
GHG_691	AT5G35530	c4	0.38914	0.56667	0.77125	0.76178	0.14352	0.17398	-0.043956	0.5706	0.65346	0.26803	0.84269	0.88605	0.56869	0.2398	-0.11669	0.58729	-0.21511	0.92532	-0.027655	0.95351	0.96162	-0.1514	-0.18398	-0.23452	0.20944	0.76369	0.49312	0.843	0.57466	1.2014	-0.025226	0.71614	-0.30819	0.31618	0.53575	1.3349	0.0458212	0.819533	0.55394	0.0734156	0.0596662	0.277841	-0.502475	0.582657	NA	0.869679	1.06729
GHG_701	AT5G46430	c4	0.20233	0.54807	0.78539	0.75055	0.1218	0.23995	-0.24473	0.52341	0.46444	0.80247	1.0571	0.89742	0.3651	0.0023289	0.30341	0.349	0.43041	0.57238	0.37461	0.97373	0.85383	0.68489	0.16231	0.02907	0.0088692	0.17614	0.64603	0.66621	0.67331	1.1607	0.31426	0.2856	0.09819	0.34481	0.28137	0.43684	0.372993	0.321861	1.29371	1.01353	0.237155	-0.0312196	0.652363	-0.15854	NA	0.609571	0.895295
GHG_712	AT5G56710	c4	0.10941	0.54059	0.68441	0.65848	0.04967	0.14724	0.099254	0.33868	0.49272	0.84622	1.0163	0.9521	0.26805	0.24956	-0.056233	0.34078	0.15801	0.64187	0.26438	0.81068	0.80355	0.63657	0.055155	0.10952	-0.09009	0.34639	0.37533	0.78556	0.51321	1.0755	0.043558	0.43405	0.16054	0.08624	0.38081	0.74615	0.101414	0.423793	0.94326	0.811777	0.185033	0.0141213	0.390993	0.0950072	NA	0.682944	0.919414
GHG_716	AT5G60390	c4	0.36871	0.34378	0.42691	0.57285	0.20582	0.18698	0.16893	0.33933	0.19893	0.4768	0.7688	0.77763	0.44803	0.78829	0.097149	0.26382	0.25445	0.63345	0.0952764	0.865304	0.527589	0.51994	0.261667	0.29851	0.178283	0.138436	0.53527	0.590681	NA	0.843452	0.157633	-0.013281	0.00836863	0.526049	0.459292	0.955952	0.057767	0.72002	0.6947	0.36152	0.28097	-0.45168	-0.26125	0.1698	0.25686	0.43688	1.1745
GHG_718	AT5G60670	c4	0.28168	0.29583	0.80247	0.83581	0.15153	0.022772	0.028893	0.22422	0.51993	1.0051	1.1397	0.97648	0.59661	0.26864	0.033603	0.21545	0.32494	0.46647	0.41972	0.9992	1.0462	0.77697	0.087299	0.037072	-0.11544	0.31934	0.42947	0.618	0.62238	1.019	0.38243	0.38775	0.10322	0.10427	0.38059	0.57269	0.238258	0.547609	1.05578	0.82113	0.246285	-0.0783912	0.395592	0.135627	NA	0.670489	0.957374
GHG_720	AT5G61170	c4	0.40546	0.82554	0.66158	0.85571	0.28874	-0.091913	0.017318	-0.094335	0.21978	0.46116	0.97868	0.89904	0.59342	0.27406	-0.22826	0.15443	0.2105	0.69066	-0.33519	0.88159	0.35466	0.40333	-0.49245	-0.16259	-0.057728	0.52209	0.25441	0.92236	0.67547	1.0488	0.21795	0.69068	0.18514	0.37481	0.63841	0.99985	-0.685088	1.43141	1.29637	0.068334	0.173669	0.254068	NA	0.450224	NA	1.08384	1.61041
GHG_730	AT1G04170	c4	0.68711	0.71104	0.60117	0.83286	0.32893	0.037281	0.36119	0.074643	0.36615	0.79503	1.0888	0.96259	0.47112	0.2088	-0.61393	0.51838	0.39978	0.68335	0.26968	0.84278	0.37802	0.20391	-0.077239	0.31651	0.41357	0.71877	0.68311	1.029	0.52233	0.84965	0.24524	0.37632	0.20917	0.54203	0.19154	0.79995	-0.31622	0.83687	0.81335	0.11884	0.4669	0.51731	-0.25841	0.37709	-0.49977	1.007	1.3556
GHG_731	AT3G03950	c4	0.608853	0.190755	0.481459	0.333737	-0.104759	0.223203	0.255233	0.78373	0.890326	NA	0.771866	0.989739	0.365166	0.396423	-0.985221	0.666849	-0.113196	1.09014	0.598161	0.944447	0.732447	0.542764	0.76161	0.43991	0.277392	0.90906	-0.0461577	0.433535	NA	0.630642	-0.41909	0.978512	0.180222	-0.0649099	0.170881	0.929668	0.34733	0.23795	0.64855	0.37474	0.29076	0.11394	0.054074	0.42975	-0.17207	0.40813	1.1896
GHG_733	AT5G61020	c4	0.78106	0.69176	0.42271	0.45999	0.10379	-0.12198	0.28115	0.61298	0.42963	0.8962	1.1358	1.2374	0.55374	0.50826	0.049258	-0.10747	0.22273	0.90643	0.273056	0.416202	0.704967	0.304249	NA	-0.373496	0.735562	0.794918	0.801936	0.822635	NA	0.870764	0.23845	0.0467692	0.72838	0.360613	0.925031	1.36575	0.900956	0.949063	0.732291	0.364644	0.367827	-0.309904	0.259174	0.677284	NA	1.19652	1.13659
GHG_737	AT1G48110	c4	0.149717	0.1983	0.957677	0.772424	0.146918	0.167288	0.140622	0.439327	0.104684	NA	1.17408	0.377444	0.768446	0.691422	-0.491351	NA	0.198824	0.919138	0.819986	1.10831	1.02648	1.0889	0.945557	0.289395	-0.288715	0.364697	0.366404	0.555361	0.310045	0.620568	NA	0.843341	0.415538	0.393447	0.747533	0.657282	-0.51146	0.96315	0.52352	0.98919	0.80197	0.061084	-0.098285	-0.25473	0.30576	0.55935	0.95449
GHG_739	AT1G27960	c4	-0.11422	0.895	1.0521	0.88825	0.67435	-0.5219	0.16293	1.0096	0.99047	1.1422	0.19742	1.0127	0.55812	0.52103	-0.54832	0.54505	0.068776	0.87917	0.42245	0.83437	0.56465	0.82847	0.97095	-0.12409	-0.0068516	1.0494	0.034734	1.0514	0.57177	1.1513	0.32952	0.14995	-0.11213	0.066711	0.67778	0.95228	0.25337	0.82684	0.60427	0.56059	0.39812	0.49563	-0.078404	0.40289	0.61199	0.60663	0.99802
GHG_753	AT2G40690	c4	0.187366	1.06441	NA	0.377916	0.047779	NA	-0.569747	0.8112	1.29142	1.46276	0.668845	0.758359	0.583481	0.627544	0.944579	0.112444	0.695263	0.00658377	0.65442	0.96849	0.99362	1.2552	0.7468	0.63106	-0.41111	0.3218	0.059238	0.59491	0.27011	1.4259	0.55743	0.4329	0.57503	0.12986	0.25457	0.49008	0.41207	0.53681	0.96395	1.0212	0.84754	0.13575	0.30791	0.22955	-0.25145	1.3361	1.1617
GHG_758	AT1G53240	c4	0.24549	0.54898	0.61488	0.73157	-0.031127	-0.27421	0.031008	0.30645	0.68841	1.1154	0.94087	1.0462	0.46319	0.14053	0.43898	0.28625	0.43973	0.50646	0.25326	0.88332	0.97376	0.72361	-0.0034104	0.20341	0.081658	0.39623	0.58156	0.86034	0.75237	0.77983	0.26199	0.20963	0.026591	0.16876	0.40364	0.68258	0.300056	0.644487	0.791899	0.609184	0.063237	0.0686146	NA	0.0824774	NA	0.838999	0.786351
GHG_003	AT1G01470	c5	0.771344	0.510022	0.152514	0.193529	0.723387	0.965501	NA	0.611568	0.114866	-0.0157627	-0.130419	0.290753	0.383981	1.07296	0.964213	0.63804	0.467214	0.205232	0.8423	0.29838	0.13251	0.15586	0.73189	1.0347	1.0067	0.67909	0.39453	0.045495	0.044046	0.10446	0.67169	0.7645	0.90955	0.77992	0.46749	0.085067	0.54882	0.27171	-0.025656	0.30128	0.66846	1.0778	0.89542	0.7995	0.61961	0.17772	-0.02275
GHG_012	AT1G07000	c5	0.921332	0.656598	0.877515	0.225478	1.12542	NA	0.0231876	NA	-0.488169	-0.93468	0.441462	-0.540479	1.14374	0.861956	0.905626	0.930663	0.566846	1.21107	-0.088081	-0.3254	0.14877	0.10477	0.099142	1.015	1.5607	0.7584	0.8596	0.29605	0.55352	-0.027762	1.1126	1.5407	0.37531	1.048	0.073055	0.62853	0.119374	0.979512	-0.122992	0.111132	0.693246	0.577593	0.441314	1.20199	0.0618815	-0.506501	0.0359662
GHG_014	AT1G08550	c5	0.944302	0.189738	-0.13402	0.726674	0.481882	0.780734	0.88705	1.00654	0.420784	0.637164	0.321831	0.464709	0.252259	0.747874	0.327134	1.05216	NA	0.0456685	1.19592	0.0805706	-0.0354832	0.674123	1.01864	1.04947	0.808601	0.757842	0.40951	0.313335	-0.0588686	0.248131	NA	0.688611	0.705773	0.76779	0.404513	0.148424	0.88929	-0.32741	-0.042168	0.68041	0.78368	0.7247	0.87098	0.75773	0.62578	0.18701	0.14349
GHG_022	AT1G12910	c5	0.92542	-0.024177	0.18677	1.1042	0.93333	0.061565	0.8886	0.52124	-0.017618	0.083247	0.49891	0.13824	0.42777	0.056138	0.7274	0.38387	-0.050738	0.91256	0.35894	-0.45509	0.25063	0.29654	0.013978	0.53885	1.6246	0.68038	0.19754	0.91782	0.38838	-0.29809	0.59145	1.0419	-0.13664	1.161	-0.079673	0.66412	0.760382	1.2764	0.115885	0.101208	-0.0587544	0.665622	NA	0.854436	0.0230925	0.742758	0.785899
GHG_031	AT1G19180	c5	0.66644	0.00024347	-0.057533	-0.90276	0.87243	-0.55257	1.3472	-0.059838	0.097043	-0.11174	1.0575	2.1142	0.11989	0.97167	0.39696	-0.078965	0.8878	0.23087	0.46523	0.67811	0.57871	-0.13127	1.1887	1.0595	0.54725	0.59117	-0.43659	-0.37864	-0.32471	-1.2857	0.020091	0.84945	0.27919	-0.45944	1.6431	2.1145	0.473611	0.997698	-0.168498	-0.167414	0.565604	-0.724792	1.52781	0.464012	NA	0.189109	-0.158038
GHG_076	AT1G62300	c5	0.514467	0.461034	0.391106	-0.114466	-0.0894145	0.332194	0.171255	NA	0.53377	0.385088	0.439821	0.162218	0.245149	0.312205	0.465998	0.112272	NA	0.650746	0.31246	0.53506	0.15849	-0.066428	0.084844	1.1115	0.27469	0.21683	0.66729	0.32345	0.22066	0.46525	0.35707	0.59876	0.24071	0.49598	0.12656	0.33568	0.46763	0.29596	0.30045	-0.17884	0.13603	0.51513	0.36704	0.516	0.29171	0.48171	0.16408
GHG_078	AT1G64280	c5	0.21908	0.31644	1.1922	0.061807	0.22975	0.80909	0.34926	0.78323	0.14315	-0.22424	-0.17616	-0.61525	0.16797	0.47576	0.13072	-0.12254	0.69992	0.86724	0.24921	0.3369	-0.54551	0.20471	0.031685	0.76887	0.94905	0.73656	0.1196	0.44193	0.56102	0.21788	0.10629	0.78778	0.086559	0.7082	0.0091375	-0.46238	0.88109	0.12108	-0.18015	0.055417	0.33741	0.45797	0.79101	0.86535	0.17689	-0.30461	-0.24605
GHG_094	AT1G73805	c5	0.461206	0.991391	1.37761	0.0385578	0.291058	0.830168	0.552703	-0.120532	0.361159	0.302424	-0.365806	-0.251151	0.489401	0.631411	0.538367	-0.36608	0.956075	NA	-0.41655	0.84862	0.56863	0.028642	0.34507	1.3345	0.95414	0.07479	0.41131	0.97137	0.79326	-0.13403	0.86062	0.17186	-0.15541	1.2321	-0.12311	0.75251	0.336948	0.510467	-0.74585	-0.100854	0.69044	1.13442	1.30936	-0.00845563	0.91931	-0.155069	-0.85302
GHG_097	AT1G74930	c5	0.59864	0.18793	0.85142	0.12468	1.0532	0.99436	0.54555	-0.024821	0.12045	0.049228	-0.51251	1.5382	0.37372	0.15422	0.55007	0.018564	1.0064	-0.8023	1.60506	NA	-0.342841	1.02219	0.653848	0.66095	-0.196965	0.426171	0.415402	NA	0.328808	0.738888	0.0630262	0.709328	0.552969	0.335376	1.43707	0.48473	-0.219509	0.22301	-0.191374	-0.0991589	0.986751	0.397285	1.44405	0.461093	NA	0.262216	-0.259784
GHG_148	AT2G37940	c5	1.05766	0.376584	0.678388	0.450602	0.358874	NA	NA	1.10505	0.0607893	0.105515	0.214767	-0.763147	0.151637	0.356555	0.182563	0.937468	0.413023	0.993663	0.37931	-0.38314	0.090126	0.37386	0.49364	1.0261	0.97615	0.98091	0.70033	0.52664	0.71807	0.59318	0.30479	0.8767	0.41589	0.41442	-0.30183	-0.11605	1.3065	0.040359	-0.42539	0.89597	0.49286	0.62581	1.193	0.51242	-0.60007	-0.43204	-0.44881
GHG_173	AT3G01540	c5	0.59589	0.56965	-0.23609	0.63575	1.1004	1.0707	0.57172	0.40482	0.27975	-0.37317	-0.2893	0.29783	0.87249	0.67191	0.66129	0.53782	-0.62093	0.36512	-0.29004	0.40437	-0.75834	0.28851	0.51867	0.57936	0.15725	0.31752	-0.10239	0.36384	0.39624	0.63862	0.16389	1.2288	0.88061	1.6583	0.49387	0.17657	-0.0616678	0.876686	0.472642	-0.831934	0.647599	0.907022	NA	NA	-1.62596	1.0637	0.765996
GHG_194	AT3G18690	c5	0.30523	1.101	0.12117	-0.73224	0.32789	1.8035	-0.3502	0.40157	-1.1297	-0.4894	0.41572	-0.92953	0.55891	0.3776	0.45543	1.2106	1.4235	0.46752	0.510126	0.295584	0.0158612	1.2199	0.697511	1.93031	0.71644	NA	0.265871	0.811285	0.185972	0.32895	0.860879	0.154766	0.377758	-0.132205	-0.786783	-0.957	0.0746909	0.672443	0.447099	0.145341	-0.19389	0.471443	0.379075	0.223059	0.112699	0.573754	-0.669737
GHG_212	AT3G45640	c5	0.60062	0.96735	0.86534	0.8507	-0.1321	0.99248	-0.10218	1.4067	0.072495	0.33074	0.30611	-0.91388	0.19216	0.3625	-0.13979	0.23496	0.97723	1.5262	0.21719	0.31071	0.42902	0.21786	0.20803	1.4957	0.84632	-0.027539	0.6744	0.78219	0.55505	0.77505	0.70344	0.34696	0.02836	0.56266	-0.60813	0.88037	1.4634	-0.23671	-1.3752	0.63632	0.63298	0.53722	0.51507	0.89679	-0.94691	0.18538	-0.42663
GHG_245	AT4G08470	c5	0.524329	0.924676	0.943291	0.410412	0.684753	0.827795	0.655354	0.586469	-0.301621	-0.323157	-0.154646	-0.0626116	0.630371	0.674717	0.24633	0.755964	0.777098	NA	-0.0918846	0.415398	0.176081	0.0596995	NA	0.796112	1.05702	0.758261	0.164826	0.653701	0.454293	0.428776	0.778839	1.13948	0.400528	0.823222	0.249241	0.860918	0.31902	0.62813	-0.15207	0.2546	0.95588	0.48161	0.15008	1.0493	0.25221	-0.062275	0.1297
GHG_261	AT4G17490	c5	0.71724	0.63017	-0.37933	0.243	0.41699	1.1125	0.66651	0.33212	0.044974	0.36099	0.084625	-0.027913	0.75434	0.56883	1.1265	0.32828	0.5917	0.319	0.19822	-0.048707	0.49337	-0.07876	0.6422	1.0854	1.1243	0.32023	-0.090558	0.2006	0.63847	0.54171	0.64719	-0.30965	0.65417	0.78062	0.60052	0.49118	0.32765	0.58413	-0.13276	0.0794	0.73237	0.98629	0.22376	1.0941	0.064569	1.0926	-0.46394
GHG_276	AT4G24520	c5	0.694072	0.569996	0.0185	0.720534	1.11524	NA	0.237364	0.772032	0.252859	0.133401	-0.135703	-0.0719698	0.857511	0.103271	-0.494416	1.13278	0.0937293	1.0912	0.510634	0.259222	-0.386113	1.1278	0.850853	0.467681	0.851839	NA	0.0153877	0.0436582	0.708032	-0.339047	0.733259	0.35082	1.0117	1.09516	0.244745	0.572855	0.23987	0.526556	-0.54426	-0.234894	0.959973	0.592201	NA	1.04493	0.105834	0.324942	0.415629
GHG_277	AT4G24690	c5	0.87745	0.33723	0.090329	0.35573	1.1731	1.0014	0.69134	0.82451	-0.016314	0.1841	-0.53488	-0.18565	0.66284	0.87612	0.91979	0.47544	0.28754	1.1948	0.62986	-0.04217	-0.026004	0.62879	0.61135	1.1727	0.95138	0.53176	0.69184	-0.065451	0.58072	0.024207	0.96616	0.8387	0.48199	0.87442	0.17509	0.18952	0.58254	0.205693	-0.475248	0.388808	0.645648	1.1025	0.196191	0.839036	-0.0671496	-0.0838566	0.0673589
GHG_279	AT4G26070	c5	0.59772	0.50933	1.0264	0.29149	0.016614	0.90211	0.68897	0.82753	0.093338	-0.73424	-0.10842	-0.42514	1.5919	0.80389	0.48366	0.94496	0.44021	0.49643	0.09463	0.32314	-0.012169	0.49797	-0.13927	0.883	1.0208	0.50445	0.51516	0.48454	0.10752	0.76868	0.84862	0.59292	0.93259	0.69801	-0.068514	0.39474	0.46952	1.2091	-0.79183	-0.43266	0.61302	0.66863	-0.19558	1.635	0.56528	0.65018	0.043782
GHG_299	AT4G35310	c5	0.72162	1.0574	0.029553	0.30588	0.82294	1.07	0.63256	0.27544	-0.001953	0.054815	-0.31115	-0.36016	0.55895	0.81393	-0.26055	1.1139	0.21793	0.66382	0.27929	-0.018463	-0.086906	-0.16257	0.45247	1.3954	0.61759	0.64205	0.10233	0.74399	0.23228	0.66732	0.26161	0.93122	0.28244	0.44428	-0.023599	0.6442	0.33856	1.13062	0.251959	-0.382114	0.639875	1.07742	NA	0.544361	-0.306283	0.374239	0.17943
GHG_342	AT5G26340	c5	0.56274	0.23332	0.20543	0.097012	0.82361	0.87399	0.82374	0.51962	-0.23208	-0.65496	0.42198	0.42008	0.76341	0.75924	0.87518	0.64335	0.43418	0.83974	0.85474	0.055518	0.23819	0.14093	0.5098	0.88682	1.0273	0.19563	-0.10949	0.047643	0.21556	0.077768	1.0038	0.85804	0.86447	0.667	0.55531	0.3206	0.895067	0.408565	0.105394	-0.315102	0.764168	1.16905	NA	1.21199	0.302562	0.468992	0.272636
GHG_371	AT5G57460	c5	1.5664	0.939547	0.028981	0.932336	0.415064	1.82181	0.404059	0.813211	0.141065	-0.553447	0.104924	NA	1.06086	0.751863	-0.394169	1.21665	-0.0428996	0.354916	0.67891	-0.036443	-0.12327	0.67252	0.16181	-0.46231	0.42711	0.92091	0.91627	0.98728	0.20162	0.77686	0.78632	0.70223	1.0749	1.3558	0.18486	-0.036895	-0.237734	0.637245	0.368706	0.388785	0.884297	1.58314	NA	0.886805	-0.241817	0.382332	0.337131
GHG_377	AT5G61600	c5	0.23846	-0.37984	0.69665	-0.11618	0.50014	0.7405	1.1395	0.89743	0.61969	0.056332	1.1162	-0.78955	1.085	-0.27523	1.3198	0.91736	0.70714	0.171	-0.98165	0.63079	0.30559	0.65052	0.44679	1.8747	1.457	-0.20498	0.13945	0.91965	0.55451	0.53842	0.98403	0.69686	0.45037	-0.045146	0.17781	0.04968	1.08433	0.757643	NA	0.124401	0.182421	1.37649	-0.357949	0.991779	0.372759	1.54502	0.00143826
GHG_401	AT3G43300	c5	1.0056	0.32684	-0.2241	0.73247	0.26197	-0.32696	0.5135	0.97041	0.023366	0.4175	-0.39548	0.64508	0.89347	-0.032028	0.08018	1.0863	0.21574	0.6182	0.69039	-0.71339	0.12216	0.028015	-0.36788	0.15304	0.45331	0.64829	-0.34082	0.76887	0.2602	-0.043182	-0.14612	1.6695	0.82961	1.066	0.43714	1.2969	-0.185541	0.808636	0.660922	-1.40312	0.476057	0.715473	NA	1.73705	0.396382	1.71191	1.23856
GHG_412	AT5G52310	c5	0.95555	0.40055	-0.034116	0.36722	0.70869	0.98558	1.1887	0.78025	0.42475	0.18376	-0.032066	0.46346	0.24611	0.92715	0.82703	0.76204	0.4076	0.17068	1.0062	0.2471	-0.16552	0.32383	0.77018	1.0437	0.98317	0.74488	0.45583	0.21413	0.15024	0.40376	0.52828	0.73946	0.93315	0.81174	0.55832	-0.015494	0.81146	0.0575	0.076354	0.48673	0.83018	0.98207	0.88562	0.86348	0.47942	0.23356	0.10244
GHG_420	AT4G23270	c5	1.1668	0.91406	0.35585	0.34008	0.57745	0.9998	1.044	0.90534	0.11734	0.19667	0.16945	0.15889	-0.050879	0.60771	-0.028848	0.91637	-0.076321	0.85625	0.935616	-0.0999293	-0.355074	0.430681	NA	1.18095	0.974448	0.51528	0.410482	0.970257	0.151416	0.811802	-0.345211	0.874347	0.506618	0.49896	0.083671	0.313601	0.752309	0.365953	-0.456247	0.280719	0.987861	0.638999	NA	1.25202	0.785737	-0.178086	-0.064956
GHG_424	AT3G50260	c5	-0.713838	0.797467	0.464123	0.550258	1.01878	0.758509	0.801866	0.142901	-0.376708	NA	0.410741	0.488092	0.549886	1.29612	0.389018	0.797114	0.483006	0.904455	0.290412	0.224775	NA	0.820928	0.736008	0.972862	0.50369	0.241331	-0.391992	0.544243	0.35873	0.286696	0.92447	0.767421	0.314306	0.435292	0.571407	0.508853	1.1499	0.45284	-0.051713	0.56912	0.46099	0.70188	0.58587	0.50403	0.28004	0.2384	0.34188
GHG_455	AT1G14790	c5	0.913564	1.74828	0.263498	0.159235	0.00464991	1.71773	0.692281	1.50409	0.613161	-0.503978	0.366681	-0.702361	0.849929	NA	NA	0.286448	-0.254889	0.981882	0.1805	-0.268925	-0.179491	1.59842	1.14005	0.736795	-0.0851101	0.994067	0.786565	0.843413	1.01812	1.14481	NA	0.829146	0.25379	0.297167	-0.221429	0.050341	-0.045357	0.94034	-0.46748	-0.54826	2.0118	0.88431	-0.50488	1.0574	0.83344	0.17013	-0.87398
GHG_461	AT2G38120	c5	0.6529	0.31523	0.14943	0.71245	0.90434	0.68943	0.046339	0.82469	0.2177	-0.12969	-0.27212	0.22051	0.46562	0.20515	0.18789	1.0357	0.071309	0.056104	0.4266	-0.143818	-0.147909	0.732991	0.747447	0.191025	0.861005	0.241855	0.312057	0.194414	0.277106	0.0436994	0.426623	0.953429	0.699326	0.952283	0.156095	NA	0.151053	0.532908	-0.145981	-0.150444	0.725652	0.805816	NA	1.24539	-0.0653784	0.223333	0.0454874
GHG_467	AT3G21780	c5	0.459111	0.518627	0.73227	0.519159	1.55098	1.03546	NA	-0.113213	-0.13697	-0.709653	1.25404	0.145641	NA	1.04654	0.682562	-1.47731	1.39698	2.10854	0.39538	0.49103	0.73973	0.24652	0.38357	1.2717	0.65307	-0.83009	-0.46352	1.0442	1.7556	0.84863	0.41661	0.40685	0.21036	0.98325	-0.25535	-0.46943	0.247316	0.5952	-0.510367	0.201164	0.157108	1.03649	0.781946	0.734308	NA	1.40232	-0.159312
GHG_469	AT5G25250	c5	0.375493	0.594141	1.04626	0.0785424	0.510278	0.353254	NA	0.45966	-0.174696	-0.201948	0.0332557	-0.743507	0.354544	0.792527	0.787916	0.220718	0.870438	1.15644	-0.0925807	0.237968	0.25157	0.265174	NA	0.969979	0.77739	0.160961	0.378553	0.944579	0.718421	0.234469	0.812309	0.450284	0.110651	0.616755	-0.228881	0.489391	0.801283	0.625833	NA	0.442624	0.483176	0.752656	1.11054	0.043741	-0.163559	-0.616195	-0.585245
GHG_473	AT1G65790	c5	0.45906	0.62249	1.0794	0.09957	0.78005	0.97867	0.67706	0.92955	0.010263	0.018869	0.031679	-0.3157	0.51308	0.8612	0.21046	0.16058	0.048321	0.91781	0.441563	0.391522	0.081103	0.171279	-0.0172236	1.22393	0.837403	0.602872	NA	0.135099	0.529245	0.81622	0.184129	0.853847	0.432707	0.331902	0.144286	0.447393	0.30598	0.63332	-0.22514	-0.035605	0.39386	0.95004	0.41829	1.1488	-0.016754	-0.37724	-0.32686
GHG_517	AT1G30210	c5	0.523365	0.440695	-0.0909337	-0.23163	0.0236482	0.739475	0.562147	1.80667	-0.576922	NA	0.381167	0.106047	1.3634	0.524755	-0.529673	1.20501	0.582404	0.182727	1.78043	-0.000693025	NA	0.50701	1.11962	1.45921	0.560446	0.902535	0.244698	0.274202	-0.749592	-0.454627	-1.1747	0.955814	1.32732	0.79208	0.213299	0.0938476	0.39659	0.041054	-0.18647	0.26053	0.6855	0.40656	1.0387	0.46269	-0.58753	0.16321	0.29113
GHG_543	AT1G69960	c5	0.601761	-0.556373	0.264101	1.00611	0.923562	0.793087	0.53921	0.89372	-0.00446082	0.421475	-0.391593	NA	-0.101468	0.828745	-0.073973	0.313463	0.974966	0.797812	0.61823	-0.15366	-0.25784	0.33692	0.94318	0.04563	0.15229	0.51056	0.72284	0.34358	0.8168	0.05491	0.49036	0.99888	0.10594	1.0086	-0.43995	0.5884	1.1516	0.71389	0.39324	-0.35957	0.58727	1.3366	-0.94611	1.4077	0.36348	0.85941	0.20862
GHG_575	AT2G37940	c5	1.12934	0.562527	0.68275	0.725819	0.15214	1.2348	NA	1.15621	0.0301509	0.010349	0.198403	-0.643673	0.298999	0.36845	0.466729	0.983731	0.581059	1.00744	0.50215	-0.55201	0.099863	0.3996	0.4087	1.0056	1.0105	0.87491	0.56843	0.40527	0.85165	0.66209	0.48206	1.0379	0.43372	0.55765	-0.14356	0.13401	1.55068	0.174802	-0.356632	0.934375	0.556937	0.646952	1.10972	0.47808	NA	-0.48302	-0.301626
GHG_632	AT4G14716	c5	1.3992	0.14753	-0.19109	0.49157	0.91268	1.0581	1.0143	0.88628	0.061345	0.11273	-0.32204	0.30105	0.485	0.92654	0.66593	0.65157	0.34875	0.60872	0.834455	-0.0120961	-0.276005	0.473234	1.14735	1.26905	0.948066	0.579997	0.163837	0.290787	0.299141	NA	0.723403	0.950477	0.957116	0.72638	0.485639	0.365495	0.58812	0.4241	-0.11152	0.34156	0.86797	0.95114	0.50362	0.84653	-0.007319	0.46495	0.39916
GHG_662a	AT5G03730	c5	0.81107	-0.2014	0.75227	1.0064	1.2583	-0.39963	0.90245	1.2095	-0.039869	0.7286	0.038222	-0.36423	-0.19208	0.9155	0.75342	0.87755	1.3306	0.11486	0.33099	-0.304779	-0.313195	1.25869	1.4056	0.0618181	1.04531	1.58167	0.0161321	0.271159	NA	0.774888	NA	2.15973	0.804178	0.418551	0.270363	0.341489	0.49957	1.1494	0.10216	0.61542	0.93673	-0.60171	0.1285	0.63933	0.58177	1.0442	-0.2168
GHG_664	AT5G06580	c5	0.75552	0.1497	1.0736	0.026419	1.4241	-1.7776	0.86534	1.2574	0.15734	0.78598	0.64717	0.75596	0.61556	1.6528	0.90236	-0.16004	-0.2499	-0.15821	1.23869	0.24986	-0.0158213	0.548823	0.918585	0.745169	0.851576	0.649808	0.797444	NA	-0.903752	1.35808	-1.41784	0.720554	0.655828	-1.71444	1.08482	0.98243	0.58219	-0.44369	-0.21079	-0.27518	0.71044	-0.033517	0.9849	1.5103	0.37248	0.69552	-0.64489
GHG_707	AT5G50430	c5	0.62063	0.39	-0.23131	0.19323	1.38	1.3687	1.0175	1.4011	-2.1579	1.1313	0.55716	-0.24492	-0.48332	1.2656	1.0898	0.64971	0.053748	0.78226	-0.17542	1.1213	0.18871	-1.9757	0.93584	0.65376	1.6273	0.28006	0.063302	0.26087	0.59611	0.28097	0.64214	1.8907	0.63087	0.8466	0.26745	0.6485	1.33842	-0.370825	0.636937	0.142911	0.65639	1.01481	0.772414	0.583835	0.100359	1.73509	-1.13725
GHG_054	AT1G34190	c6	0.397384	0.124709	0.829962	0.0522363	0.471757	0.868131	0.537658	0.256609	0.267403	-0.18696	0.293219	-0.0595393	-0.137993	-0.48688	1.25808	0.659784	0.408614	NA	0.239789	0.353855	0.428166	0.0607677	NA	1.40317	0.369287	0.991328	1.13968	0.216076	0.425925	-0.0934093	0.437365	0.19659	0.857534	1.03036	0.55404	-0.0932139	-0.0522691	0.753239	-0.939333	-0.188071	0.623288	0.0751016	0.0100973	0.900634	0.927637	-0.255589	-0.245214
GHG_106	AT2G01450	c6	-0.269715	NA	0.508372	0.379899	-0.224944	-0.0268827	0.126179	0.621831	0.626719	0.0278818	0.764641	0.735438	0.296602	-0.0902191	0.392372	-0.187298	0.930895	1.25594	0.26404	-0.06068	1.5001	0.96661	0.23513	0.18286	-0.12047	1.1904	0.34433	0.29529	0.43586	-0.14337	-0.22911	0.4197	0.32263	0.45916	0.12442	1.043	0.47861	0.043071	0.3697	0.46619	0.17339	0.095735	0.45314	0.23824	1.0799	0.75763	-0.28664
GHG_191	AT3G16570	c6	0.4284	0.43598	0.62507	0.28232	0.49783	0.70378	0.26858	0.50936	0.30278	0.59321	0.68848	-0.11416	0.63484	0.56091	0.99067	1.108	0.52763	0.33284	0.45555	0.55952	0.71337	0.30339	0.33632	0.14484	0.91311	0.76339	0.94338	0.69029	0.63948	-0.097996	0.65535	0.093345	0.61122	1.0879	0.19959	0.3644	0.34177	0.90348	0.8018	0.012244	0.11402	0.82425	-0.41786	0.77202	0.85638	0.95069	0.60504
GHG_264	AT4G18570	c6	0.95266	0.71454	-0.017091	0.64621	0.48708	1.5379	-0.20563	0.2985	1.1037	0.84816	0.50317	-0.84983	0.59423	-0.00035461	0.0265	1.7637	0.28694	-0.83447	0.292437	-0.34635	-0.0339664	1.71695	0.904291	-0.593059	-0.165196	0.616477	0.0527126	1.30016	-0.185836	0.965218	0.715083	NA	-0.623102	1.67847	1.03691	-0.406495	0.0771189	0.298621	0.184533	1.35918	-0.33039	0.275564	0.773523	0.41151	NA	-0.0769209	1.31833
GHG_295	AT4G34390	c6	-0.203421	1.195	0.976636	0.812364	-1.10666	1.49143	0.0470543	0.76236	-0.212966	0.89667	1.40801	-0.405086	0.0320663	-0.135681	-0.577308	0.21956	-0.499843	NA	0.41478	-0.21167	0.75167	1.1102	0.04681	0.16492	0.7085	-0.71951	0.74274	0.41109	0.10869	1.3468	0.95952	0.73361	-0.38389	-0.053088	0.70396	0.48193	0.28281	0.32896	-0.84972	0.87288	1.5137	-0.2898	0.34011	0.0093555	0.41858	0.20163	0.15278
GHG_323	AT5G13160	c6	-0.21008	0.87299	1.0703	0.8358	-0.053815	0.50927	-0.40346	0.32886	0.90987	1.2012	1.0214	0.050143	-0.12113	-0.12522	0.12168	0.61457	0.59672	0.68604	0.13575	0.48632	-0.25086	1.5015	0.65651	-0.13645	0.30582	0.31223	0.59507	1.4336	1.6677	0.2447	-0.22131	-0.18397	0.47562	0.78057	0.13162	-0.029169	0.64317	0.056806	0.26958	1.1205	0.42787	0.016656	0.80249	0.043647	1.0214	0.48679	0.54842
GHG_327	AT5G15410	c6	0.51224	-0.14256	0.25235	0.79177	1.1174	0.87002	0.041001	0.10379	0.46074	0.47219	1.0782	0.40862	0.78571	0.95501	1.5069	0.97	0.11083	0.1287	0.74419	0.10225	1.3276	1.0656	1.4504	1.079	0.47067	0.45908	1.387	0.65604	-0.22531	-0.24572	0.36071	0.17697	1.0947	0.23879	-0.067228	0.34818	0.27219	NA	0.312068	1.04224	0.0924812	0.520848	0.455794	0.0569964	1.25278	0.376308	0.650647
GHG_353	AT5G43940	c6	0.46198	0.21245	-0.16262	1.1998	0.33625	0.74216	0.25108	1.713	0.56141	0.99449	0.95484	-0.042763	-0.12053	-0.04152	0.38967	1.1113	0.74046	0.12742	1.3039	0.035667	0.64002	1.0953	0.21419	0.59308	0.51608	1.03	0.38445	1.0012	0.47319	-0.11142	0.3531	0.90582	0.3332	0.061431	0.15285	0.44689	0.20252	0.48928	0.41861	1.6025	0.79871	0.41872	-0.069654	0.24869	0.24779	0.47466	0.33404
GHG_367	AT5G56170	c6	0.55426	0.78822	1.0125	0.36032	-0.027134	1.2984	-0.55621	1.1821	0.45949	0.67051	0.60157	-0.78227	0.88807	-0.11655	0.19065	1.0918	0.41488	0.3563	0.573653	0.264292	0.634712	1.21607	0.715718	1.18445	0.408713	0.407588	1.38115	1.05349	0.535851	0.224042	0.301708	0.0378208	-0.141877	1.08241	-0.688545	NA	0.642997	0.130145	0.16427	0.925005	0.353912	0.65804	0.490427	-0.511472	-0.311208	0.30815	NA
GHG_419	AT1G70690	c6	-0.30332	1.45407	1.56933	0.0204427	-0.175142	1.3807	-1.14746	0.336541	-0.290919	0.695405	0.560922	-0.240472	0.209106	1.23418	0.388879	-0.334903	NA	NA	-0.68012	-0.22408	0.51182	0.99469	0.31464	1.4841	1.1134	0.95616	-0.056717	1.2798	1.6339	-0.43487	1.0172	0.36946	-0.38176	1.6278	0.21226	0.30687	1.6306	0.75376	-0.55744	0.82832	0.5835	0.2018	1.1871	-0.28178	1.7175	0.39375	-1.0659
GHG_494	AT1G03440	c6	0.02302	0.14897	0.90177	1.3061	-0.14139	1.2095	0.79458	1.3669	0.2499	-0.079225	1.1612	0.42582	0.17944	0.33375	1.1809	0.75175	0.15913	-0.5949	-0.38691	1.2914	1.1607	-0.38201	-0.22446	1.1652	2.0316	0.15252	0.79198	0.733	0.58596	-0.057946	0.74622	0.3595	-0.38957	1.1066	0.10377	0.58969	1.0464	-0.27904	0.5468	-0.22886	0.35177	0.57039	-1.8963	1.0145	1.8692	0.097187	0.39545
GHG_537	AT1G65420	c6	0.366428	0.113454	0.672081	0.872398	0.457925	0.910551	-0.285725	0.837778	0.603671	1.46957	-0.74909	-0.249956	1.3491	0.151322	NA	NA	0.323046	-0.900288	1.383	0.0072947	0.38664	1.1158	0.22321	-0.97978	0.97328	0.41541	1.4395	0.026828	1.059	0.76159	0.77424	-0.57707	0.29152	1.0928	0.93702	-0.59746	1.6108	-0.029188	0.7072	1.2502	0.043081	0.097951	1.3758	-0.2042	0.7447	-0.11771	0.06167
GHG_588	AT3G04120	c6	0.831644	0.640992	0.842119	0.450936	0.861938	0.943845	1.03223	0.446653	1.62827	1.24909	-0.103642	NA	0.685516	0.367557	NA	NA	1.12474	1.32879	-0.292719	NA	1.29	0.122551	0.244653	0.680214	1.0546	0.525717	0.268049	1.56053	0.472828	-0.200206	0.684546	0.470301	0.367043	0.548647	1.43506	0.694367	0.331668	1.14563	0.568204	-0.768191	-0.823705	0.243318	-0.405314	0.736981	0.120633	1.06346	0.987478
GHG_598	AT3G18140	c6	0.59646	0.68876	0.49051	0.16567	1.0286	-0.21816	-0.34974	0.55482	0.90459	0.95587	0.73424	-0.37226	1.0515	-0.7378	0.05162	1.5141	1.0406	1.0093	1.26165	0.0301687	1.34487	0.867324	1.12054	0.87709	-0.145458	0.683277	0.692702	0.637899	0.132531	0.509034	NA	0.393057	-0.0792713	0.307345	NA	0.803531	0.80954	-0.081726	0.53587	0.94577	0.25572	0.16594	0.8675	0.67436	1.1277	0.84924	0.30842
GHG_601	AT3G22290	c6	-0.0036149	0.55361	0.78409	1.5126	0.44452	1.4454	0.29594	0.7252	0.2152	0.65207	-0.20741	-1.0511	-0.028893	-0.6467	0.016744	0.44618	0.12945	-0.13064	-0.71779	0.821	-0.28318	1.065	1.207	-0.68203	0.14302	0.039638	0.40521	0.36727	-0.0027065	0.4248	1.0701	-0.11935	-0.82824	1.0171	0.64203	0.58368	0.3901	0.51127	-0.082092	0.20015	0.099592	0.47943	0.84843	0.17431	0.54117	0.05297	-0.22942
GHG_623	AT3G62420	c6	0.43158	1.6168	-0.27045	-0.15889	1.1121	2.1356	-1.3211	-0.79118	-1.213	-0.20728	1.5502	-0.29425	0.92541	1.5677	0.6665	1.8579	0.57706	1.6286	-1.287	-0.074985	0.062587	-0.00045642	0.58161	1.2045	0.74933	0.65223	1.8425	0.9382	1.3216	0.42921	1.7808	-0.023932	-0.069634	0.87726	1.4212	-0.59172	1.6304	1.6388	0.94265	-0.21942	-0.096246	1.2473	-0.33509	-0.34759	-0.19631	2.4584	0.60244
GHG_624	AT3G63340	c6	-0.1592	1.37474	0.614995	0.532687	0.943714	0.617825	-0.16763	0.532032	1.02813	0.936387	0.519298	-0.228823	-0.677648	0.295947	NA	1.64137	0.359357	0.308022	0.3847	0.46631	0.43586	0.52926	-0.74423	0.41062	0.314	0.7543	1.1697	1.3441	0.49317	-0.07183	-0.46483	0.57843	0.1985	0.73831	-0.32576	0.15899	0.353371	-0.050543	0.158698	NA	-0.0637908	-0.220033	-0.0776512	1.04422	0.754965	0.0630572	0.519863
GHG_658	AT4G38800	c6	1.331	0.61622	0.8657	0.55911	1.1266	1.083	0.47131	0.32597	-0.012809	-0.25646	-0.13771	-0.50628	0.78162	0.014232	0.84006	1.1782	-0.056472	0.43626	-0.13389	-0.14621	0.19128	1.1225	0.52685	0.034306	1.2681	0.81334	0.43026	0.67574	0.45716	-0.13946	0.73724	0.31796	0.52333	1.4527	0.3953	0.13304	-0.23315	0.62715	0.34708	0.22141	0.39998	1.1481	-0.58352	1.0165	-0.1746	1.5709	1.0976
GHG_673	AT5G15410	c6	1.20866	0.139565	-0.0305791	0.394406	1.17119	NA	0.968192	-0.307897	-0.45867	0.864991	0.376496	0.854096	NA	1.08364	0.821102	0.680806	0.0375535	-0.275855	0.62453	0.73861	0.45235	1.3411	0.68379	0.45363	0.91608	-0.35971	1.1129	-0.044778	0.40798	-1.5043	0.34275	0.28687	0.61714	1.1978	0.42279	0.61027	-0.29778	1.3496	-0.5034	0.033127	-0.0052318	0.75801	-0.95031	0.43003	1.4345	0.73316	1.1565
GHG_682	AT5G22630	c6	0.088454	0.78305	0.44632	0.73362	0.13987	1.1837	0.14026	0.39672	0.13952	1.1124	0.24156	0.90905	-0.087035	0.5526	0.98334	0.52726	0.67217	0.33679	0.81409	0.58828	-0.16504	0.93815	0.79804	1.3353	-0.39754	0.30831	0.1856	0.94867	0.67595	-0.22765	0.50718	0.711	0.047055	0.75246	0.87575	0.60401	0.58109	0.67741	0.29063	0.53811	0.48183	0.37534	0.67461	0.4377	0.66125	0.27397	0.13644
GHG_683	AT5G23280	c6	1.1595	-0.71277	-0.36899	0.81623	1.291	0.8008	0.022474	-0.44389	-0.19231	-0.47333	0.31898	-1.1147	0.86691	0.44171	1.2271	1.1832	0.39587	0.82979	0.765251	-0.906157	-0.498872	1.3816	0.633525	0.431338	NA	0.354391	0.606674	0.178609	0.449737	-0.382504	0.486036	0.0356755	0.542331	1.61587	-0.436769	-0.1583	0.41192	0.19381	0.4486	0.202	0.5164	0.27154	-0.14086	0.26624	-0.18563	0.36506	0.62354
GHG_722	AT5G64340	c6	-0.71835	0.94096	-0.20929	0.45935	0.14717	0.37063	0.061414	1.2051	1.625	0.74859	0.49771	0.40451	-0.27131	0.50374	-0.35598	1.1553	-0.48438	1.0611	1.1077	0.31913	0.26874	0.58952	0.58083	-0.046077	0.6177	0.09867	1.6563	1.2629	0.31861	0.17479	-0.82044	0.73804	-0.094957	-0.11029	-0.26541	0.74549	0.96232	-0.062687	0.92004	0.84261	-0.18569	-0.07467	-0.13889	0.39226	0.70969	0.19386	0.29855
GHG_727	AT4G11260	c6	-0.24847	0.16174	1.4182	1.3054	-0.11326	1.0302	-0.013141	0.81347	-0.44152	0.43106	-0.25937	-1.1664	1.0674	0.15457	-0.11573	1.0008	0.17907	0.80461	0.345855	1.29878	1.0003	0.612111	-0.157632	0.625907	0.569864	NA	0.49528	0.420911	0.409836	0.322454	0.170875	-0.409534	0.011763	0.690384	-0.518508	0.617628	0.985764	-0.616347	-0.862044	0.879145	0.687979	NA	-0.0994333	0.635919	-0.473464	NA	-0.157943
GHG_735	AT3G13060	c6	0.35723	0.665	0.97468	0.44014	0.19026	0.94981	0.27608	0.79494	0.053366	0.68586	0.74596	0.022753	0.11139	0.36934	-0.12617	1.4265	-0.70441	0.5213	1.10884	0.958566	0.769836	0.453067	NA	0.498802	0.634307	NA	0.133432	0.325262	0.664468	-0.244572	NA	0.198065	1.24867	1.43797	0.58343	0.396942	0.642971	0.614332	0.568214	NA	0.239787	0.599877	NA	1.14953	0.975363	NA	0.713217
GHG_744	AT1G02500	c6	0.61288	0.39444	0.20994	0.44371	0.15679	0.024019	-0.10858	1.2201	0.63665	0.87592	0.3771	-0.16365	0.23137	0.20879	0.58383	1.1003	0.78761	1.051	NA	0.272003	0.504256	1.15555	0.945965	0.968997	0.536941	0.818153	0.56727	0.547524	0.820846	-0.593062	-0.133007	0.658762	0.135087	0.782131	NA	-0.581129	0.88	0.46271	0.063001	0.80682	1.065	0.34269	-0.03897	0.96757	0.1983	-0.17692	0.089055
GHG_006	AT1G03850	c7	0.10218	0.63211	0.95117	1.047	0.96866	1.2172	0.033673	0.52595	-0.40342	-0.30923	0.18954	0.029979	1.3037	0.78099	0.66183	-0.0095905	0.93767	1.3121	0.27001	0.97918	-0.35666	0.79579	1.0294	1.1765	1.0984	0.19915	-0.11854	1.2568	0.67962	0.52852	1.1182	0.46318	-0.14137	0.81326	0.30747	-0.12742	0.35846	0.9026	-0.16991	0.21694	0.61422	0.78185	0.050303	0.21287	-0.14133	0.051992	0.30992
GHG_016	AT1G09570	c7	0.63582	0.28707	0.53067	1.465	1.2124	0.62745	0.35513	0.50971	-0.070033	-0.24146	0.5203	0.37778	0.99863	0.54986	0.19202	0.74079	0.024445	0.17485	0.52893	0.08747	-0.039109	1.0958	0.81092	0.43677	0.44626	0.094685	-0.060675	-0.28366	0.50691	0.56165	0.35062	1.5216	1.2195	0.70902	0.56391	0.33969	0.0782305	0.852051	0.338774	0.373289	0.942673	0.587159	NA	0.71255	0.355712	0.211737	0.510557
GHG_033	AT1G19270	c7	0.617423	NA	0.425996	0.724058	0.922613	0.977241	0.692212	0.26833	0.111335	-0.0483478	0.0592443	0.684693	0.449409	0.886034	0.604982	0.614475	0.23421	0.807991	0.618253	0.197762	0.459322	0.609959	1.06969	1.13944	0.43909	0.466711	-0.225015	NA	0.676448	0.51418	0.690572	0.949223	0.347799	0.65631	0.389012	0.222666	0.69696	0.187051	NA	0.722577	1.03759	0.78096	0.413263	0.613332	0.416729	0.0508451	0.299722
GHG_037	AT1G20510	c7	0.000767697	0.751355	0.90427	0.410417	1.47188	0.640008	1.82704	-0.443963	0.0973261	-0.467792	-0.202539	NA	-0.0851045	1.33015	0.267015	-0.288563	0.945947	0.0744961	1.06533	-0.194742	1.29898	-0.102896	0.776108	1.08593	0.0834822	0.778002	-0.101603	0.113906	-0.0198243	0.298716	0.481826	0.678092	0.207759	-0.433795	1.7505	NA	0.25054	1.0985	0.39923	-0.4501	1.4781	-0.61641	2.515	0.39041	0.76617	0.49872	-0.11455
GHG_038	AT1G20620	c7	0.641968	0.23003	0.20355	0.790528	1.0162	NA	0.670054	0.57509	0.293258	-0.0988929	-0.00338662	0.295135	0.912945	0.766789	0.945151	0.718825	0.572254	0.448472	0.62834	-0.053722	0.14825	0.61666	0.95532	0.85638	0.77071	0.58001	0.21194	0.062378	0.57239	0.33399	0.8801	0.79684	0.93166	0.67625	0.43034	0.18296	0.72578	0.02131	0.30835	0.75026	0.99806	0.8559	0.69898	0.54282	0.19197	-0.0066528	0.025878
GHG_043	AT1G22770	c7	0.51326	0.81421	0.35438	0.55821	0.94817	0.75865	0.7893	0.62834	0.1173	0.018782	-0.099667	0.51596	0.70883	0.83132	0.83392	0.59736	0.20407	0.53904	0.155859	0.220638	0.116217	0.901258	NA	1.30716	0.867787	0.272521	0.264574	0.496529	0.748289	0.306632	0.733602	0.96324	0.766325	NA	0.267578	0.331303	0.59184	-0.71566	0.19681	0.82149	0.93232	1.0488	0.65087	0.90745	0.026254	0.16332	0.18145
GHG_046	AT1G26920	c7	0.67878	0.14501	0.36645	1.0202	0.98614	1.0278	0.4029	0.47717	0.025256	0.39854	0.39202	0.52085	0.5173	0.98769	0.37426	1.2883	-0.16627	-0.088196	0.53933	0.084456	0.62057	1.0719	1.1354	1.0266	0.57887	0.19411	-0.095743	0.29665	0.31129	0.37551	0.18657	0.96436	0.96777	0.69236	0.35253	0.051682	0.62283	-0.00012126	0.63416	0.97948	0.91972	0.74374	0.20764	0.44966	-0.023676	0.11693	0.37946
GHG_154	AT2G40940	c7	0.79994	1.0662	0.22345	0.68872	1.0827	1.2838	0.73143	0.78083	0.010263	-0.043832	0.37114	0.47109	0.69363	0.9546	0.39126	0.80139	0.33994	0.04973	0.835309	0.271356	NA	0.710389	0.769398	0.819905	1.13894	0.643695	-0.0211583	0.0782944	0.66516	0.754802	0.568604	0.922974	1.06956	0.856438	0.646117	0.421103	0.678835	0.596633	-0.151633	0.295137	0.645651	0.998587	NA	1.14787	-0.489519	NA	0.426191
GHG_160	AT2G45660	c7	0.678923	-0.00653703	0.519904	0.708741	0.876997	NA	0.970309	0.440898	0.0930811	-0.21789	0.176576	0.295159	0.615877	1.10148	0.996611	0.82803	0.290165	0.288239	0.90545	0.19855	0.47653	0.73762	0.96088	1.0034	0.90943	0.49504	0.17539	0.0082676	0.32594	0.36318	0.68594	0.78836	0.93693	0.80948	0.42462	-0.25611	0.65941	0.077179	0.35513	0.61291	0.99248	0.91299	1.0018	0.56571	0.46144	0.084678	-0.0065009
GHG_198	AT3G20770	c7	0.53597	-0.33983	0.11138	0.54601	1.2358	1.4699	0.522	0.20744	0.20941	0.10487	-0.31021	0.17068	1.2207	0.011642	0.29297	0.75055	-0.15444	1.5037	0.42576	0.45726	0.11755	0.52857	0.93683	0.78407	1.3878	-0.13763	-0.13227	0.06623	0.080219	0.75652	0.25749	0.94138	0.99375	-0.10488	0.17805	0.5519	0.251975	0.373764	-0.192204	0.552922	1.25816	1.02183	NA	0.371378	0.0778253	-0.0709713	-0.0605022
GHG_220	AT3G51550	c7	0.71171	0.2708	0.56756	0.7386	1.0749	1.0386	0.39266	0.46171	0.32962	0.038576	0.068579	0.17097	0.76146	0.68498	0.35972	1.0943	-0.078589	0.58631	0.507302	0.293973	0.21768	0.16208	0.870866	1.05125	0.542775	0.525724	0.31054	0.229815	0.325627	0.450174	NA	1.20301	1.00927	1.04258	0.132084	0.18356	0.477005	0.544555	0.278293	0.473191	0.743673	1.07468	NA	1.06478	-0.339424	0.157588	0.164154
GHG_243	AT4G05180	c7	0.48963	0.34325	0.50586	0.89248	1.1596	1.0197	0.47904	0.18468	0.021727	-0.089843	0.20049	0.08562	1.0005	0.83882	0.6375	0.95189	0.26277	-0.010794	0.034512	-0.051337	0.38799	0.66445	0.84858	0.71909	0.84759	0.062683	0.019266	0.17568	0.48376	0.35485	0.75832	1.0488	0.94619	1.0475	0.50634	0.11863	0.132666	0.570967	0.897399	0.502518	0.887808	0.933923	NA	0.490786	-0.196647	0.536605	0.437786
GHG_260	AT4G16860	c7	0.532762	0.66377	0.911727	1.12836	0.70686	1.06078	0.390758	0.574587	-0.117665	0.235878	0.376135	NA	0.428021	0.793347	NA	0.717625	0.0346459	1.22942	0.60414	0.14975	0.88439	0.97182	1.014	0.94245	0.61633	0.38817	0.066264	0.59507	0.16796	0.92177	0.060485	1.2401	0.80917	0.50053	0.19379	0.15241	0.63366	-0.22436	0.68587	1.1766	1.052	0.53525	0.52244	0.82844	0.20336	-0.050598	0.39058
GHG_283	AT4G27410	c7	-0.061997	-0.55837	0.46173	0.083933	1.7065	0.42296	1.0853	-0.68158	-0.18313	1.0481	1.0452	0.70983	-0.3244	0.81111	0.95912	0.66094	1.1144	1.0449	1.5726	0.680297	-0.280353	0.781365	1.4718	1.59547	0.648335	0.027936	0.97432	-0.34173	-0.413946	NA	0.480487	NA	0.918102	0.792916	0.619865	0.566252	0.69865	0.69658	0.52273	-0.078682	0.686	1.0442	0.69604	0.53576	1.504	0.13416	-0.19233
GHG_286	AT4G29010	c7	0.75234	0.20596	0.37681	0.92862	1.0952	0.96098	0.47526	0.43908	-0.1107	-0.22882	-0.038525	0.2785	1.0291	0.86516	0.43046	0.58565	0.001253	0.38596	0.45132	-0.16873	0.01557	0.56751	0.83549	0.80555	0.76857	0.57911	-0.010616	-0.099614	0.4428	0.11776	0.85844	0.88999	0.97463	0.8836	0.44833	0.072547	0.281678	0.287105	0.339746	0.370279	0.864579	0.980787	NA	0.717581	-0.0929058	0.14423	0.272841
GHG_296	AT4G34460	c7	-0.062006	0.23999	1.0451	-0.047533	0.097076	0.63579	-0.58464	0.53759	0.19621	0.41106	0.045305	0.36213	0.44695	1.4365	1.4086	1.7384	0.66098	1.3817	1.2314	-0.16889	0.91554	1.1006	0.75154	1.0376	1.0077	0.16092	1.4904	0.28563	1.3441	0.27345	0.51338	0.47479	-0.24891	0.29516	-0.97983	0.46472	1.2304	-0.00028157	-0.39131	1.1453	0.095574	0.52333	1.8878	0.3002	0.20385	0.021762	-0.73432
GHG_300	AT4G35470	c7	0.402111	-0.0645991	-0.0779285	0.994996	1.41681	NA	0.328103	0.752854	-0.215115	0.348677	0.0025484	-0.0760045	0.789915	0.509943	0.513398	0.84917	0.0983377	0.134146	0.68302	-0.088502	0.16324	0.9097	1.2696	0.50254	0.7038	0.46016	-0.18689	-0.13124	0.55991	0.45395	0.60251	0.67828	0.95024	0.7306	-0.12426	-0.1451	0.408041	0.269826	0.0117653	NA	0.480521	0.765918	0.0558753	0.759367	0.177018	0.216159	4.07176e-05
GHG_305	AT5G02810	c7	0.4846	0.061358	0.62819	0.91729	1.0987	1.0514	0.75589	0.41174	-0.097464	0.07212	0.32974	0.51676	0.89763	0.84236	0.65355	0.75447	0.18168	0.30486	0.58231	0.13913	0.62585	0.97537	1.0556	0.73725	0.60175	0.15853	0.036704	0.19622	0.46261	0.70252	0.66204	0.85056	0.81931	0.69647	0.47727	0.085399	0.32653	-0.04842	0.70182	0.99603	0.95947	0.85209	0.54694	0.63941	0.19119	0.058164	0.27126
GHG_313	AT5G08330	c7	0.42886	-0.069202	0.83681	1.205	0.73666	0.78197	0.19789	0.64349	0.07315	0.14469	0.39541	0.3293	0.93065	0.84644	1.1932	1.0321	0.58196	0.37791	0.62071	0.47208	0.72082	1.2915	1.3804	0.91227	0.34218	0.44155	0.61207	-0.20542	0.32239	0.67153	0.93432	0.6608	0.50468	0.81073	0.26695	-0.0934	0.73146	-0.41225	0.53003	0.9857	0.9678	1.0245	1.046	0.56193	0.27592	-0.0038494	0.21827
GHG_356	AT5G46330	c7	0.51968	-0.46864	-0.052086	1.0588	1.334	0.94926	0.67917	0.051486	-0.17562	-0.52372	0.60382	0.34661	0.58905	0.9145	0.58146	0.75059	0.58504	0.27506	0.611573	0.478973	NA	1.14233	0.966308	0.966446	0.880854	0.404604	0.0621884	0.360562	0.103686	0.560946	0.333403	0.810769	0.649095	1.00872	0.743555	0.0782041	0.708447	0.312048	0.603044	0.26922	0.578468	0.796967	-0.138165	0.143909	0.229378	0.174199	0.234502
GHG_443	AT1G13210	c7	0.642532	0.488464	0.674506	0.807619	0.702817	1.33345	0.589865	0.357824	0.0766899	-0.368389	0.0155087	-0.136789	0.470911	1.02273	NA	0.621752	0.0014787	1.03337	0.59277	0.27429	-0.27306	0.82634	0.45589	1.1826	0.90764	0.46714	0.20411	0.43487	0.47816	0.61169	0.16022	0.7991	0.70259	0.77394	-0.095957	0.21198	0.891415	0.456535	-0.179685	0.264503	0.877856	0.914583	NA	0.548453	-0.0266935	0.0236573	0.0727891
GHG_452	AT3G16770	c7	0.38795	0.32303	-0.067351	0.60451	1.1813	1.0802	0.072168	0.31766	-0.15715	-0.012711	0.25903	0.31915	0.66402	0.68181	0.64363	1.0437	0.40694	0.28436	0.51476	0.21357	-0.22233	0.90178	1.3589	0.98786	0.59034	0.24267	0.34838	0.07847	0.63409	0.20415	0.38313	0.66418	0.5411	0.46319	0.087788	0.040113	0.61097	0.21555	0.16882	0.56199	0.82878	0.83332	0.34854	0.51665	-0.076326	0.29237	0.047003
GHG_512	AT1G22770	c7	0.718038	0.294998	0.0597086	0.570104	NA	0.858722	0.861053	0.44822	-0.0288445	0.150525	-0.00520284	0.272503	0.640777	1.02391	0.70437	0.763164	0.486328	0.469817	NA	0.522338	0.630936	0.402826	0.948818	0.992916	0.993382	0.345098	-0.117311	-0.0727725	0.19193	0.0429623	0.660063	0.968611	0.759537	0.47962	0.221017	-0.0551079	0.56326	0.22231	0.26866	0.59145	0.89371	1.0495	0.71863	0.55396	0.18486	-0.076944	0.11607
GHG_570	AT2G33150	c7	0.367726	0.450769	0.0805854	0.308663	0.967212	0.770592	NA	0.313332	0.333854	0.790016	0.741598	0.277104	-0.147598	0.930441	0.676247	NA	0.504287	0.866905	0.57491	-0.28617	0.88052	1.0844	1.1997	1.0131	0.58297	0.31187	-0.060546	-0.85761	0.22248	-0.041323	1.1006	0.25614	0.32568	0.54347	0.029641	0.59357	0.737228	0.152298	-0.615591	0.759759	0.539859	1.04655	0.707421	NA	0.310664	0.281713	-0.326568
GHG_641	AT4G24750	c7	1.1333	0.20014	-0.11542	0.7551	1.0282	0.88824	0.47847	-0.39277	-0.023685	-0.23949	0.30991	0.39383	1.1289	0.33356	0.73599	0.99849	-0.12912	-0.244	0.37176	0.3561	-0.010043	0.25458	0.63456	0.25816	0.47265	0.081182	0.078944	-0.046282	0.058596	0.69967	0.81678	1.0582	0.70011	1.0175	0.40268	0.034572	0.0826363	0.812284	0.399248	-0.260955	1.15837	1.55355	NA	0.656167	-0.242784	0.805386	1.03798
GHG_654	AT4G35830	c7	0.98001	0.1211	0.21971	0.80282	1.2486	1.0795	0.77335	0.38501	-0.082771	-0.40216	-0.18222	-0.052609	0.87595	0.7461	0.39503	0.71779	0.025599	0.11637	0.376	0.014374	0.34109	0.35212	0.77819	0.80239	0.72678	0.34261	-0.16314	0.33352	0.47717	0.26346	0.4184	0.77327	0.63839	0.50551	0.4347	0.35243	-0.014238	0.14912	0.072666	0.33883	0.71949	1.0853	-0.028979	0.76209	-0.33138	-0.11634	0.29062
GHG_669	AT5G08330	c7	0.11538	0.33847	1.0218	1.2326	0.61775	0.71841	0.025578	0.79594	-0.065608	0.01174	0.26291	0.36314	1.0309	0.96549	0.98275	1.3174	0.50932	0.23204	0.580729	NA	0.893869	1.41914	NA	0.743423	0.640091	0.127365	0.49996	-0.493646	0.233747	0.71806	0.719238	0.336554	0.468749	0.934419	0.432688	-0.131708	0.916462	-0.166203	NA	0.796076	1.04011	1.07598	0.900169	0.679926	0.22484	-0.178358	0.193285
GHG_697	AT5G42870	c7	1.17363	-0.136376	0.535437	1.00996	NA	0.844969	-0.411182	-0.408814	0.228894	0.865074	-0.0944579	-0.757789	NA	0.835599	NA	1.14731	0.449212	0.286278	0.18601	-0.78715	0.49482	1.3705	0.67281	0.85604	0.44883	-0.039615	-0.22622	0.44168	-0.24177	0.54797	0.24854	1.2767	0.13279	1.0503	0.18138	0.16872	-0.35806	0.6213	-0.41795	0.51771	1.0162	0.62965	-0.48134	1.1902	0.09718	0.48011	-0.5107
GHG_002	AT1G01260	c8	0.64485	1.155	0.96409	-0.10198	1.4069	1.6698	0.79078	0.84956	0.76239	1.3653	0.24558	0.86551	0.16974	0.042242	-0.18546	0.31767	-1.009	1.3916	0.65033	0.244348	0.635063	-0.196647	0.963774	0.0535737	0.58616	0.652503	0.824106	-0.173044	0.758795	NA	0.757301	1.07768	1.37266	0.765811	0.803213	1.56239	0.21505	0.91338	0.72344	-0.076314	0.34915	0.55994	-0.34482	0.93374	-0.055977	0.80314	0.66413
GHG_030	AT1G18570	c8	0.879539	0.448111	0.347203	0.506861	0.898152	0.946433	0.313427	0.769707	-0.00299441	0.335039	0.0294598	NA	0.862074	0.967456	0.629847	0.71328	0.754522	0.814304	0.18107	-0.047303	0.51242	0.19504	0.51921	0.7919	1.2312	0.1276	0.27476	0.75772	0.75249	0.20025	0.62197	0.75784	0.69775	0.68071	0.13673	0.55223	0.442791	1.14436	-0.506194	0.523105	1.18817	1.00727	-0.111042	0.884538	0.0126063	0.198183	0.637457
GHG_103	AT1G79040	c8	0.68695	-0.094362	0.27957	0.59367	0.58694	0.016375	0.7491	0.21178	0.8534	0.46445	0.72506	0.19304	0.14505	0.86679	1.2286	0.91499	0.78897	0.55422	-0.2162	0.75835	1.1248	0.58448	1.0339	0.58015	0.30975	0.076792	0.72128	0.81263	0.51295	0.402	1.0618	0.68834	0.47318	0.24241	0.21227	0.38573	1.15501	0.927298	0.956206	0.437588	1.14131	0.535366	-0.52737	NA	0.939967	1.40323	NA
GHG_105	AT2G01440	c8	0.75872	1.4544	0.82788	0.37979	0.18226	0.53357	-0.024969	1.4154	-0.18072	0.96612	0.041667	-0.25359	1.5363	-0.3967	-0.13165	1.5297	0.04087	-0.45466	0.020462	0.48812	-0.3559	0.056137	-0.1981	1.3111	0.12647	0.89112	-0.27451	0.36435	0.4109	-0.48053	0.77042	1.108	1.1086	0.52634	0.70622	1.6452	0.111512	1.02546	-0.0852446	-0.174699	0.837044	1.28275	NA	1.20266	-0.920955	1.00824	1.12702
GHG_112	AT2G13790	c8	0.32556	0.77647	0.82637	0.45937	0.20747	0.18243	0.024508	0.72775	0.34797	0.69675	0.88509	0.59052	1.5401	0.7444	0.26682	0.87947	-0.17063	0.89376	-0.25368	1.0015	0.63686	0.26299	0.47431	0.1955	0.5955	0.20018	0.0983	1.0807	1.5144	0.4143	1.5951	1.1181	-0.089917	0.5192	0.49412	0.34662	1.3556	1.2978	0.64848	-0.020329	1.0414	1.1718	-0.86706	0.13482	0.87568	0.97313	-0.17693
GHG_114	AT2G17290	c8	0.42115	0.028978	0.9745	0.67133	0.32355	1.1298	-0.17015	0.77131	0.29735	-0.023681	0.40252	-0.43045	0.71845	1.0496	0.12524	0.87123	0.37107	1.6489	0.509321	0.240276	0.961719	1.01914	0.671936	1.28262	0.729021	0.602087	0.534746	NA	0.972303	-0.100985	NA	1.25599	0.0805111	0.392019	-0.387283	0.0345335	0.442332	0.327203	NA	0.789959	0.666824	0.49713	0.159432	0.525541	-0.00658602	0.215453	0.0441189
GHG_115	AT2G17520	c8	1.0778	0.42684	0.99395	0.81101	1.1663	1.1756	0.97409	0.0652	-0.5268	-0.069078	0.90291	0.44219	0.38704	0.39285	-0.29845	1.4257	-0.16714	0.68096	0.84853	0.66279	0.52535	-0.079588	0.59723	1.1122	0.47475	-0.28423	0.080448	0.86043	0.58978	0.56862	-0.055552	1.0645	1.6645	0.65157	-0.55563	1.1352	-0.0139613	0.852915	0.44528	-0.0786212	0.478723	1.00054	NA	1.57808	-0.0155614	0.588213	0.218193
GHG_122	AT2G22300	c8	0.74261	1.3966	0.64622	0.93968	0.82833	0.94864	-0.0056084	0.55739	0.33986	0.58416	0.45181	0.11511	0.91914	1.0029	-1.2232	0.38809	-0.23129	1.5918	0.11774	0.66144	0.69808	1.1914	0.69715	0.9001	0.5297	0.51179	-0.75698	0.43566	0.18564	0.13937	-0.48521	2.3613	1.1971	0.070953	0.67309	0.8638	-0.54264	0.63494	-1.0405	0.049422	0.976	0.1242	-1.2588	1.9014	0.014573	0.55462	0.71091
GHG_144	AT2G35690	c8	0.16145	0.80487	0.33859	1.1555	0.7273	-0.43432	-0.19049	0.45737	0.89194	-0.21941	0.81714	0.59559	0.11854	0.50415	0.92741	1.2537	-0.26927	0.92022	0.0525173	0.39087	0.460675	0.881761	-0.0174008	1.61763	0.836265	0.786118	0.230075	0.0957154	NA	-0.472688	0.540771	NA	NA	0.637625	0.00948169	-0.102194	1.02085	0.964896	0.292913	0.443978	0.952987	0.503944	-1.28598	0.740467	0.833976	NA	0.449552
GHG_158	AT2G43790	c8	0.607357	-0.30582	0.767024	0.904479	0.923391	0.459379	-0.18422	1.14786	NA	-0.514307	0.257518	-0.984174	2.01286	0.213539	0.739393	1.92426	-0.273697	0.415548	0.18725	0.31125	0.73399	-0.038912	0.55696	1.6432	0.42976	0.23775	0.2687	0.92033	0.41331	-0.37532	0.58793	1.3779	1.0158	0.19664	0.4428	0.46843	-0.0314557	2.01682	-0.0523654	0.0377917	1.26449	0.578472	NA	0.0426991	0.2846	-0.0280299	0.867504
GHG_167	AT2G47210	c8	0.731865	0.339882	1.17536	0.266245	1.08605	1.0636	0.608408	0.593017	-0.124873	0.998148	0.608153	NA	0.541598	0.39205	0.530863	1.70535	0.422991	0.662931	1.046	0.39617	0.67886	0.80569	0.37774	1.1549	1.0455	0.0078969	0.20463	0.37593	0.15643	1.0041	0.28104	1.4005	1.3298	0.87084	-0.070693	0.6437	0.7557	0.68497	0.23367	0.4187	0.65922	0.44419	0.21635	1.5675	-0.024951	0.26671	0.65789
GHG_187	AT3G13530	c8	0.18739	1.6415	1.0791	1.301	0.57894	-0.0065915	0.55999	0.75627	-0.067609	1.2295	1.231	0.23523	0.84015	-0.30503	-0.51801	1.2541	-0.45182	0.88694	1.1078	0.626235	1.80976	0.415219	0.104826	1.8766	-0.141205	NA	1.82915	-0.180466	0.52381	-0.00923243	-0.173477	1.42527	0.819423	0.0706319	0.773881	0.515271	0.25188	-0.60096	0.56443	0.20122	0.39092	0.67145	1.5758	1.4534	0.67101	0.50579	0.62001
GHG_207	AT3G26640	c8	0.567312	0.474585	1.52684	0.652744	0.467109	0.788422	0.744678	-0.283154	0.0276698	0.806283	1.26158	0.875154	1.45024	0.89285	NA	0.950499	-0.0704382	0.318033	0.29642	0.30302	0.20577	1.3617	0.64491	1.6198	0.75355	-0.040197	0.32392	-0.25492	0.31576	1.1899	0.89846	0.68138	0.96996	1.2949	0.20571	1.1177	0.13618	0.5952	0.5408	1.135	0.43318	0.068769	-0.77418	1.5034	0.63529	-0.077946	0.87216
GHG_281	AT4G26120	c8	0.334644	1.12871	1.41862	NA	1.15733	-0.265647	0.0490371	1.03194	0.217449	0.994917	-0.424871	0.812557	0.0946359	1.25498	0.669392	0.716857	0.184461	1.46254	0.149168	NA	0.674683	0.76428	0.496432	0.478564	0.663863	0.700134	-0.786277	1.06591	0.123572	0.37787	1.53812	0.827174	0.319261	0.873932	0.741461	0.496785	0.46173	0.85783	0.6731	0.78025	0.76706	0.78706	0.72596	0.62216	0.152	0.50621	0.46596
GHG_288	AT4G29900	c8	0.33913	1.6194	2.4426	1.0856	0.48072	1.7922	-0.53296	0.30349	0.23991	-0.13776	0.51594	0.19059	0.9036	-0.0018792	-0.50318	0.20016	0.70598	2.0522	0.48157	-0.058643	1.0577	0.27115	0.30389	1.4212	0.93504	-0.44206	0.51283	0.18248	0.72717	0.9185	0.027143	1.284	1.361	0.25269	0.43684	2.023	0.0599624	1.41756	-0.776009	0.661932	0.186765	0.609167	-1.03937	1.24662	1.45134	-0.00395952	0.56232
GHG_326	AT5G14930	c8	0.61984	1.2178	1.6342	1.0949	0.083319	1.7669	-0.37486	0.77269	-0.29844	0.48465	-0.19797	0.32187	0.77262	0.22166	0.058575	-0.57713	-0.76488	3.0822	0.86294	0.63769	0.68054	0.53275	0.64572	1.1229	0.68899	0.18419	0.28198	0.11346	1.4997	0.66148	0.16511	1.2698	-0.54727	0.087277	0.17257	0.85812	0.25364	0.49447	-0.79405	0.64699	0.03772	-0.057164	0.44081	0.19657	-0.06394	0.49549	-0.14461
GHG_329	AT5G19010	c8	0.90108	1.2926	0.5956	1.506	0.56114	0.94231	-0.65745	0.86093	0.84579	1.2754	0.47062	0.74188	0.1592	-1.0074	0.76688	0.47245	-0.49474	0.79759	0.77335	0.72647	0.32348	1.8919	1.7391	1.2316	0.16546	0.45446	1.5863	0.49787	-0.1033	1.3355	-1.3431	0.78908	0.2412	-0.069717	-0.63315	0.42326	0.62827	0.3105	-0.14364	0.097865	1.1504	-0.045791	0.19129	0.50929	0.69251	0.43617	0.24441
GHG_354	AT5G45110	c8	-0.10817	1.3085	0.74266	0.83776	0.98674	0.49059	0.15672	0.8382	0.51563	-0.10645	-0.21226	-0.34419	0.41755	0.683	-0.0018468	0.22586	0.21716	1.532	0.58185	0.98621	-0.63764	-0.63703	0.37533	1.3892	0.36576	-0.081409	0.081198	0.54567	0.41266	0.87749	0.32174	0.63065	0.82738	0.98133	0.89973	0.25941	-0.11592	1.0966	-0.63492	-0.03865	0.57142	0.89773	-0.73755	0.74765	-0.26389	0.79083	0.19231
GHG_363	AT5G51280	c8	0.62288	0.67046	0.66827	0.94232	-0.25728	0.61924	0.050397	0.64646	-0.79431	0.51434	-0.31294	-0.0042273	0.68696	0.30085	0.90873	0.53389	-0.71509	1.6107	0.948097	-0.22883	0.367287	-1.01482	0.47409	NA	1.36105	0.359907	0.176521	0.407202	-0.388367	-0.558604	0.576894	1.1614	1.48862	1.93236	0.0140857	0.821981	0.460535	0.909607	0.834305	-1.30836	-0.0711292	0.556987	NA	1.626	0.763685	0.732292	1.61838
GHG_416	AT3G17700	c8	0.965925	1.44629	1.92233	0.741611	0.268044	0.692242	NA	NA	-0.0165956	-0.339262	0.527606	-0.12906	0.857031	0.391758	0.0171172	-0.485101	-0.222724	0.808223	0.3066	-0.54521	0.65273	0.04452	-0.62111	1.4352	0.82323	0.67656	0.81833	0.9835	0.90591	1.3106	0.3462	0.70436	-0.694	0.42018	0.33471	1.0703	0.391347	0.627546	-0.717535	0.748366	0.146246	0.126216	1.18195	0.63257	0.762229	0.0590365	NA
GHG_429	AT1G30755	c8	0.859132	NA	0.604459	0.587706	0.599391	1.7471	0.237597	1.45678	0.50582	-0.204684	0.436296	0.049489	-0.350495	0.456662	0.662571	-0.55302	-0.652435	0.995406	0.33613	0.73419	-0.21975	-0.098932	0.6268	0.91501	0.69767	0.45677	0.25378	-0.20555	0.64482	0.67632	0.93112	1.2016	0.39979	0.70673	-0.2038	1.559	1.10275	0.306809	-0.360649	-0.351398	0.549962	0.0398476	0.527051	0.614864	NA	-0.505695	0.0154206
GHG_457	AT1G76930	c8	0.36365	0.19863	1.1376	0.32778	0.05527	0.52219	-1.3897	1.026	0.8388	0.1831	-0.2178	1.6193	0.15838	0.58397	0.89932	0.7244	0.66727	1.7085	0.437942	1.06009	-0.11272	0.825941	1.20133	0.850595	0.445889	0.856077	0.614506	0.560709	0.894792	-0.0713456	0.401943	1.47105	-0.449404	NA	-0.525809	1.00353	0.573096	0.864899	0.59142	0.167727	0.484844	NA	0.0583161	0.203749	0.507786	0.184292	-0.218103
GHG_523	AT1G49820	c8	1.53614	-1.58748	0.288238	1.18863	0.57464	0.0982127	-0.360161	1.60149	0.999598	NA	0.924921	0.580653	-0.08899	0.515066	-0.962657	1.06019	-0.851563	2.42306	0.668194	2.79914	NA	-0.14357	1.76526	2.69162	NA	0.546552	0.36519	0.826618	0.654946	0.379063	0.292236	-0.336644	-0.760516	-0.573534	-0.090114	0.0813437	0.1087	-0.11024	-0.40372	0.93325	0.090069	1.2223	0.46514	1.0533	-0.34886	0.45924	-1.0377
GHG_611	AT3G44200	c8	0.801613	NA	0.390737	0.8475	0.816062	0.744424	0.342063	0.618384	1.02508	1.28172	0.628237	1.64842	0.456357	0.0586903	NA	1.43772	-0.00710217	1.16692	0.31852	0.557928	0.65119	0.95922	1.32191	1.85552	1.31931	0.346128	0.474182	0.645153	0.330169	0.372085	NA	0.513966	0.508749	0.48932	0.195208	1.30705	0.64224	0.39325	0.3196	1.1489	0.46706	0.5024	0.269	0.83487	0.51297	0.46439	0.58474
GHG_638	AT4G19660	c8	0.79312	1.3	0.3916	0.69084	-0.27904	0.95627	0.60188	0.82685	0.25616	-0.43192	1.0129	0.21066	0.29431	1.1077	0.33742	0.3935	0.17671	0.88588	0.118479	1.12029	0.0807122	-0.0209267	NA	0.679368	NA	0.194053	0.195488	1.59514	0.987422	0.969312	-0.32967	1.09649	0.0581629	1.15991	0.132184	0.472834	-0.30099	0.86046	0.24177	0.012466	0.72881	-0.0091682	0.39696	1.1084	0.36012	0.19928	0.28844
GHG_643	AT4G27260	c8	-1.3269	0.74199	0.89171	1.3512	0.44078	1.5613	-0.39057	1.037	-0.28164	0.37732	0.38906	0.7386	1.0977	1.0981	-0.15353	1.0937	-0.36899	1.265	0.128163	0.193436	-1.05221	1.81626	NA	1.45064	1.18699	-1.38598	0.983654	-0.114497	0.240505	0.686634	0.661065	1.58392	0.312736	0.599217	0.015569	0.228375	0.31131	0.97697	0.4327	0.55462	0.81073	0.22971	-0.61842	0.63443	0.63182	0.4798	-0.95253
GHG_665	AT5G06950	c8	0.71032	0.651988	0.202636	1.03231	0.74227	0.933729	-0.570985	0.970665	0.884698	NA	0.804143	0.280806	-0.636072	-0.104063	0.24178	0.947964	-0.139121	1.79095	0.9623	0.62205	1.2608	0.22229	-0.36369	0.43636	0.60382	0.72641	-1.4057	0.48382	1.2342	0.54583	0.6995	0.74092	0.60706	1.0008	0.61773	0.83133	-0.4295	0.81665	1.2036	0.51816	0.53129	0.81069	-0.80367	0.90536	-0.22466	0.42098	0.65715
GHG_698	AT5G43310	c8	0.20564	0.27039	0.49466	0.74146	0.77799	-0.31621	0.1288	1.1619	0.85265	-0.020493	0.47154	1.331	0.55174	-0.26877	0.97509	1.0137	-0.62592	-0.27085	1.50291	0.243415	-0.028822	0.820975	1.71392	-0.438393	0.554491	1.4464	NA	2.09421	0.572283	-0.78618	0.887874	0.0604593	0.575105	NA	-1.24295	1.09332	0.256165	0.78422	-1.78259	NA	2.23386	1.78563	-0.879672	-1.20934	0.8261	0.161719	NA
GHG_700	AT5G44420	c8	0.21825	0.87788	0.25385	0.11244	1.3097	0.40552	0.42758	1.6956	-0.12784	-0.43614	0.22979	0.87926	0.66739	1.0544	0.74848	0.69786	0.434	0.67787	0.00515375	0.879117	-0.305273	0.801032	0.846176	0.850704	1.31241	-1.20731	1.01233	1.3106	1.11118	-0.25397	0.419974	NA	0.364964	0.419735	0.30031	2.33035	-0.0756416	1.55052	0.884851	-0.330286	0.935145	0.097233	0.352037	1.00865	0.93776	0.374959	0.495169
GHG_750	AT3G07690	c8	-0.057702	0.76607	0.72594	0.1805	0.11787	0.50365	0.043008	0.47586	0.59254	0.33037	0.40725	1.3857	1.3416	-0.33445	0.71036	0.49002	0.22098	0.91372	-0.59123	NA	-0.13944	0.400363	0.752966	1.65701	0.617095	0.777229	-0.622866	1.27905	0.906734	0.486466	-0.445412	1.73932	0.118913	1.00294	0.441709	0.882062	1.1445	0.92698	1.11987	-1.23692	1.45999	0.39416	-1.89888	NA	1.70495	0.647331	0.859563
GHG_036	AT1G20020	c9	1.14721	0.756583	-0.314488	0.461183	0.374384	0.900636	0.868023	1.17375	0.954072	1.20397	0.469875	0.75831	0.050556	0.508302	-0.127505	1.00267	NA	-0.399911	1.08907	0.612401	0.0625699	0.851769	NA	0.87069	0.620629	0.896125	0.910735	0.915046	0.0948255	0.303094	-0.441312	0.535728	0.705814	0.523383	0.483064	0.0662539	0.91324	0.00095332	0.0050602	0.58229	0.50848	0.49599	0.52449	1.0225	0.38797	0.81818	0.73875
GHG_039	AT1G20696	c9	0.78211	0.36103	-0.024185	-0.060463	0.28479	0.91257	0.823	0.8612	0.65816	0.48406	0.024275	0.089753	0.24112	0.65199	0.65687	0.82446	0.55162	0.42742	1.0175	0.163969	0.202502	0.133786	0.562581	0.795713	0.757208	0.776486	0.884224	0.469979	0.391106	0.156569	0.469794	0.194393	NA	0.482716	0.551858	0.169624	0.949189	0.148573	-0.21722	0.19621	0.393439	0.845451	NA	0.732903	0.65093	0.421254	-0.0404883
GHG_056	AT1G35720	c9	0.70829	0.27924	-0.17205	-0.35093	-0.41836	0.5238	1.3742	0.8487	0.69551	0.46911	0.59248	0.29669	0.15852	0.60233	0.7293	0.62537	0.57817	0.074665	1.3567	0.19022	0.26301	-0.22078	0.034221	0.59274	0.90267	1.0185	0.66472	-0.13608	-0.66487	0.029465	1.0066	0.29606	0.66572	0.65398	0.35867	0.60353	0.4131	0.11805	0.22659	0.50971	-0.0062746	0.49131	1.2685	0.66284	0.42663	0.37531	-0.22867
GHG_079	AT1G65420	c9	1.4383	2.1814	-0.036333	0.12171	0.85122	1.5113	0.41254	0.87535	-0.57059	0.087135	0.16299	-0.0059819	-0.5292	1.4551	0.51623	1.1294	0.37127	-0.78181	-0.360611	0.913549	-0.0125568	NA	0.963304	0.639759	-0.963756	0.377824	-0.246728	1.45808	0.589669	0.745964	0.376967	0.782059	1.25586	-0.788978	1.71292	-0.00135315	0.873844	-0.342787	0.821742	0.669035	0.532378	1.78769	0.614781	0.341432	1.12877	0.449533	NA
GHG_085	AT1G68050	c9	1.05337	0.640254	0.0564462	-0.0554403	0.465917	0.844537	1.05571	1.01041	0.701096	0.619342	0.265194	0.256268	0.311976	0.662545	0.622812	0.702271	0.508796	NA	1.0282	0.61254	0.10684	0.10028	0.46179	0.87467	0.97455	0.91342	0.76207	0.62184	0.37699	0.13699	0.41842	0.51394	0.61293	0.51938	0.53577	0.4927	0.96807	0.31532	-0.13036	0.48902	0.50159	0.85159	0.83707	0.9352	0.70312	0.54609	0.33974
GHG_121	AT2G21660	c9	1.0319	0.50654	-0.24212	0.40775	0.86183	0.96015	0.84653	0.73359	0.43898	0.43284	0.24812	0.33366	0.55367	0.75295	0.7791	0.72189	0.58384	0.52842	1.1247	0.37177	-0.098202	0.34588	0.90545	0.89518	0.7881	0.72383	0.70676	0.40005	0.4324	0.45856	0.68043	0.65391	0.64399	0.55326	0.57119	0.32244	1.032	0.22282	-0.10181	0.50831	0.8295	0.93813	0.79753	0.74705	0.4558	0.45158	0.32644
GHG_141	AT2G34250	c9	0.45158	0.27548	0.51703	0.24893	-0.12422	0.48506	0.5326	1.246	-0.20802	0.28199	-0.17989	-0.24284	0.78355	-0.092848	1.3099	1.2906	0.049918	1.0994	1.251	1.1288	1.1426	0.094138	-0.025709	1.3179	0.6106	0.38094	-0.31441	0.63701	0.33413	0.10557	-0.043124	0.34929	-0.015584	0.61805	0.42711	-0.27409	0.777166	1.50976	0.526319	-0.387585	0.518132	0.249369	NA	1.06536	0.822519	0.627988	-0.433843
GHG_152	AT2G40080	c9	1.00554	0.576616	-0.0022415	-0.133494	0.465298	0.710108	0.92625	0.969324	0.533212	0.591491	NA	0.228582	0.3528	0.524066	0.510548	0.811884	0.596662	0.401374	1.0309	0.37307	0.21198	-0.026103	0.48626	0.79247	0.83114	0.92459	0.74997	0.53148	0.32085	0.14007	0.33648	0.46347	0.65932	0.54886	0.62921	0.44814	0.961197	0.221995	-0.188766	0.16041	0.530092	0.811818	0.956572	0.942703	0.671531	0.394478	0.333635
GHG_163	AT2G46370	c9	1.2306	1.3935	0.061802	0.24448	0.52361	1.246	0.93657	1.1683	0.50803	0.40583	-0.55043	0.24044	0.44109	0.39853	-0.42033	0.68139	0.10859	0.06385	0.345378	-0.383075	-0.624534	-0.506789	NA	0.829701	1.07053	0.762645	-0.297966	1.13096	0.454912	0.267257	0.772763	0.552117	0.647226	1.76244	1.22026	1.04876	0.176082	0.444953	0.0969586	-0.664082	0.56456	NA	-0.364644	1.62107	2.00926	0.990586	0.892541
GHG_176	AT3G02570	c9	1.114	0.46151	-0.099615	0.36473	0.8666	0.64805	1.2784	0.46464	0.6894	-0.040351	-0.33231	0.67936	-0.23087	1.1749	1.2726	0.86214	1.0865	-0.17251	0.52277	0.65565	-0.29618	0.076644	0.28562	0.21319	1.3541	0.83601	1.0733	0.68559	0.35891	-0.20929	0.67446	0.35141	0.93679	1.1001	0.904	0.56403	0.65831	1.1851	0.27651	-0.29215	0.50821	0.92539	0.2265	1.19	0.71877	0.94026	0.8044
GHG_185	AT3G09830	c9	0.79086	0.545401	0.445521	-0.248842	0.0939629	0.887343	0.664141	NA	0.187371	0.38756	0.348697	0.356271	0.267565	0.698883	0.557376	0.0979102	0.725006	1.27736	0.0030282	0.56062	0.40679	-0.53479	-0.040434	1.3012	0.6767	0.75891	0.68972	0.67167	0.24773	0.6018	0.68556	0.71688	0.30901	0.36487	0.17781	0.91679	0.5316	0.52571	-0.10778	-0.025857	-0.25071	0.62725	1.1279	1.1378	0.71596	0.25708	-0.32754
GHG_186	AT3G11840	c9	0.814099	1.15851	0.53173	0.16519	0.434843	0.535901	0.41655	1.09548	NA	0.109681	0.201843	0.0194528	0.409204	1.19393	0.906772	-0.369414	1.02903	0.795362	-0.108662	0.0122947	-0.26554	0.333557	0.0619684	1.28877	1.1236	0.917057	0.546258	0.340432	0.365887	-0.133944	NA	0.819815	0.700273	1.30778	0.310389	0.662804	0.793456	0.903925	NA	-0.515688	0.255965	0.708252	0.530709	1.10377	0.511606	0.292439	-0.302627
GHG_208	AT3G27300	c9	0.834834	0.0467037	-0.399009	0.719627	0.664096	NA	0.814794	0.805901	0.218973	0.662912	0.0138582	0.430435	0.661552	1.07899	0.183062	0.906039	-0.134396	0.734265	1.2913	0.37549	-0.58967	-0.55472	0.73881	0.59847	0.86164	1.1684	0.53534	0.14397	0.43527	0.12941	-0.12793	1.2636	0.99189	0.90898	0.40506	0.79195	0.351058	0.434325	0.0623354	0.326546	0.504568	0.701142	NA	1.20204	0.191497	0.578523	0.341434
GHG_214	AT3G46640	c9	1.0396	0.60306	0.11068	-0.04451	0.14851	0.74725	1.1135	0.85629	0.64788	0.43734	0.5181	0.072703	0.24093	0.49232	0.72022	0.7537	0.58837	0.47608	0.84003	0.46797	0.2498	0.16727	0.37548	0.96147	0.98638	0.92437	0.75001	0.53141	0.21762	-0.0058294	0.32448	0.41949	0.78526	0.5399	0.57182	0.41512	0.750958	0.446973	-0.0137314	-0.120074	0.3542	0.80866	0.892582	0.922103	0.634332	0.533276	0.284069
GHG_229	AT3G56400	c9	0.773274	1.23833	NA	-0.104509	0.181561	1.13025	0.75543	0.852694	0.164522	-0.338877	-0.133235	NA	0.682218	0.677913	0.494219	0.430306	0.672515	0.919405	NA	0.705795	0.046933	0.194812	0.0692347	1.08008	1.291	0.470953	0.372264	0.777533	0.419222	0.549124	0.53313	0.866206	0.486188	0.714743	0.0843995	0.322802	0.74989	0.90379	0.087945	-0.48639	0.59057	0.96386	0.091614	0.93493	0.79351	-0.083008	0.1154
GHG_232	AT3G58570	c9	1.00809	0.359417	-0.0905486	0.189814	0.491337	0.777477	1.04024	NA	0.701059	0.651431	0.307401	0.216846	0.338374	0.73368	0.243706	0.752934	0.26643	0.473251	1.0846	0.49025	-0.27714	0.13577	0.41875	0.64418	1.038	0.86404	0.57218	0.62799	0.26085	0.5895	0.35688	0.4564	0.67194	0.60216	0.67512	0.38912	0.605219	0.612926	0.343577	0.0834434	0.528715	0.94975	NA	0.890704	0.406691	0.588312	NA
GHG_280	AT4G26080	c9	0.9252	0.46486	0.10812	-0.31636	0.52353	0.52314	0.75255	1.0131	-0.12632	0.45028	0.3573	0.20369	0.49014	0.40862	0.59949	0.84662	0.46686	0.35096	0.98214	0.44462	0.15314	0.037146	0.015044	0.49667	0.85789	0.72771	0.39	0.31332	0.24801	-0.055424	0.34832	0.52447	0.75522	0.70932	0.79408	0.30013	0.944954	0.573557	0.284048	-0.0618838	0.309414	0.8797	NA	1.07966	1.18003	NA	0.397122
GHG_289	AT4G31550	c9	1.181	-0.96013	0.51517	0.81255	1.2942	1.0551	0.55801	0.4079	-0.17012	0.77364	0.69496	0.019873	0.4256	0.060313	0.50243	1.2212	0.18974	0.784	1.0344	-0.21753	-0.91038	0.60037	0.39081	0.95295	0.93287	0.90374	0.7928	0.79639	0.49125	0.10248	0.61476	0.085827	0.45767	0.99455	1.0986	0.24388	1.19024	0.566671	0.157641	-0.371346	1.0625	0.0966254	NA	0.790625	0.87911	0.62646	0.835601
GHG_328	AT5G15840	c9	0.76845	1.0103	0.38851	0.041015	0.98838	0.88169	0.94624	0.4039	0.50586	0.66786	0.84905	0.16904	0.018487	0.7796	0.54163	0.84854	0.26348	1.0801	0.816733	0.729749	0.0327428	-0.502901	0.792745	1.31523	1.02013	0.94816	0.456096	0.843293	0.91467	0.537675	0.882777	0.99319	0.515421	0.85514	NA	0.693142	0.882472	0.731051	0.445501	-0.299822	0.463927	0.824391	0.804561	0.389658	0.27693	0.874141	0.686521
GHG_339	AT5G24470	c9	1.0131	0.43775	-0.038343	0.25937	0.80105	0.93533	0.98423	0.69631	0.57512	0.46144	0.33652	0.42386	0.48735	0.66887	0.498	0.70224	0.56162	0.47154	1.10699	0.400008	-0.0220981	0.0784642	0.822715	0.916695	0.804317	0.786308	NA	0.410856	0.385482	0.161547	0.61769	0.755435	0.760857	0.626767	0.738074	0.468982	0.88083	0.294867	-0.0479255	0.326943	0.702964	0.907552	NA	NA	0.597242	0.665541	0.358352
GHG_364	AT5G52660	c9	0.80525	0.38234	0.31391	-0.059324	0.65097	1.2092	0.10701	0.40126	0.58561	1.1412	0.31067	0.22135	0.97348	0.99562	1.2893	0.94876	0.087969	0.54129	0.630942	1.3748	0.23266	-0.18551	0.49464	1.12855	0.847136	0.741545	0.344774	0.652158	-0.285229	NA	1.19021	0.422964	1.0844	0.861484	0.543019	-0.0878172	0.50414	0.62559	0.47195	0.85266	0.21037	0.74062	1.0902	-0.17509	1.1913	0.69929	-0.24805
GHG_373	AT5G60100	c9	0.94048	0.19006	-0.34987	0.11343	0.64841	0.80554	0.8642	1.1393	0.81952	0.75096	0.38764	0.27843	0.47298	0.39927	0.16483	0.7549	0.8138	0.55706	1.0393	0.45074	-0.66662	0.36203	0.58914	1.0066	0.36534	0.99621	0.67536	0.75562	0.54028	0.31308	0.75942	0.41938	0.57189	0.65427	0.51204	0.40685	0.986154	0.441042	-0.0993622	0.068045	0.548262	NA	0.736376	1.17621	0.860706	0.426639	0.337443
GHG_376	AT5G61380	c9	1.03004	0.147883	0.060415	-0.17854	0.150103	0.690195	0.904895	1.05051	0.634838	0.7794	0.165689	0.307117	0.054511	0.441355	0.412452	NA	0.395592	0.241977	0.77605	0.68912	0.099041	0.18162	0.37178	0.47296	0.91208	0.83406	0.66538	0.37032	0.1978	0.050052	0.0135	0.42863	0.72943	0.63711	0.40788	0.39978	0.830317	0.295115	NA	-0.0253416	-0.00287672	0.82452	NA	1.12956	0.644175	0.736024	0.415009
GHG_442	AT2G39200	c9	0.642	-0.073475	0.34129	0.14333	0.97334	0.81985	0.73025	0.51259	0.96876	1.1755	0.15603	0.39758	-0.12004	0.21416	0.98911	0.67257	0.52868	1.1587	-0.0848734	0.754924	-0.224937	0.729849	-0.894813	2.37261	0.882139	0.658677	0.270483	0.656471	0.304068	0.953815	1.63264	1.27506	-0.193216	NA	0.393807	0.922391	0.80287	0.83852	0.24449	0.28718	0.19987	0.44405	1.6789	1.1874	0.039244	0.91767	-0.41734
GHG_450	AT1G80840	c9	0.42125	0.87298	0.55898	0.011839	0.30408	1.0531	0.64519	0.77558	0.64164	0.2253	0.72558	0.4245	-0.036438	0.67887	0.45128	0.318	0.94786	1.0617	0.565772	0.941647	0.428	0.119794	0.327112	1.24688	0.3737	0.629999	0.213621	0.489661	0.158592	0.00994098	NA	0.740998	0.55158	0.828563	0.0581402	1.5465	0.861082	0.411784	-0.408367	-0.208594	0.567537	0.775562	1.35307	0.636935	1.89138	NA	-0.834317
GHG_471	AT2G19810	c9	0.92846	1.0988	-0.070366	-0.091795	0.91227	1.0755	1.0307	1.1743	0.58298	0.39159	-0.17348	-0.16935	0.36202	1.0262	1.1266	0.76426	0.79257	0.29897	1.01	-0.064214	0.4837	0.56601	1.1136	1.3018	1.3022	0.66272	0.31167	-0.031418	0.29492	0.42965	1.4002	0.67304	0.73521	0.35567	0.3348	0.18078	0.50062	0.28672	-0.012193	0.74606	1.0062	1.1385	1.35	0.48303	0.72627	0.4127	-0.10747
GHG_480	AT3G26830	c9	0.5954	0.77476	0.74836	0.30256	0.42481	0.68644	0.75308	0.68437	0.35437	0.047714	0.41078	0.074654	0.68756	0.6734	0.64817	0.047607	0.84124	0.87993	0.58083	0.52453	0.68313	-0.80234	-0.065049	1.0123	0.87867	0.91271	0.23568	0.76394	0.29593	0.29381	0.7476	0.41904	0.51918	0.77237	0.52606	1.3368	1.0713	0.82921	-0.10807	-0.61631	0.73032	0.96978	0.75524	0.94006	0.39165	0.29109	0.17467
GHG_544	AT1G72010	c9	1.05164	0.0319822	0.11764	0.416211	0.983653	1.2768	-0.0952043	0.893094	NA	0.351139	-0.666624	-0.533723	NA	1.1864	0.869543	1.22869	0.414723	0.746208	0.55599	0.78298	0.24286	0.42393	0.91543	0.9294	1.298	1.0559	0.65548	-0.024398	1.1093	-0.59141	0.2527	0.91227	0.53701	0.89371	0.38197	-0.4004	-0.00786	0.38874	-0.32025	-0.20011	1.0961	1.094	0.31122	1.1938	0.35876	0.033904	-0.53725
GHG_609	AT3G26830	c9	0.770884	0.530987	0.82084	0.286612	0.359508	0.382453	0.709585	1.09079	0.219098	0.429224	-0.0138738	0.111269	1.0333	0.558875	1.04839	0.250783	NA	0.813071	0.36767	0.68002	0.72212	-0.37415	0.23681	1.0491	1.2528	0.50641	0.16191	0.88243	0.43577	0.21187	0.92508	0.33584	0.3949	1.0675	0.34749	1.3003	0.711364	1.05953	0.0886232	-0.625127	1.00595	0.964419	0.597237	0.810453	0.750669	0.0847766	0.221502
GHG_618	AT3G53730	c9	0.65558	0.5748	0.36239	0.13231	0.020821	0.8308	0.71252	0.846	0.69167	0.765	0.06555	-0.027796	0.21153	0.49501	0.78076	1.164	0.66708	0.33204	1.1227	0.45428	0.53471	0.30959	0.43882	0.82412	0.72174	1.0144	1.1625	0.56706	0.15641	0.24662	0.12921	0.17954	0.20127	0.54798	0.49979	0.16935	0.86462	0.23616	0.27578	0.053939	0.27631	0.60718	1.0486	0.88793	0.85552	0.65117	0.0071969
GHG_633	AT4G14960	c9	1.26119	0.486264	-0.330112	0.539684	0.750237	NA	0.480675	1.08281	-0.182881	0.346265	-4.18e-05	0.070371	0.46927	0.727384	1.15984	1.30713	0.570635	-0.103786	0.841382	0.00933427	-0.00745135	0.905454	1.09364	0.931057	1.17777	1.11726	0.950053	0.448058	0.00241164	0.0136868	0.337695	0.755401	1.00414	0.838232	0.32043	NA	0.87176	0.0067375	0.24068	1.0395	0.95349	0.97649	0.98531	0.95911	-0.26698	0.33926	0.10909
GHG_636	AT4G18390	c9	0.898041	0.271296	-0.404512	0.231914	0.0971396	0.973237	0.401799	0.838981	-0.0115052	1.10694	0.0653345	NA	0.577152	0.480989	0.56517	1.6373	0.604748	-0.101971	0.85102	-0.54062	0.40898	0.55342	-0.043322	1.0588	0.34207	0.73403	0.99393	0.49053	0.36022	-0.25874	0.80945	0.87167	0.62018	0.67583	0.32783	0.91133	1.2583	-0.13241	0.26563	0.49769	0.97994	0.88532	0.88708	0.58187	0.0067391	0.48574	0.12753
GHG_688	AT5G27420	c9	1.05906	0.813335	0.438078	-0.720245	0.413759	0.658032	1.17615	1.72231	1.31779	0.508473	0.488906	NA	0.525255	0.39032	-0.170586	-0.863948	0.867064	1.01524	0.138916	0.268098	-0.668764	-0.316001	0.478673	1.02629	1.15495	0.670559	1.80626	0.404293	0.318357	0.701552	NA	0.759665	0.302621	-0.216729	0.325666	0.244173	0.634986	0.542339	0.631132	1.00521	0.015491	0.0118066	1.1017	1.22272	0.714965	0.760908	-0.282097
GHG_705	AT5G48380	c9	1.06491	0.3033	1.05607	0.335718	0.410715	0.787344	NA	0.977943	0.762655	0.367909	0.371216	-0.845337	0.0740287	0.342072	NA	0.802808	0.713607	1.635	0.889249	0.138006	1.33158	0.548793	0.669558	0.623725	0.888645	0.477173	NA	0.765686	0.625609	-0.288688	1.42877	0.84086	0.617184	0.261684	-0.259604	0.809367	0.93158	0.20867	0.20539	-0.095579	0.70453	0.8786	1.0459	0.50397	0.69415	-0.10985	-0.080331
GHG_715	AT5G60100	c9	0.84914	0.33295	-0.2361	0.10797	0.58061	0.69523	0.84429	0.981	0.43286	0.42696	0.57936	0.5787	0.48537	0.57344	0.74786	0.61749	0.30141	0.56181	1.07271	0.132493	-0.275657	0.213084	0.341414	0.0253669	0.892277	0.639045	0.604963	0.860969	0.153459	-0.380557	0.697517	0.603001	1.04879	0.902501	NA	1.10183	1.0987	0.61809	-0.224213	-0.0928974	0.248015	0.964732	NA	0.716887	0.846657	1.06237	0.63168
GHG_734	AT1G55500	c9	1.25455	0.721986	NA	-0.0814266	0.559729	0.333381	0.939422	0.998896	0.460497	1.04815	0.00636256	0.311302	0.663064	0.850782	0.790991	0.843725	0.864848	0.509421	0.635084	0.581335	0.394983	NA	0.011635	0.657697	1.06159	0.806209	0.960556	1.05274	0.486817	1.06162	0.643438	0.639693	0.966387	0.294646	-0.0596101	0.813327	0.063109	0.849385	0.0339004	-0.1691	0.724366	0.74945	NA	0.929766	0.226546	1.38813	0.564371
GHG_755	AT3G27300	c9	0.94803	0.83695	-0.30484	0.70778	0.50901	0.86392	0.71882	1.1011	0.19811	0.61515	0.3203	0.34879	0.40733	0.87092	0.54098	0.8137	0.0084053	0.73828	0.92076	0.29848	-0.31387	-0.094217	0.34044	0.78653	0.92201	1.017	0.67529	0.41795	0.4953	0.42043	0.28003	1.1391	1.0211	1.0149	0.56825	0.33324	NA	0.645414	0.11768	0.434843	0.399202	0.915154	NA	1.11213	0.308991	0.80421	0.296787
GHG_023	AT1G14010	c10	0.8438	0.50755	0.58912	0.21797	0.80212	1.2228	1.2819	0.040635	0.68811	0.73236	0.24666	0.065614	1.7128	-0.25645	-1.2331	0.60259	0.60596	1.3686	0.90514	0.017673	0.66868	0.56768	-0.39483	0.98758	1.3754	0.46403	0.42722	-0.18185	0.44631	0.21545	1.3301	0.79263	0.4651	0.88529	1.2906	-0.22327	0.341049	0.343664	NA	0.0828485	1.09749	0.265819	-0.413975	0.722305	1.23546	0.942674	0.35781
GHG_034	AT1G19350	c10	1.25625	0.895601	-0.423958	0.887728	NA	0.913118	0.77131	0.991538	0.712258	0.553867	0.60697	0.364447	0.631382	0.725582	0.721697	1.13297	0.664419	0.37829	1.16212	NA	-0.020025	0.699433	0.958574	0.989926	1.03653	0.683774	0.664457	0.828897	0.679296	0.311208	0.555233	0.757812	0.847726	0.978619	0.918817	0.437827	0.60737	0.87262	0.1174	0.6199	0.92753	0.91935	0.12278	0.73005	0.9755	0.8389	0.97965
GHG_045	AT1G24575	c10	0.21642	1.3431	0.10461	0.87501	0.965	0.66731	0.19267	0.023695	0.28043	0.73893	0.56317	1.3646	0.40168	1.1785	0.37681	0.34625	0.87391	1.4077	0.87296	0.90484	0.28928	1.1674	1.243	0.92864	0.36688	0.059203	0.87628	1.2194	1.1535	1.2894	1.0377	0.18888	-0.21206	-0.10798	0.66375	-0.021177	0.739531	0.30217	0.454925	0.86827	0.781857	0.453461	1.12045	-0.0051639	NA	0.866122	0.358618
GHG_049	AT1G30330	c10	0.96107	-0.56657	0.33005	0.94726	0.70672	1.1973	-0.0046251	-0.1248	-0.32917	0.27166	0.70608	0.036225	1.1022	1.5474	-0.66517	0.74016	-0.088186	0.88229	0.64025	-0.11039	-0.20196	0.56601	0.136	0.49921	0.15994	0.40492	-0.52655	0.58609	0.33223	0.43384	0.53401	1.307	0.69703	0.11257	0.84643	1.2332	0.0750769	1.15127	0.235869	0.223937	0.429404	0.692288	NA	0.883604	-0.00957726	0.531226	1.05411
GHG_137	AT2G33150	c10	1.3429	0.64645	0.08683	0.36836	0.70065	0.88244	0.306	0.80888	0.087904	0.3292	0.83928	-0.17182	0.6152	0.64611	0.9903	1.077	0.98882	0.93324	1.122	1.2994	0.064354	-0.1521	1.3734	1.0062	0.53912	0.22493	0.58478	0.95223	0.6957	0.030797	0.88697	0.60501	0.52295	0.36114	0.91591	0.44504	1.3365	0.98007	0.33974	0.20314	0.8152	0.78383	-0.22038	1.329	1.0995	0.87164	0.95261
GHG_155	AT2G42520	c10	1.2602	1.063	-0.21136	0.27572	-0.081277	1.5857	0.19752	0.62713	0.34357	0.17422	0.77395	0.29336	0.049696	0.23313	0.93026	0.59811	0.66333	1.0702	1.0613	-0.2369	-0.39008	0.93673	-0.40426	0.85468	0.80881	0.69973	0.98922	1.1904	0.96776	-0.76594	0.461	0.51907	0.99768	0.52701	0.89141	0.73891	0.269552	0.74163	0.485836	0.0730912	1.46714	0.272626	-0.0389464	1.53343	0.487514	0.155807	0.721735
GHG_157	AT2G43520	c10	0.787346	0.581166	-0.185823	0.623294	1.07021	NA	0.651427	0.491739	0.402494	-0.903579	0.359742	1.14288	0.860858	0.109997	0.812151	1.04932	1.04495	0.847984	1.0695	0.59218	0.036741	0.044028	0.92168	0.19559	0.91114	-0.12638	0.27746	-0.18152	1.6356	0.63483	0.50923	1.0677	0.9678	0.41681	0.74058	1.3917	0.453786	0.582027	0.794843	0.11975	0.335993	0.336119	-0.0775277	0.777085	NA	0.793814	0.842886
GHG_253	AT4G11110	c10	0.043869	1.4926	-0.058988	0.99616	0.62401	0.90524	0.082922	-0.046611	0.70168	0.58139	0.10045	0.99757	0.15661	0.97109	-0.2776	1.586	-0.0064195	0.97307	1.2572	-0.71653	0.78395	0.75701	0.17413	1.3193	-1.1734	0.26076	0.65114	1.3637	0.74001	1.6806	-0.37143	1.7488	0.023024	1.147	0.00084225	0.17702	0.59924	0.8244	0.080026	0.79965	0.66686	0.33039	-0.54553	0.83993	1.3327	1.4003	1.0572
GHG_278	AT4G24750	c10	1.35526	0.862778	0.0523358	0.448074	0.609606	0.0547861	0.227626	0.94209	0.449955	0.763898	1.11402	NA	1.05796	-0.398269	0.271961	0.708711	0.796882	0.339683	0.37303	1.5152	0.74377	0.27902	0.7303	0.54826	0.64536	0.95953	0.27073	-0.04425	0.90002	0.2191	0.76626	0.53831	0.95032	0.63122	0.42847	0.24526	0.596256	-0.548554	0.756983	0.407034	1.35306	1.14741	-0.39387	0.593479	0.743025	NA	1.22596
GHG_307	AT5G03730	c10	0.96313	1.4542	-0.63249	0.90727	1.1017	1.3081	-0.10337	0.41017	-0.18026	0.39462	-0.28854	-0.18353	0.6548	0.99652	-0.46821	0.70003	0.70934	0.39307	0.20671	0.17849	-0.35859	-0.068912	-0.177	0.77337	0.99615	0.085112	0.59634	0.51841	1.0553	0.48257	0.35392	0.83543	0.42489	0.53934	0.98894	0.70621	0.870987	0.76415	-0.509967	-0.548102	0.613454	0.613503	NA	1.9503	0.473578	0.733387	0.762034
GHG_316	AT5G09810	c10	1.0397	-0.17861	0.55952	0.54052	0.74997	0.09417	0.013296	1.0599	0.92294	0.27653	0.72056	1.0279	1.5269	0.28719	0.39267	0.44937	0.46268	0.13348	1.0151	0.37423	1.3496	0.69101	0.85958	0.0012062	-0.10391	0.39803	0.16232	0.73208	0.70994	0.84043	1.0049	0.3283	-0.18822	0.18791	1.1468	0.56941	0.595752	-0.16391	0.218199	0.253486	NA	0.28725	0.73987	0.681801	0.111342	0.507971	0.479438
GHG_338	AT5G24400	c10	0.9244	0.67872	0.06484	0.33448	0.15793	0.9597	0.7339	0.90104	0.034167	0.24161	1.324	-0.4361	0.71872	0.48286	0.63951	0.94697	0.44667	0.57148	0.84786	0.99521	0.57274	1.0058	0.3936	0.93481	0.759	1.4162	0.78706	1.4348	0.045872	0.52134	0.36203	-0.059949	-0.68433	-0.17345	0.55629	0.0099432	1.5337	0.43073	0.58581	-0.094704	0.13704	1.3308	-0.77334	0.83644	0.92255	1.0603	0.96154
GHG_369	AT5G57000	c10	0.155597	0.550583	-0.607565	0.329743	0.722153	0.826149	0.0627739	0.637822	-0.713409	0.0306882	-0.150214	0.237793	0.373233	0.479029	NA	1.33046	-0.148002	0.68226	-0.42105	0.64195	-0.30476	-0.096316	1.0704	0.95759	0.8524	0.34762	-0.65298	0.11513	0.87111	0.50353	1.2174	0.24365	-0.32048	1.1708	-0.35601	0.60874	0.28514	0.15256	-0.28329	0.33303	1.1713	0.27086	-0.8406	1.0688	0.0031709	0.13401	0.4278
GHG_448	AT4G27260	c10	-0.812576	1.31867	1.02654	0.687847	1.35374	0.979646	-0.141702	0.312435	0.476658	0.1294	0.636092	0.106045	1.57697	0.829323	0.205524	1.47524	NA	1.21408	0.478243	-0.204562	-0.419758	0.568972	1.73181	1.76282	NA	1.33775	0.085925	1.22242	0.96164	0.867385	0.541594	1.05872	0.0604969	-0.434428	0.737433	NA	0.65809	0.66968	0.51544	0.37218	0.19697	0.21088	-0.044975	0.12485	0.74388	0.64951	0.47924
GHG_504	AT1G12910	c10	1.0331	0.01897	0.035145	1.1854	-0.20138	-0.037439	0.31399	1.4061	0.17514	0.38339	0.48078	0.97281	0.90661	0.29275	0.80949	-0.34315	1.1941	-0.023071	0.373952	-0.277106	0.0196891	1.6551	1.35963	0.971889	NA	-0.155997	1.38689	0.7103	1.36548	0.289666	0.451725	0.253735	0.137726	0.0155657	0.954614	0.758368	0.694317	0.727013	0.384061	NA	1.5909	-0.796259	0.300671	-0.0216912	0.449583	0.034212	0.835511
GHG_607	AT3G26640	c10	1.1525	0.55187	1.0737	0.94639	0.90318	1.2896	0.6217	1.2958	-0.081913	0.22129	1.0154	0.46271	0.17721	-0.78572	-1.8067	0.70565	1.6263	0.73779	0.00304655	0.183309	0.813785	0.628117	NA	0.938911	-0.0158143	-0.183652	0.703641	1.08302	0.506606	-0.461708	0.253458	0.740191	0.865278	1.13152	1.03783	0.0381981	0.16332	0.89014	0.067584	0.084682	0.82472	-0.096222	-0.11142	1.2294	0.42019	-0.25452	0.049435
GHG_667	AT5G07440	c10	0.041505	0.91552	0.24039	1.3028	0.46207	0.51815	-0.56567	0.97913	0.26464	-1.1143	1.0011	0.3847	0.48339	-0.16598	-0.091215	0.048865	1.072	1.1805	-0.18469	-0.66015	-1.1821	0.07592	0.46867	1.4118	1.1184	0.90998	-0.37767	0.5198	0.60085	1.0016	0.70471	1.2547	-0.75255	0.025438	0.96364	1.059	1.0482	0.72107	-0.51005	-0.36623	0.08176	0.45664	-0.67661	0.82734	1.076	0.76877	-0.38246
GHG_687	AT5G25350	c10	1.26929	0.000821747	-0.481149	0.617737	1.05539	1.21939	0.285515	0.397005	NA	0.28934	0.749851	-0.136878	0.668459	0.522414	1.27342	1.37308	0.534437	1.33638	0.6265	0.30146	0.4339	0.57198	0.75426	0.79028	0.33511	0.74955	0.6775	0.87509	-0.34115	-0.56764	0.82314	0.94367	0.60467	0.35721	0.65638	0.86989	0.985319	0.479535	0.0717283	0.070037	1.11925	0.712317	0.486011	0.832109	0.967782	1.09461	1.33437
GHG_717	AT5G60550	c10	0.585735	2.3662	0.359356	0.651551	2.01672	-0.0210344	1.67163	-1.64365	1.99532	1.61151	1.12599	0.647426	-0.446071	NA	-0.472724	-0.636499	0.415637	0.548934	0.703693	-0.714872	NA	NA	2.98315	0.645651	-0.0642361	1.9894	0.608132	2.56419	-0.799698	-0.461123	2.1265	1.36322	1.68683	1.01176	0.939799	-0.0903447	1.65726	0.995646	0.812704	0.392117	0.299178	0.895935	-0.813722	1.29174	0.0247071	-0.297206	0.385839
GHG_724	AT5G66050	c10	0.52725	0.34564	0.29923	0.94396	-0.061359	0.20742	-0.9407	-0.11616	0.54583	0.67518	1.8397	0.96877	0.078108	0.55281	0.67488	0.58157	1.5026	0.55355	-0.38836	-0.28148	1.104	0.38417	1.4698	1.2942	0.49348	0.44101	-1.0104	0.30597	0.77638	1.1169	0.55289	1.0285	0.29812	1.0234	0.47801	0.091734	2.36309	1.1368	-1.3338	0.43046	1.35098	1.01546	-0.39133	1.38822	1.56227	1.93025	1.51035
GHG_026	AT1G17170	c11	0.63369	-0.27481	0.70977	-0.058777	-0.00097695	1.1797	0.094518	0.97452	0.42874	0.68221	0.58681	0.71494	0.74744	0.35399	-0.33052	1.056	0.69122	0.66555	-0.187937	0.240052	1.90076	0.563154	0.664141	0.857139	1.34616	0.773091	NA	-0.00997074	0.308767	-0.158348	0.469413	0.42664	0.566219	0.848965	0.254706	1.22193	1.3379	0.31132	0.91768	-0.60019	0.13139	-0.50824	1.1813	0.83385	1.3586	-0.12811	0.060603
GHG_053	AT1G32640	c11	0.273558	0.16246	0.489745	-0.217421	0.499363	0.123316	1.15275	0.428669	0.917029	0.632058	0.464917	NA	-0.0649801	0.412733	0.713468	0.23355	1.04171	0.219729	0.737168	0.503281	0.612189	-0.296713	0.281909	0.133127	0.313165	1.08178	0.393369	0.403461	0.414355	0.0447735	NA	0.15463	0.560802	0.163292	1.51087	NA	0.522723	1.01361	0.707914	-0.245196	0.125593	0.0131074	NA	0.592991	1.56122	0.896352	0.482204
GHG_065	AT1G51660	c11	0.74486	0.88491	0.5836	-0.023188	0.088873	0.52057	0.59995	1.0869	0.68005	0.28481	0.42348	0.016883	0.32857	0.32803	0.56119	0.26607	0.65109	0.83687	0.247961	NA	0.0215111	0.0607276	-0.196689	0.208636	0.781733	1.21716	0.8911	1.14427	0.660541	0.331414	0.375351	0.339218	0.376964	0.786605	0.614611	0.545347	0.618024	0.808291	0.0504155	NA	-0.16703	0.405304	0.0679684	1.04516	1.01043	0.938038	0.431282
GHG_072	AT1G58030	c11	0.59449	0.26827	0.15584	0.14685	0.82251	0.63844	0.075905	1.3385	-0.12491	0.79989	0.13276	-0.59083	1.0717	0.31303	0.91033	1.6727	0.19214	1.2414	-0.18511	0.86094	-0.093663	-0.41597	0.24122	0.73198	2.1189	0.43266	0.20537	1.1485	0.43156	-0.2017	1.2224	1.2677	0.65659	1.2035	0.040471	-0.006331	1.8973	1.9413	-0.25237	-1.3893	0.76334	0.14102	-1.4136	0.33845	1.9091	1.5391	0.92356
GHG_108	AT2G06050	c11	0.296877	0.396424	0.578769	-0.115295	0.520489	-0.139661	1.08466	0.482817	1.03526	0.61601	0.454552	NA	-0.0495131	0.519557	0.702677	0.164594	1.20815	0.451555	0.867991	0.548722	0.915426	-0.0123003	0.436566	0.178398	0.0777714	1.16497	0.566147	0.658241	0.331227	0.0225536	0.582458	0.141655	0.493388	0.313293	1.41848	NA	0.709546	NA	0.73938	0.0117771	-0.0592413	-0.124232	1.66352	0.559547	1.59434	1.10297	0.770798
GHG_109	AT2G06520	c11	0.2178	0.79617	0.041572	0.62512	0.42656	0.26735	0.26609	0.94423	0.72456	0.77279	0.62397	0.21044	0.24804	0.13378	-0.28353	0.79974	0.82897	0.17294	0.949035	1.09214	-0.482002	0.37385	-0.357719	0.663443	NA	1.10466	0.946469	1.06127	0.54458	0.0567466	-0.454266	0.377177	0.325829	0.352952	0.725867	-0.559171	0.758788	0.479184	0.761162	0.465622	0.188885	0.246696	0.235756	0.497923	1.33011	0.993238	0.224694
GHG_118	AT2G18960	c11	0.7229	0.80746	0.28344	0.17476	0.01207	-0.12845	0.38674	1.0031	0.9298	0.99415	0.55614	0.28636	-0.03989	0.18928	0.052957	0.37967	0.44456	0.57006	0.63134	0.67522	0.23217	0.23868	0.064177	-0.026355	0.45828	0.96283	1.0448	0.95407	0.44655	0.22547	0.021743	0.094952	0.25282	0.58877	0.40518	0.35438	0.53185	0.63682	0.15503	0.10469	0.057407	0.059607	0.35909	0.83606	0.92968	0.90382	0.67514
GHG_125	AT2G25110	c11	0.41744	0.470077	1.3126	-0.236708	-0.236223	0.467949	0.357169	1.05818	0.90144	-0.028404	0.0259354	0.115256	0.233703	0.600158	0.413612	0.252111	1.28691	NA	0.70111	0.76734	1.1589	0.25401	-0.072733	0.65011	0.40361	0.78446	0.75146	0.25589	0.35058	0.19055	0.6011	0.23336	0.52233	0.46481	0.36278	0.56332	0.735916	0.366018	-0.253415	0.373875	-0.277196	0.261009	NA	NA	NA	0.203041	-0.178856
GHG_126	AT2G25930	c11	0.620849	0.676678	0.0243197	-0.0508902	0.0443926	0.322323	0.875801	1.17446	0.997649	0.675977	0.339485	0.237856	-0.363943	0.194038	NA	0.660718	0.377918	0.589521	0.9471	0.329124	0.0238474	0.257008	0.154648	0.644013	0.406958	0.902585	0.636545	0.384583	0.232389	0.216154	0.182793	0.3069	0.450652	NA	0.513347	0.283297	0.47968	0.38278	-0.074208	0.13988	0.17452	0.34788	0.63355	0.78743	0.81656	0.47835	0.30966
GHG_171	AT2G47470	c11	0.54166	0.612	0.93749	0.19713	-0.14469	0.37607	0.43913	1.062	0.85669	0.67147	0.16203	0.28748	-0.051435	0.32059	0.017816	0.37668	0.68866	1.0802	0.57286	0.62736	0.88558	0.071669	-0.23142	0.56618	0.54647	0.85142	0.67219	0.97291	0.26677	0.45237	0.13899	0.31567	0.38039	0.34806	0.19887	0.79471	0.49107	NA	-0.162303	0.180017	-0.148315	0.176464	0.880913	0.800198	NA	0.504497	0.389308
GHG_189	AT3G15030	c11	0.835875	0.656199	0.102132	0.303516	0.165744	-0.0176309	0.497352	0.681011	0.833621	NA	0.658217	0.583542	0.190368	-0.0259357	0.449181	0.515515	0.423565	0.414986	1.1093	0.31325	0.55055	0.40235	0.39662	0.4315	0.18583	0.62048	1.2495	0.87278	0.23365	-0.20703	0.029161	0.1624	0.54897	0.62068	0.61333	0.41809	0.60793	0.65838	0.47791	0.065494	0.46332	0.27677	0.045003	0.7113	1.0413	0.85915	0.80679
GHG_199	AT3G20810	c11	1.0037	0.63185	0.073536	-0.20824	0.023159	0.50993	0.86874	1.0646	0.79428	0.6809	0.46366	0.22682	0.11651	0.42153	0.36371	0.75707	0.56486	0.39335	0.91223	0.53729	0.12589	0.12525	0.1312	0.53229	0.85951	1.0012	0.83749	0.66778	0.38996	-0.026752	0.16957	0.30972	0.52742	0.60314	0.56249	0.48432	0.74035	0.41842	0.092843	-0.059477	0.18437	0.51536	0.75971	0.94493	0.70674	0.67277	0.56753
GHG_202	AT3G22380	c11	0.840135	1.15801	-0.0239111	0.447312	-0.00531751	NA	0.434656	1.01128	0.390594	0.391755	-0.00707511	0.0565295	-0.190255	0.34916	-0.0899607	0.68641	-0.00791673	0.721254	0.48878	0.075284	0.023338	0.059156	0.097766	0.25067	0.97451	0.89386	0.25584	0.50346	0.17062	0.43396	-0.079799	0.63866	0.61519	0.73513	0.37704	0.30284	0.21944	0.25997	-0.056258	0.036912	0.21771	0.20002	0.03858	1.1611	0.40928	0.39701	0.29069
GHG_211	AT3G45140	c11	0.711206	0.256291	0.496807	-0.232973	0.364016	0.100553	1.44687	0.528611	1.32514	0.641473	0.587259	NA	-0.0730443	0.278504	0.618782	0.0665606	1.21503	-0.272626	1.12078	0.389261	0.59407	-0.171205	0.269668	-0.103057	0.363885	1.16916	0.679014	0.51128	0.225432	0.120271	NA	0.0683653	0.514248	0.303485	1.34387	1.35571	0.792248	0.573256	0.337817	-0.239963	0.0581175	-0.00514961	1.60001	0.718091	NA	0.944589	0.764056
GHG_237	AT3G62600	c11	0.17697	0.58094	1.4464	0.24754	-0.041166	0.38503	0.38814	1.2669	0.76363	0.66435	0.18377	-0.10604	0.090996	0.45891	0.19315	0.035533	0.76668	1.6643	0.561538	0.727328	1.10005	0.148469	-0.0475868	NA	0.270873	0.786617	0.871486	0.759734	0.323423	0.659584	0.154016	0.209777	0.340007	0.411094	0.152205	0.710005	0.899824	0.391499	-0.385936	0.509847	0.109157	0.275814	1.19	0.736992	NA	0.27815	-0.0347498
GHG_256	AT4G15800	c11	0.9412	0.47606	0.45569	-0.035753	0.55287	0.22031	0.35269	0.55859	0.60778	0.76244	0.50379	-0.1783	0.52517	0.099927	0.3963	0.80151	0.24344	0.7232	0.54224	0.046325	-0.026388	-0.030187	0.10361	0.24114	0.87855	0.80524	1.0814	0.62337	0.82936	-0.2707	0.16299	0.16512	0.58253	1.1713	0.87808	0.22297	0.45385	1.0385	0.15222	-0.43969	-0.012297	0.65613	-0.35215	0.81896	0.68249	1.0951	0.63479
GHG_275	AT4G24240	c11	NA	1.70192	0.453422	0.300082	1.44801	1.4782	0.00580867	0.914202	1.36389	1.0843	-0.522949	1.11745	-0.750651	-0.284023	1.67271	0.30822	-0.515668	0.498114	0.91005	1.1764	-1.133	1.4062	0.4751	0.78619	-1.6119	-0.14798	1.223	1.6694	1.3893	0.15875	1.1616	-0.50228	-1.2094	0.85958	0.61852	1.7447	1.1093	0.41953	1.2264	-0.21533	-0.95064	0.97452	1.4744	0.97826	0.62088	0.32383	1.5639
GHG_298	AT4G35230	c11	1.01489	1.16383	NA	0.640388	0.521935	0.279992	0.0421328	0.90096	NA	0.57046	0.700618	-0.130931	-0.231735	0.429654	-0.12075	0.749901	0.138359	1.12729	0.76033	0.45703	0.14746	0.42586	0.10368	0.22852	1.0032	0.95827	1.1494	0.82453	0.96302	0.39783	-0.47965	0.41459	0.17221	1.1259	0.25302	0.085722	0.76523	0.83805	0.14552	0.094621	0.41006	0.56274	-0.23116	1.1993	0.8578	1.0953	0.78663
GHG_303	AT4G39030	c11	0.361752	0.713375	1.26621	-0.0875464	0.457692	-0.0999264	0.260555	0.405965	NA	0.586996	-0.119406	0.356559	0.549129	0.908533	0.263039	0.063165	1.19862	1.19475	0.4854	0.080289	0.81032	-0.22955	0.46255	0.56468	0.4469	1.0349	0.85461	0.94371	0.69652	-0.94649	0.16203	0.37386	0.40248	0.55477	0.70401	0.81702	0.37756	0.84943	0.12595	-0.25867	0.30785	-0.72825	0.90316	0.7551	1.1533	0.82287	0.63101
GHG_310	AT5G07340	c11	0.66411	0.37485	1.1558	-0.00046811	-0.29201	0.3794	0.71618	1.2414	0.61025	0.45957	0.011702	0.078033	0.35745	0.27524	-0.018774	0.19753	0.74925	1.0724	0.50327	0.6417	0.87964	-0.53567	-0.32925	0.70771	0.44555	0.82974	0.47585	1.0843	0.22441	0.47483	0.1843	0.48782	0.28396	0.30569	0.66221	0.70572	0.65474	0.84012	-0.067304	-0.23961	0.037626	0.080743	0.063648	1.1775	1.147	0.70237	0.83235
GHG_318	AT5G11790	c11	0.384719	0.805304	0.183402	0.184608	-0.263041	0.167486	0.632026	0.49655	0.884952	1.08425	0.629605	NA	0.175801	0.276415	0.330041	0.648977	0.588949	-0.139567	0.52875	0.6616	0.61887	0.56034	0.36333	0.37263	0.31809	0.54756	1.0535	0.74834	0.30033	0.28478	0.028332	-0.19109	0.36034	0.49655	0.66078	0.19185	0.577337	0.335419	0.496498	0.596925	-0.0732287	0.280755	0.755469	0.557388	NA	0.882458	0.538154
GHG_331	AT5G19690	c11	1.0906	0.7318	0.84676	0.069732	-0.20302	0.29293	0.42167	0.047478	0.46034	-0.19461	0.086851	-0.10771	0.088564	0.52455	0.58164	0.76281	0.59789	0.89801	0.57567	0.12251	-0.31226	-1.0951	-0.64844	0.3011	1.0869	0.47148	0.90942	0.72133	0.64556	1.0686	0.70165	0.15382	0.81762	0.6601	0.73732	0.078993	0.888258	0.494962	0.646587	-0.67628	0.0739365	1.25049	NA	1.60448	0.659925	1.242	0.140788
GHG_332	AT5G20730	c11	0.66936	1.0643	0.56531	0.057242	-0.056652	0.41593	1.2202	1.0298	0.46863	1.0453	0.71406	-0.65419	-0.41538	-0.088743	-1.6092	1.921	1.0523	0.61745	1.0176	0.091961	0.57939	0.77599	0.30294	0.90178	1.2711	0.021095	-0.24966	0.5525	-0.14165	0.23839	0.75551	0.3824	-0.14129	0.72974	0.64979	0.27909	-0.428959	0.652558	NA	-0.447754	-0.332338	0.283409	NA	1.97201	0.412388	-0.0943667	0.620492
GHG_347	AT5G37260	c11	0.90937	0.82689	0.26014	0.28357	0.017346	0.4257	0.74301	0.99374	0.90845	0.94735	0.72564	0.4442	0.14336	0.26973	0.41189	0.59779	0.5488	0.73353	0.86503	0.72405	0.2683	0.32091	-0.13125	0.47733	0.8939	0.91323	1.0344	0.83056	0.63007	0.22851	0.28599	0.35209	0.53968	0.60482	0.68844	0.66439	0.73514	0.63708	0.31199	0.25749	0.044179	0.42925	0.70211	1.0066	0.94401	0.80712	0.78885
GHG_351	AT5G42650	c11	0.769977	0.518143	0.466896	0.0708995	0.690392	0.0884637	NA	0.238892	0.736944	0.404786	0.371426	NA	0.28241	0.77061	0.836752	0.493111	1.04635	-0.452476	0.733	0.45908	0.64764	-0.13603	0.32343	0.16679	0.36887	0.81863	0.56542	0.59227	0.38071	0.071758	0.64469	0.39474	0.71003	0.6373	1.4706	1.2222	0.63189	NA	0.715979	-0.303111	0.276646	0.47969	0.749616	0.556421	NA	1.2611	0.917864
GHG_361	AT5G49980	c11	1.1179	0.91213	0.46779	0.10732	0.95719	0.69654	0.90947	0.95868	0.44506	1.2358	-0.11589	0.59221	0.46854	0.25411	0.51761	0.75804	0.38367	0.82214	0.70656	0.67056	0.0081436	0.071094	-0.00099923	-0.22719	1.2811	1.0919	1.2021	0.80373	1.3207	0.065104	1.133	0.96578	0.10861	0.57124	1.2887	0.42827	0.92297	1.9224	0.62285	-0.61743	1.0233	1.2371	-0.81224	0.95754	0.50425	2.1603	1.3666
GHG_374	AT5G61010	c11	0.40435	1.2514	1.4151	0.010284	-0.042999	0.73969	-0.12258	1.2022	0.86926	0.15665	-0.69646	-0.37472	0.19275	0.92385	0.14959	-0.27345	0.95364	1.8119	0.483967	-0.00605506	-0.308592	0.137663	0.0879837	0.944265	0.890369	NA	1.21018	1.47924	0.403248	0.429765	-0.0510215	0.821903	0.2537	0.507527	0.0855843	0.842758	0.64491	1.117	-0.58283	0.13833	0.36917	-0.048402	0.34289	0.67675	0.74357	0.21051	0.32999
GHG_378	AT5G61790	c11	0.65535	0.58761	1.1629	0.17338	-0.11862	0.39025	0.59028	1.019	0.98415	0.63429	0.30234	0.37875	0.12007	0.35161	0.21618	0.10802	0.88365	1.0613	0.68742	0.68088	0.69038	0.081659	-0.19337	0.41977	0.56719	1.0594	1.036	0.99921	0.58568	0.54017	0.36993	0.058603	0.21193	0.60952	0.49025	0.60589	0.99672	0.63065	0.028988	0.19062	0.11081	0.17592	0.93836	0.97819	1.3188	0.54797	0.49623
GHG_391	AT5G52640	c11	0.714439	NA	0.133498	-0.164183	-0.559528	-0.12852	0.833845	NA	1.01914	0.856801	0.42638	0.528663	0.0714014	0.680162	0.0767902	0.283345	0.103032	0.992063	0.74278	0.080518	0.61389	0.49203	0.40439	0.68414	-0.00082343	0.8015	0.35569	0.64248	-0.15478	0.079504	0.30546	0.27151	0.50883	0.40579	0.21806	0.64137	0.65637	0.39427	-0.24695	0.46636	-0.22181	0.19754	0.76157	0.9945	0.63955	0.54584	-0.01246
GHG_400	AT3G25040	c11	0.73404	-0.28353	1.2457	0.03789	0.94473	1.1529	0.57063	1.3352	-0.74447	1.2344	0.68167	0.78638	1.2738	1.0163	-0.022432	0.76005	0.76154	0.50271	0.91296	0.378113	-0.0751859	NA	-0.782087	1.60306	0.300997	1.35506	1.01521	1.04747	0.274152	0.953838	0.726395	0.141375	-0.170262	0.645676	1.27567	1.02612	0.8543	1.3968	-0.0042967	0.22855	-0.25465	0.40996	0.58074	1.0267	0.086113	0.879	0.66627
GHG_403	AT4G13920	c11	0.483844	1.04849	1.49384	-0.607348	0.164624	0.0455654	-0.727552	1.39189	0.919679	1.19887	0.780806	-0.373266	-0.319154	0.218263	0.335244	-0.219294	0.369652	NA	0.034638	0.36315	0.38801	-0.26144	0.18994	0.9539	0.16187	0.57215	1.4933	0.92526	0.26732	0.14871	1.183	-0.25623	0.28549	0.77326	0.35462	0.45976	0.367871	0.444279	-0.0589248	0.400251	0.225406	-0.364053	1.22148	0.028729	0.250018	0.191931	0.675993
GHG_418	AT5G02490	c11	0.81551	0.94431	0.98156	0.10939	0.20077	-0.32321	0.53291	0.71128	0.87101	0.65857	0.77136	-0.02358	-0.063919	0.53169	0.16637	0.43206	0.86508	1.4006	0.512	0.69909	0.61301	0.10973	0.047846	0.045578	0.17238	0.91315	0.44332	1.0849	0.5953	0.44137	0.1486	0.37663	0.40453	1.1802	0.6986	1.0955	0.78014	0.98509	0.23373	-0.66759	0.57375	0.84548	0.44886	1.2429	0.75972	0.75896	0.50152
GHG_436	AT3G48360	c11	0.973	0.52444	0.076022	0.17034	-0.028411	0.42369	0.57837	0.94555	0.91098	0.89917	0.6649	0.37967	0.015597	0.022472	0.37177	0.61984	0.54657	0.61855	0.78778	0.8169	0.22506	0.058369	0.14964	0.50684	0.81161	0.80977	0.99372	0.68003	0.46663	0.21979	-0.052555	0.13932	0.40147	0.53279	0.60047	0.56487	0.84384	0.63114	0.31805	-0.30524	-0.12589	0.31583	0.39304	1.1451	0.84489	1.0432	0.74399
GHG_441	AT3G49530	c11	0.725583	0.433958	1.22106	-0.10125	NA	0.303621	0.123182	0.988295	1.09621	0.327632	0.684272	-0.577762	-0.155353	0.1635	-0.234393	0.736471	0.736838	1.31677	0.65082	0.63029	0.65913	0.038268	-9.798e-05	0.088942	0.34344	0.95695	0.57663	0.48131	0.40448	0.51263	0.11258	0.58545	0.41587	0.4177	-0.30371	0.94128	0.970613	0.127794	-0.0461194	0.228657	0.0267944	-0.153652	1.60661	1.12443	0.58461	0.633906	NA
GHG_470	AT2G24850	c11	0.29637	0.7078	1.3524	0.017047	0.24177	-0.37815	0.74349	0.55202	0.55177	0.29763	0.16869	0.69012	0.31726	0.61847	0.68787	-0.63686	1.2857	0.8172	0.20615	0.61029	0.88822	-0.13905	-0.18232	0.48502	0.44409	0.90241	0.4661	1.1213	0.23292	-0.018243	0.73233	-0.11616	0.33625	0.64534	0.62537	1.0906	0.478715	0.781477	0.141799	-0.11769	0.222187	0.107095	1.21551	0.232004	1.81429	0.282261	-0.146859
GHG_497	AT1G05010	c11	0.989676	0.473858	0.205207	-0.00828137	-0.0575016	0.588096	1.02198	0.947359	NA	0.475679	0.259924	0.215056	0.011284	0.374686	0.528702	0.49382	NA	0.445471	0.883237	0.0115409	0.40386	0.463904	0.145106	0.448335	0.759922	1.18606	0.93289	0.637329	0.421155	-0.186777	NA	0.0182047	0.244718	0.447585	0.753205	NA	1.55462	0.323093	NA	0.234182	0.106702	-0.0152398	NA	0.580453	1.1124	0.368842	0.0260821
GHG_525	AT1G53170	c11	0.89376	0.28064	0.096864	0.3265	-0.67724	1.3131	0.6412	0.67233	1.1504	0.7829	1.1773	-0.78922	0.05669	0.44044	1.2199	0.70017	0.87283	0.40502	0.690921	-0.00333609	0.231797	1.21644	0.296782	0.983621	1.2964	0.888314	1.15395	0.665231	0.472471	0.0991759	0.720355	-0.212457	0.385523	0.910966	NA	0.015371	1.1148	0.266369	0.578609	1.01976	0.364124	0.391713	0.630493	0.632984	NA	0.692764	0.43389
GHG_526	AT1G53230	c11	0.57631	0.61374	0.20634	0.058557	0.0089395	0.15745	0.38586	0.94814	0.81633	1.1416	0.89119	0.068673	0.40664	0.27641	0.22441	0.86047	0.39797	0.3717	0.85547	0.40997	0.34757	-0.25193	0.10596	0.37715	0.95127	0.96761	0.93837	1.0338	0.41378	-0.067175	-0.27949	0.4559	0.72838	0.33961	0.13582	0.9487	-0.15882	0.94037	0.38535	0.28949	0.099394	0.44057	0.286	0.94014	0.87901	0.8651	0.40137
GHG_528	AT1G55910	c11	0.62169	0.96474	0.87872	-0.027542	-0.00089702	0.19017	0.35398	0.82203	1.1445	0.86951	0.43869	0.13884	0.28107	0.49919	0.59455	0.30721	0.55593	0.75988	0.45727	0.64938	0.52125	0.13014	-0.31976	0.62391	0.79559	0.92226	0.96403	1.163	0.28021	0.35266	0.24876	0.34718	0.4126	0.83657	0.32081	0.68637	0.73903	0.95001	0.35846	-0.16122	-0.1269	0.27605	0.73971	1.0868	0.85686	0.76174	0.48256
GHG_538	AT1G66090	c11	-0.168569	1.29836	0.137836	0.538881	-0.0672436	0.02673	-0.179427	1.05607	1.01287	-0.086927	0.987287	-0.743642	0.289754	0.102434	1.29596	-0.539105	1.29817	NA	-0.111835	0.162219	0.00864842	-0.492764	NA	1.40345	0.326236	0.692264	0.813422	0.349482	-0.808627	-0.22475	1.14736	1.62558	-0.00973085	0.729242	0.784702	0.385301	0.4581	0.49067	-0.53159	-0.038735	0.32016	0.61757	0.79129	0.16504	1.0907	0.4633	-0.47434
GHG_572	AT2G36430	c11	0.710157	0.75328	0.143986	0.442805	0.282768	-0.0190488	0.476036	0.678158	0.836486	1.09239	0.10992	0.29936	-0.0276558	0.539023	0.58985	0.502792	NA	0.355128	0.530824	0.249149	NA	0.650089	0.0474094	0.288061	0.620573	1.1957	1.19169	0.370036	0.402719	0.181853	0.562031	-0.11628	0.530032	0.759539	0.484665	0.0100387	0.538135	0.466851	0.2314	0.17502	0.226769	0.62432	0.764156	0.919433	NA	0.508695	0.363059
GHG_580	AT2G45680	c11	0.81055	0.37537	0.46143	-0.30187	0.28669	0.27624	0.35015	0.57838	0.84996	0.3832	0.52516	0.26647	-0.0027677	0.35122	0.42782	0.4219	0.6519	0.92158	0.385745	0.535484	0.562722	0.32827	0.306673	0.0460999	0.432727	0.753519	1.07069	0.884095	NA	0.473581	0.0824809	0.00549651	0.202385	0.376887	0.628781	0.522669	0.67323	0.86376	0.17763	-0.13177	-0.42913	0.15014	0.94807	0.69297	1.1219	0.53079	0.76501
GHG_584	AT3G01470	c11	0.53897	1.3357	0.17357	0.5333	-0.090676	0.44315	0.55549	0.85931	0.41268	0.69067	0.96866	-0.43694	0.26666	0.10887	0.22495	0.7214	0.097428	0.96718	0.9345	-0.25787	-0.78244	-0.43102	0.54996	0.21471	0.77262	0.84168	1.2836	0.57906	-0.25406	0.073443	0.108	0.70275	1.0233	1.4195	1.1071	0.48556	0.22419	0.588447	0.211859	-0.0318311	0.209712	0.827131	NA	1.57275	0.661634	0.599613	0.735505
GHG_589	AT3G04550	c11	1.3441	-0.12409	-0.5062	0.14088	0.17809	0.39438	0.83615	0.80539	0.53899	0.87421	0.6315	0.48182	0.21956	0.72553	0.53746	0.76277	0.67608	-0.23883	0.95217	0.44562	-0.054633	0.18222	0.15277	0.45756	0.68912	1.0061	0.92163	0.63554	0.22442	0.31281	0.66341	0.18881	0.055873	0.73245	0.31766	0.39429	0.755707	0.180415	0.306426	0.428311	0.301758	0.600583	NA	0.499727	NA	0.828929	0.719811
GHG_595	AT3G15030	c11	0.76437	0.43641	-0.097432	-0.11165	-0.12307	0.27409	0.24941	0.85072	0.89614	1.092	0.53816	0.1385	-0.00053042	0.070532	0.62999	0.72008	0.34399	0.52176	0.94682	0.23573	0.64702	0.22541	0.56962	0.15146	0.11578	0.79777	1.2102	0.59639	0.28934	0.30048	0.10625	0.03085	0.039986	0.12644	0.54739	0.25647	0.55248	0.36141	0.28996	0.086147	0.40065	0.36434	0.60201	0.66039	0.66942	0.81674	0.60256
GHG_637	AT4G19110	c11	0.85035	0.60055	-0.11507	0.99307	0.35418	0.59793	0.5752	0.7947	1.0814	1.1997	0.51216	0.50891	0.090352	0.041716	0.086263	0.33377	0.48933	0.59716	1.1759	0.40564	0.057494	0.894	0.90637	1.0188	0.33957	0.6413	0.98823	0.30004	0.56764	0.39807	-0.11748	0.24434	0.17308	0.42146	0.46304	0.71414	0.74401	0.1714	0.26427	0.094632	0.33242	0.099233	1.0799	0.82191	0.9796	0.2386	-0.12619
GHG_642	AT4G25670	c11	0.31101	0.62158	-0.06805	-0.10832	0.090462	0.83952	-0.0052735	0.95954	0.75939	0.87542	0.5606	-0.14525	-0.39506	-0.14548	1.1337	0.73231	0.39237	0.67829	0.392133	-0.123495	0.467006	0.581811	0.577421	1.06988	0.168997	0.836619	0.927597	0.936337	0.867553	0.422776	0.479281	-0.199069	0.0771541	0.569446	-0.348906	NA	0.736664	-0.251676	0.367039	0.391802	0.083327	0.0208194	NA	-0.0396355	1.13109	0.880125	-0.00849182
GHG_656a	AT4G36990	c11	0.624086	0.903902	0.749505	-0.606976	-0.864864	0.998788	0.442888	0.26933	0.722011	0.267546	1.65355	0.629679	-0.585433	0.28038	-0.292961	0.225464	-0.0894489	NA	0.514343	NA	1.53163	-0.196994	-0.503923	1.02884	-0.507701	1.5931	-0.336582	1.06994	-0.238205	-0.211956	0.483476	0.707469	0.534397	1.02239	1.30969	1.18744	NA	0.924845	-0.937617	0.368532	-0.422471	-0.0297921	1.10744	1.18506	1.71989	0.590639	0.150793
GHG_668	AT5G08070	c11	0.536224	0.703109	0.316783	0.577999	0.641287	NA	0.532775	0.569457	0.733792	0.902175	0.985794	0.234877	0.777449	0.613806	0.304584	0.373967	0.954595	0.457185	0.29749	0.54182	-0.07751	-0.45901	0.2028	0.50067	0.18898	0.96227	0.95398	1.0485	0.70264	0.21817	0.3618	0.24334	0.79078	0.76479	0.8851	0.33438	-0.44797	1.043	0.70132	0.15587	-0.1676	0.75369	0.35434	0.85688	1.1199	1.3304	1
GHG_672	AT5G10550	c11	0.75574	0.37557	0.27675	0.12839	0.085803	0.63272	0.17226	1.3206	0.56017	0.36623	0.57985	0.24535	0.14398	-0.075295	-0.41471	0.75471	0.2804	0.48674	0.83043	0.40263	-0.2243	0.14474	-0.16298	-0.21568	0.25601	0.90192	1.0154	0.66012	-0.0058113	0.20186	-0.031226	0.52688	0.67519	0.35833	0.72834	0.61343	0.57238	0.55152	0.19416	-0.11362	-0.075195	0.41303	-0.17526	0.94246	0.59744	0.98919	0.67555
GHG_684	AT5G24400	c11	0.82264	0.36726	-0.014309	0.47618	0.21421	0.086542	0.4849	0.61361	0.42941	0.52038	1.7823	0.20193	0.30868	0.55743	0.33211	1.0084	-0.5573	0.56061	1.44347	0.323959	-0.114086	-0.383154	NA	1.08261	1.41953	1.09475	-0.0230477	0.399373	-1.01621	1.04187	1.04486	0.777616	0.284957	0.68776	0.551532	1.59746	0.95782	0.58425	-0.27449	0.68797	0.1014	-0.12329	0.70524	0.94126	0.51738	1.0439	0.46205
GHG_710	AT5G53590	c11	-0.942491	1.05042	-0.0712755	-0.101833	0.53145	NA	0.328583	1.34115	0.607487	1.09852	-0.565043	0.440272	0.373341	0.685627	0.784863	0.713029	0.976976	0.989081	0.380974	1.14384	0.263871	-0.106529	-0.039796	0.793845	NA	0.778548	0.657699	0.824344	1.19741	0.235539	-1.48507	0.854457	1.07854	0.523483	0.629175	0.565517	-0.050734	1.0215	0.30029	0.12466	-1.1074	0.65648	0.45835	0.20888	1.7838	0.81919	0.79922
GHG_732	AT3G13460	c11	0.831764	1.19288	0.323679	0.195235	0.944706	-0.0433579	0.285779	0.755949	NA	0.874564	0.234849	-0.0204949	0.00493316	0.647809	0.327374	0.927876	0.0922426	0.662768	-0.0056475	0.22224	0.22508	-0.38429	-0.3926	0.046859	1.1991	0.73704	0.33437	0.86943	0.91344	-0.42661	0.63478	0.48776	0.71669	0.95655	0.72606	1.0825	0.897573	0.89237	0.191845	-1.08895	0.538372	0.415851	-0.537967	NA	0.525085	1.31627	1.01093
GHG_008	AT1G06150	c12	0.27608	1.417	-0.39132	1.6941	0.99199	0.63439	0.15676	-0.36089	1.2145	1.0215	0.82543	-0.33563	-0.13272	1.1583	-0.78166	0.67551	0.32541	0.70271	1.7808	0.54009	1.2982	1.2839	0.34711	0.15013	-0.079665	0.32073	0.068857	0.97576	1.2201	0.5311	0.1316	1.2532	-0.37349	-0.12507	0.0098267	-0.24164	-0.157555	0.81214	1.15337	-0.196147	1.33505	-0.564402	0.680108	0.483791	1.78827	0.130762	1.50756
GHG_009	AT1G06160	c12	0.74223	-0.035875	0.21648	0.99358	0.65795	0.91867	-0.31705	0.18012	-0.16795	0.35481	0.49955	0.052939	0.90487	0.25907	0.057845	0.27786	0.20757	1.0354	0.14775	0.23122	-0.4358	1.2563	0.3105	0.78705	0.062743	0.0041056	-0.16454	1.0081	1.5722	0.77568	0.62603	0.37912	-0.12442	0.088662	-0.54316	0.85654	0.759849	0.989142	-0.675016	1.13464	0.963389	0.541132	-0.303492	-0.204761	NA	0.630179	0.273217
GHG_015	AT1G09420	c12	-0.595526	1.7091	0.457871	0.958718	0.242744	-0.38922	0.845952	-0.0937879	0.138305	0.137161	-0.358436	NA	-0.422732	1.44621	0.259062	1.07983	0.0683586	0.932557	-0.29124	1.1027	-0.059615	0.8465	0.22559	0.67191	1.0689	0.75152	-0.16858	0.34212	0.5235	0.2641	0.91986	0.35254	0.91684	0.90086	0.71818	0.51695	-0.73881	0.70422	0.43621	-0.2228	0.18069	1.2758	-0.60444	0.85299	0.89994	0.4889	1.3508
GHG_020	AT1G12770	c12	0.0962477	0.291743	0.179167	1.11463	0.299241	-0.0236256	0.0888482	0.0568007	0.365227	0.801163	0.951198	0.763715	0.0718749	0.0448328	-0.359825	0.211403	NA	0.343691	0.350087	0.613918	0.0302398	0.781	0.264504	-0.0847541	NA	0.354454	0.193755	0.420768	0.0487372	1.0854	-0.141675	0.402268	0.194103	0.131069	0.0292891	0.43422	0.104447	0.162153	0.5252	0.931615	0.552763	0.351711	0.0881131	-0.160524	-0.5239	0.0624688	0.560344
GHG_064	AT1G49630	c12	0.524781	0.277798	0.631619	0.826138	0.2975	-0.149582	0.322683	0.416277	0.958482	0.743184	1.26594	1.01598	0.554044	0.295605	-0.119002	0.553722	NA	0.206445	0.448022	0.846622	0.316138	0.770693	0.819455	0.226494	0.60987	0.385969	0.299911	0.720423	0.19981	0.90492	-0.10672	0.415548	0.156344	NA	0.127494	0.972754	0.0108633	0.755907	0.569305	0.660882	0.593194	0.00221222	-0.474763	0.247154	0.190168	0.402642	0.868397
GHG_088	AT1G71860	c12	0.120972	0.932688	1.00749	1.39848	0.525671	-0.0358287	NA	1.04725	0.887681	1.627	0.704018	0.362521	0.0469632	-0.125504	-0.429572	0.858292	0.496496	0.473495	-0.095011	0.67978	1.0225	1.2381	0.78104	0.22968	0.56614	0.46849	0.79856	0.53579	1.1331	1.1771	0.10252	0.32652	-0.095567	-0.3804	-0.0054291	0.38871	0.40836	0.5583	0.27038	0.41801	1.4228	-0.028413	0.4648	0.37619	0.47689	-0.25756	0.13981
GHG_101	AT1G77920	c12	-0.11312	1.2165	0.39723	0.63531	0.78926	0.82364	0.021392	0.74927	0.66678	0.46891	0.46212	0.69457	-0.44311	0.66714	-0.48547	0.27594	-0.36075	2.1966	-0.022931	-0.077216	1.4999	1.0299	0.40921	0.94106	0.61109	-0.20607	0.4743	1.2414	0.62979	0.61197	-0.51985	0.29351	0.51496	0.4333	0.49048	0.3074	0.78133	-0.041472	0.65525	1.2321	0.12471	-0.065033	0.22339	0.357	0.27558	0.66409	0.46299
GHG_110	AT2G06990	c12	0.90764	0.37061	1.1673	1.2494	0.72273	-0.049493	0.046815	-0.0016768	0.033533	0.86995	0.64715	-0.061673	0.59181	0.33441	-0.47062	0.94774	-0.48194	1.2343	0.23267	-0.1721	0.57762	0.22499	0.017667	0.46902	1.0257	-0.15201	-0.14981	0.91194	0.42626	0.60974	0.37765	0.98415	0.73153	-0.063064	0.85333	1.1527	-0.288471	0.829409	0.477503	0.540028	0.491351	0.144076	NA	0.784973	-0.128569	0.97578	1.07316
GHG_133	AT2G31320	c12	0.0650476	1.17257	1.30363	0.916236	-0.221813	0.635481	-0.197085	1.18708	NA	1.2613	1.47169	0.764808	0.396745	-0.187657	-1.38694	-0.145636	-0.102107	0.0266778	0.35966	1.0108	0.6386	0.71224	1.1601	-0.50675	0.57284	0.18096	0.22159	0.92381	0.11031	1.0553	-0.3808	1.5155	-0.58745	0.46695	-0.2834	0.84573	-0.193968	0.471097	1.17069	0.436366	-0.328719	0.0466444	NA	0.388841	-0.197238	0.508045	1.1659
GHG_145	AT2G35920	c12	-0.237893	1.07065	0.98867	0.982152	0.108888	0.513638	-0.127678	1.03601	NA	0.997087	0.863532	0.793241	0.65938	-0.220145	-0.410689	0.00152466	-0.147437	0.288411	0.254103	0.591383	0.642546	1.39819	0.15871	0.455736	-0.154472	0.293629	0.236721	0.691123	0.67523	1.35363	NA	0.542417	0.288513	0.186689	0.179503	0.886693	-0.54555	0.90455	0.63521	0.90052	0.14693	-0.024777	-0.32375	0.59671	0.43951	0.30512	0.78455
GHG_162	AT2G45810	c12	0.19152	0.84832	0.4044	1.0307	0.91829	0.98487	-0.091208	0.08984	0.32035	0.72571	0.51704	0.59678	0.48809	0.6983	-0.15009	0.57109	-0.24328	0.456	0.343161	0.27409	0.778992	1.36265	0.708013	0.289212	NA	0.0628266	0.178294	0.468243	0.919415	0.546735	-0.0930984	0.686675	0.824076	0.37779	0.0536503	-0.323817	-0.2022	0.50135	0.46642	0.90791	0.46876	0.11071	-0.23066	-0.1541	-0.18008	0.071262	0.81276
GHG_175	AT3G02065	c12	-0.542081	0.826784	0.96691	0.743362	0.673497	0.309833	-0.0959534	0.644951	0.966199	0.783132	0.968179	0.871082	NA	0.0872576	0.767273	0.572008	-0.249861	NA	0.944715	-0.319754	1.27577	1.66199	1.18946	-0.490913	NA	0.555214	-0.381772	0.704393	1.27383	1.71484	0.848905	0.652168	0.0120452	-0.301716	0.229257	0.648509	-0.08376	0.47628	0.79354	1.3242	0.40006	-0.15432	0.14701	0.59275	0.58388	0.16243	0.20334
GHG_178	AT3G03070	c12	-0.0833314	0.483092	0.585805	0.756445	0.0374547	NA	-0.537785	0.663918	0.515114	1.17312	0.734352	0.649901	0.173015	0.0918457	0.407495	0.764974	0.220917	0.330152	0.41123	0.046427	0.85314	0.95848	0.36618	0.0030117	0.12475	0.39526	1.179	0.7816	0.82919	0.80493	0.3238	0.15571	0.22801	0.15675	0.32588	-0.14966	0.840939	0.0728887	0.885047	1.38809	0.34884	0.246219	0.738663	-0.0998309	0.135464	0.402276	0.554106
GHG_215	AT3G47450	c12	0.545117	0.161328	0.585005	1.45722	0.046563	0.537285	0.595325	1.07738	1.64777	0.969649	1.5048	0.39178	0.386402	0.0412698	NA	0.301056	-0.497497	-0.57777	0.57958	0.45851	0.88247	0.80475	0.13183	0.59374	-0.99701	0.57543	-0.081917	1.0111	0.71131	1.5913	-0.87544	1.2431	0.27642	-0.066249	0.62481	0.63311	-0.36194	0.2952	1.0633	1.1175	0.43697	0.14189	0.040434	0.94331	-1.6891	0.7127	1.5038
GHG_233	AT3G60030	c12	0.2732	0.95777	0.30464	1.1647	0.30391	0.27695	0.0058537	0.23562	0.75454	0.42347	0.66782	0.2086	0.47236	0.089549	-0.75378	0.5687	-0.67825	-0.12216	-0.118312	-0.354634	0.163403	1.13662	0.495815	0.156202	0.210733	0.102501	0.322303	0.172385	0.194165	1.00901	NA	0.575985	1.03534	0.718057	-0.0891896	0.00517604	-0.41248	0.036546	0.68059	0.931469	0.828105	0.406331	NA	0.248726	-0.299452	0.497411	0.322885
GHG_242	AT4G05160	c12	0.72891	0.7133	1.3433	0.472	1.3735	1.2713	-0.96579	0.53675	1.1859	0.85536	-0.081066	0.13891	1.0549	-0.39435	-0.82399	0.4846	-0.037746	2.0902	1.04808	0.89165	1.03621	0.764829	1.86414	0.749494	-0.0735222	0.59645	-0.291743	1.07839	0.860935	0.115308	NA	0.922726	0.848855	0.701434	0.00716287	-0.468666	-0.454627	0.194649	0.0311824	0.816838	-0.552732	1.05334	-0.0538577	NA	-0.165978	0.0239812	0.77007
GHG_266	AT4G20380	c12	0.19286	0.47974	0.19906	1.1315	0.21667	0.23985	-0.033609	0.50082	0.070473	0.35495	0.49217	0.78041	0.89709	0.23391	0.34724	0.082179	0.32675	0.64123	-0.531726	NA	0.825444	0.813281	-0.29102	-0.594864	0.667515	0.449168	0.431915	0.314086	1.03401	1.05245	0.847846	0.210982	0.428573	0.987592	0.39321	0.626984	0.156511	0.734934	0.689098	0.260785	0.491302	0.950135	-0.548289	0.457003	-0.00603867	NA	0.735946
GHG_271	AT4G23550	c12	0.29143	0.7132	0.92138	0.96417	0.31494	-0.45315	0.32555	0.90441	0.45065	0.11553	0.36648	0.39689	0.44636	0.71159	-0.081613	0.5935	-0.020827	0.92785	-0.0754071	0.832933	1.21917	0.761156	0.813132	0.194299	-0.0491147	0.300863	0.16153	0.858729	0.621754	0.455344	NA	0.98266	0.57507	0.462844	0.543152	-0.0272015	-0.326	0.76009	0.86624	0.70843	0.040401	0.10298	0.33337	0.85288	0.15654	0.6711	1.2845
GHG_309	AT5G05730	c12	0.004926	0.69667	1.2191	0.89778	0.89084	0.21188	0.178	0.22406	0.048304	0.17795	0.13935	1.3319	0.32881	0.53619	-0.33967	0.34726	0.56926	0.58213	0.302687	0.174907	0.875823	0.576141	0.421545	0.323435	0.115948	0.394209	-0.334083	0.227425	0.751667	0.528871	0.247842	0.583327	0.695642	NA	0.680912	NA	0.168851	NA	0.918156	0.354707	0.346772	-0.354973	0.436199	0.214615	0.618372	0.337648	0.431845
GHG_312	AT5G08080	c12	0.535966	0.600432	1.03514	0.59631	0.376385	0.520507	-0.41877	0.544474	0.325231	1.45465	NA	1.17402	0.428794	0.371247	-0.974218	1.94017	-0.196103	0.1125	0.372194	0.192533	0.629202	NA	0.755993	0.260993	0.607482	0.268563	0.135421	1.08101	0.961296	NA	-0.0155269	0.366367	0.633436	-0.10187	0.230417	0.610917	-0.193761	0.745464	0.555867	1.08361	0.427709	0.260911	-0.06129	0.0172755	-0.205115	0.121589	0.44241
GHG_330	AT5G19210	c12	0.264228	0.704829	-0.0230799	1.39475	0.764498	0.316066	0.399001	0.265594	0.156081	0.322137	0.694656	0.728907	0.251591	0.576504	0.554211	0.649841	-0.461006	NA	0.114814	0.443482	0.331778	1.33723	0.822822	0.472838	NA	-0.126534	0.25767	0.208579	0.591056	0.765235	0.528024	0.632232	0.420778	0.337227	0.188042	0.367251	-0.39443	0.039373	1.0049	0.75576	0.9613	0.4859	0.23468	-0.091498	-0.32904	0.086196	0.55722
GHG_368	AT5G56580	c12	0.34081	0.028581	0.41972	1.3282	0.88421	0.51129	-0.026612	0.72386	0.47425	0.93507	1.1784	0.70258	0.42149	0.70601	-1.0215	0.80233	-0.091342	0.76718	0.509405	0.799067	0.72389	0.193994	0.976134	0.247922	NA	0.0596061	0.0632793	0.840859	0.508817	1.54829	NA	0.451511	0.693549	-0.149245	0.688018	0.851921	0.14045	0.43357	0.91677	0.56706	0.1718	-0.022423	0.12005	0.41324	0.04094	0.67498	0.93087
GHG_384	AT5G64930	c12	0.123999	1.0512	NA	0.682858	0.403537	0.520055	0.533464	-0.395122	NA	0.707767	0.894725	0.482718	0.933532	0.0817106	-0.0484428	0.756463	0.316352	0.471974	-0.067249	0.9364	0.8241	0.66642	0.26286	0.44713	0.19498	0.10499	0.77894	0.43083	0.39325	0.58169	0.082558	0.22612	0.97375	0.59684	0.91325	0.50026	0.348289	1.07085	0.327735	0.905135	0.275132	-0.363852	NA	0.839548	0.0795173	0.993504	0.558633
GHG_423	AT5G46350	c12	0.30727	-0.45611	1.1605	0.54316	-0.35647	-0.35996	0.15882	-0.031687	0.48812	-0.35488	0.60259	1.2156	-0.24798	0.18443	-0.053763	0.12238	-0.10347	3.208	-0.649169	0.11004	0.674264	0.0979816	0.964184	-0.26574	-0.536633	NA	-0.175112	1.14276	-0.439277	-0.0439446	NA	0.816852	1.04647	0.0292986	0.454242	0.270018	-0.60317	0.87794	-0.30392	0.46096	-0.0047804	0.57488	-0.21404	0.030394	-0.40089	0.51054	0.71889
GHG_435	AT1G15550	c12	-0.291935	0.521543	1.10326	0.466062	0.828859	0.504143	-0.439154	NA	0.270297	1.15118	1.27755	0.432769	0.317099	0.881823	0.122535	0.530472	0.446478	0.602403	0.37547	0.79027	1.1771	0.62192	0.52949	0.49088	0.58669	-0.15483	0.48118	0.45178	0.89882	0.63006	0.58446	0.78066	0.66382	0.12548	-0.33222	0.78681	-0.28332	0.49885	1.2806	1.0673	0.79747	0.59657	-0.18365	0.090953	0.35868	0.27309	0.86107
GHG_438	AT1G48270	c12	0.031523	-0.70867	1.1708	0.96948	0.68684	0.41191	-0.73071	0.77181	0.7419	0.17885	0.11487	0.33584	0.59209	1.1858	1.1118	1.8159	-0.68087	0.72886	0.419618	0.28883	0.969648	1.50494	NA	1.35056	1.15628	0.0132042	0.141376	0.570919	0.11702	0.814992	0.882443	1.07959	0.130791	0.770268	-0.299294	0.175143	-0.05432	0.36285	0.69306	0.64183	0.47168	0.8195	0.82343	0.082389	-0.069591	0.1037	0.85061
GHG_460	AT1G69370	c12	-0.161976	0.23148	-0.278113	0.802051	0.918961	0.0810817	1.19494	NA	1.10693	0.373578	1.09433	1.9351	0.19757	1.12404	0.416834	1.28788	1.04024	0.054242	0.73255	0.91033	1.4632	0.78237	1.0376	0.015375	-1.0685	0.61646	-0.083687	0.44437	0.81652	-0.41102	0.12221	0.49258	0.60941	1.0108	0.96492	1.1197	0.331197	1.06493	1.25462	0.883983	NA	0.155455	0.341988	0.884299	0.804668	1.14415	0.938878
GHG_496	AT1G04960	c12	0.617846	0.517097	0.470386	1.15448	0.0205098	0.312223	-0.567894	0.946024	0.374467	0.181365	0.507136	NA	0.0646554	0.138905	1.06939	0.312969	0.441313	0.894464	0.18707	-0.015306	0.99476	0.77227	0.45918	0.319	-0.20806	0.13168	0.91562	0.99858	0.72969	0.70297	0.46341	-0.11689	0.096981	0.29441	0.13911	0.22187	0.91481	0.075219	0.35493	1.562	0.26357	0.19727	0.43822	0.27446	0.50627	0.23981	-0.10175
GHG_498	AT1G06160	c12	1.0466	0.33936	0.31345	1.2076	0.9544	0.456	0.093818	0.68111	-0.049698	-0.30369	0.67727	0.1671	0.65648	0.60552	0.0071631	-0.14654	-0.071912	1.0378	0.082718	-0.19906	-0.085483	0.89696	0.39634	0.32303	0.74971	0.11207	0.13976	0.81879	1.2828	0.8653	0.68127	0.37632	-0.16345	0.64447	-0.19154	0.9418	0.52488	0.919931	-0.205168	1.15753	0.935443	0.359205	-0.285635	-0.230313	NA	0.555785	0.963599
GHG_521	AT1G48970	c12	0.924578	0.648276	0.745505	0.909769	0.0627526	NA	0.626124	0.294366	0.477107	0.251067	0.52683	0.654623	0.522623	NA	-0.156233	-0.256324	-0.0946036	0.668696	0.905139	0.567368	0.771107	1.37136	0.0848394	-0.031727	0.486797	-0.230634	0.697221	0.743303	-0.282014	1.11363	-0.0018387	0.425151	0.891708	0.548627	-0.847713	NA	-0.0802173	0.234858	0.640821	1.58249	0.614049	-0.0450977	NA	-0.00550736	-0.366818	-0.410611	0.703403
GHG_568	AT2G32230	c12	0.0712911	0.477425	0.246611	0.755541	0.240209	0.124422	0.0102131	0.185964	0.559208	0.91104	1.03639	0.851876	0.344107	0.188201	-0.257666	0.0718101	NA	0.214282	0.28368	0.76854	0.44808	0.85501	0.14346	0.11797	-0.029306	0.16561	0.098313	0.43892	0.39551	1.0618	-0.0033431	0.41056	0.15932	-0.10488	0.13405	0.56115	0.0281633	0.248159	0.812068	0.859005	0.523595	0.133479	0.270672	-0.262184	-0.401658	0.288404	0.806906
GHG_578	AT2G41560	c12	0.67593	0.76582	0.71372	0.78373	0.61629	0.35255	0.29855	0.28273	-0.1513	0.9221	0.72236	0.34336	0.25472	-0.078146	-0.49284	1.021	-0.28263	0.37308	-0.33184	0.92847	0.58313	0.77939	0.57063	0.49267	0.66051	-0.46857	0.03129	1.3888	-0.20531	0.93529	-0.35483	0.19169	0.3851	0.70433	0.48643	0.34379	0.757006	0.494785	1.24453	0.387327	0.714491	0.702153	NA	0.827675	-1.03181	1.10167	1.15638
GHG_634	AT4G15000	c12	-0.071868	0.56715	0.79078	0.87356	0.30762	0.13543	0.3233	0.3393	0.47315	0.59076	1.3602	0.8206	0.45242	0.42658	0.27636	0.35745	0.27744	0.54434	0.429	0.96423	0.66369	0.54367	0.47023	-0.13598	0.16388	0.47216	0.6138	0.88135	0.63109	1.2697	0.44383	0.31679	-0.075934	0.16032	0.22534	0.80738	0.401622	0.578177	1.15019	0.993134	0.521972	0.000843759	NA	0.0979921	-0.21588	0.686215	0.836368
GHG_652	AT4G34840	c12	0.40713	0.8138	0.87941	1.4749	0.92793	1.0973	-0.0036024	0.41073	0.015221	0.75012	-1.8274	0.24426	1.1527	1.0156	0.84994	-0.10807	-1.0377	1.4455	0.408137	0.774676	-0.160746	0.714981	0.19317	NA	0.114511	0.386912	NA	-0.114929	1.88183	0.38824	0.537989	2.07995	-0.0569121	0.424786	0.698625	0.12621	-0.91095	1.2562	1.0757	0.57458	0.71332	0.0002456	-0.76002	0.50194	0.37802	0.64998	0.44641
GHG_663	AT5G05450	c12	-0.18062	0.48238	0.84559	1.1296	0.65881	0.35108	-0.52263	0.47242	0.51671	1.0647	1.2405	1.0344	0.25381	0.36805	-0.30113	0.57364	0.52174	0.2924	0.45811	0.21375	0.67301	0.78865	1.1751	0.08997	-0.37885	0.33109	0.17794	0.56744	0.36318	1.2463	0.53379	0.61025	0.44986	0.32463	0.58233	0.59502	0.73592	0.6503	0.63773	0.92311	0.58394	0.14983	0.61175	0.21144	0.081049	0.65735	0.52001
GHG_692	AT5G36880	c12	0.25718	0.33951	1.3957	1.1732	0.52402	-0.69125	-0.10728	-0.011498	0.42842	0.62047	1.4909	1.3092	0.58917	0.089476	-0.59375	0.27954	0.44659	0.84542	0.48175	0.69816	0.17672	0.55551	0.82313	0.57133	-0.076228	0.45286	-0.22906	0.77737	0.44004	0.31126	-0.099997	0.8377	0.75092	0.48937	0.74623	0.67795	0.19355	0.36472	0.55516	0.67761	0.14933	-0.33104	0.0084303	0.49058	-0.0031277	0.42894	1.0571
GHG_699	AT5G44200	c12	0.0446967	NA	0.326307	1.50067	0.325322	NA	-0.642976	1.29748	0.609212	1.28948	0.843181	0.521448	0.490421	0.404376	NA	0.787483	0.147679	1.00082	0.54977	0.66005	0.48906	1.0225	1.2408	0.58048	-0.06764	-0.058948	-0.52298	1.017	0.77466	0.85392	-0.32337	0.38812	0.73072	0.20251	0.081279	-0.44464	-0.33266	0.20175	1.3491	1.1681	0.65148	-0.13108	0.072543	-0.33593	0.076106	0.44213	0.66942
GHG_746	AT4G01850	c12	-0.19585	1.068	0.85695	0.71517	0.35377	-0.13418	-0.064168	0.46542	0.37262	1.2316	0.81443	1.0554	1.0035	0.019242	0.50077	0.97103	0.24157	0.18458	0.40286	0.81653	1.247	1.0938	0.17139	0.11945	0.66097	0.7934	0.48931	-0.21994	0.43843	0.22433	-0.21902	0.46709	0.62328	0.65139	0.46729	1.2323	-0.53724	0.43146	0.47471	1.0102	0.69101	-0.053271	0.34346	-0.16918	0.94255	0.050586	0.2585
GHG_018	AT1G09970	c13	0.554649	0.850998	1.08661	-0.13581	0.741825	-0.369331	0.659218	1.2724	0.741005	0.850054	0.411178	NA	0.930615	0.369755	0.93338	0.906215	0.700537	1.25283	0.32699	0.49185	1.0005	0.0091433	0.81566	0.68736	1.8148	1.0645	-0.31288	1.1333	0.91368	0.50709	0.3194	0.74587	0.793	-0.1287	0.25185	-0.12098	0.478676	NA	0.503755	NA	0.291903	0.984993	1.01108	0.794108	0.371066	NA	-0.805518
GHG_058	AT1G42990	c13	0.93207	0.49009	0.96431	0.20743	0.95128	0.71543	0.7747	0.81493	0.42957	0.40476	0.69689	0.3211	0.8864	0.69387	0.86321	0.45012	0.64166	1.0422	0.75422	0.78692	0.46657	0.31631	-0.080796	0.80547	1.0438	0.69987	0.78406	0.71851	0.63604	0.043873	1.0809	0.94846	0.80699	0.98732	0.65361	0.82785	NA	1.42192	0.604262	0.221731	0.11483	1.18716	NA	1.2056	0.945669	1.14797	0.933876
GHG_080	AT1G65480	c13	0.733807	NA	0.705172	0.0682246	-0.369047	0.406426	1.15382	1.059	0.919855	1.01875	0.649807	0.156757	0.2331	0.836297	0.749268	0.477856	0.324402	0.592971	0.48142	0.73158	0.86204	0.2305	0.054607	0.79541	0.94882	0.89635	0.79623	0.58527	0.22774	0.36192	0.62786	0.75757	0.72462	0.45098	0.84383	0.53169	0.76538	0.77581	0.79796	-0.013793	0.056714	0.63911	1.0788	0.90336	0.85182	0.34708	0.32018
GHG_081	AT1G65500	c13	0.12023	1.08056	1.27555	0.809624	0.154133	-0.1233	0.36548	1.22622	0.793617	0.782624	0.555748	-0.0696074	0.597665	0.0121661	0.584177	-0.276257	0.496966	NA	0.22126	1.1191	0.84333	0.26879	-0.21521	0.30456	0.54245	1.0622	0.62599	0.61068	0.76231	-0.1148	0.57432	0.67717	0.78382	0.41574	0.51625	0.82322	0.406973	0.969149	0.498277	0.255156	-0.0521782	0.0399434	0.746266	0.188793	0.727633	1.11406	-0.28829
GHG_082	AT1G66090	c13	0.417953	1.17529	1.04143	0.639487	-0.319721	0.912939	NA	0.809926	1.01237	1.13416	NA	-0.812805	0.655557	1.32726	1.71174	0.687361	1.11613	1.2098	0.66894	0.33699	1.1955	1.2485	0.55433	1.788	0.90228	0.14973	0.41809	1.1236	0.89057	-1.3886	1.3487	0.11493	0.32224	0.20438	0.66402	0.82594	0.542354	0.158832	NA	0.640912	-0.0914329	0.731182	0.717398	1.62495	0.230627	1.08505	-0.405306
GHG_086	AT1G69960	c13	0.12623	0.23613	0.53537	0.27086	-0.11725	1.1075	0.36121	1.0053	1.3371	0.23637	1.5633	0.50672	0.3764	-0.018232	-0.26301	1.613	0.10968	0.63177	0.61029	1.166	0.28435	0.61626	-0.49424	0.68473	1.4835	-0.064409	-0.1004	1.8298	0.27111	0.69474	-1.5833	0.23067	1.1013	1.3638	0.62842	0.89588	0.863265	-0.168781	0.476923	0.834752	0.774524	0.619411	0.556216	0.130299	0.615339	1.13801	1.13014
GHG_092	AT1G72520	c13	0.8768	0.60011	1.5111	0.61153	0.54801	0.49045	0.62211	0.51386	0.67763	0.70518	1.1764	1.0612	0.72843	0.85954	0.046151	-0.28524	0.68669	1.2401	0.46756	0.38313	0.84324	0.64875	0.22574	0.89861	0.65081	0.83267	0.92922	0.78182	0.95147	0.22601	1.3701	0.52797	0.43564	0.48456	0.70224	1.3105	0.52077	1.4178	0.31331	0.56389	-0.37015	0.25755	0.89195	1.1617	1.1618	0.59866	0.88933
GHG_099	AT1G75080	c13	1.0762	1.1813	0.51612	1.0671	0.50863	0.05996	-0.059022	1.1781	-0.064447	0.47957	0.52074	-0.13676	0.78608	0.92867	0.36164	0.0019671	0.80789	0.82582	0.62418	-0.3767	0.44502	-0.72105	0.9448	0.54496	1.086	0.58061	0.90306	0.55464	0.53595	-0.23343	1.0502	1.0388	0.93391	0.81305	0.7461	0.5695	0.0646295	0.991712	0.834854	0.541216	1.29644	-0.0954698	NA	0.7694	0.598397	1.119	0.987331
GHG_111	AT2G13650	c13	0.34352	0.69241	0.62422	0.91313	0.28212	0.4005	0.18305	1.4937	-0.18179	-0.2953	0.46051	0.3093	0.58197	0.56148	0.13376	0.61686	1.2079	0.65989	0.10732	0.595546	0.499448	0.324137	NA	1.07845	0.898567	0.0217267	0.29271	0.482894	-0.774008	0.766907	-0.032776	0.796221	1.15517	1.22815	1.27692	0.805767	0.50664	0.77533	0.72631	-0.22235	0.65847	0.73837	-0.73856	1.3336	0.52792	1.0718	0.093475
GHG_113	AT2G14610	c13	-0.175576	1.42505	1.68999	0.340896	0.429509	-0.279782	-0.955326	2.02955	0.350147	0.718104	0.371494	-0.312235	0.879212	1.17382	0.4005	-1.57826	1.50689	NA	-0.693719	1.13466	1.30929	-0.258863	-0.785051	1.46399	1.39082	1.05507	0.663461	NA	1.39954	-0.177189	2.03925	-1.19127	-1.75145	1.30396	0.844693	0.163896	0.820165	1.39937	-0.305238	0.136995	-0.0951996	0.14431	0.405166	-1.28843	0.166837	0.227207	-0.313876
GHG_136	AT2G32950	c13	0.81998	0.78902	0.87841	0.28938	-0.0090243	0.76644	0.60944	1.1623	0.85172	1.1844	0.68202	0.40932	0.22485	0.5318	0.37307	0.56712	0.49714	0.65187	0.5246	1.043	0.91037	0.43302	-0.058224	1.0414	0.27604	0.37698	0.97894	0.8274	0.33962	0.54674	-0.19817	0.7512	1.0308	0.73787	0.8531	0.86466	0.842561	1.08139	0.971601	-0.0628512	0.0246349	0.555804	NA	1.38472	0.500953	1.17458	1.49684
GHG_146	AT2G35930	c13	0.29	1.0472	0.9977	0.15291	0.30661	-0.085841	1.0045	0.51205	0.70038	0.59879	1.2068	0.59667	0.35551	0.27949	0.24321	0.22858	1.0758	0.61398	1.1239	NA	0.503382	1.14903	NA	0.643156	0.594956	NA	0.556477	0.63481	-0.183085	0.409378	1.45998	0.898503	0.845929	0.391316	-0.213918	1.01261	0.165179	0.526344	-0.31915	0.672843	0.113275	0.186586	1.14705	0.414052	1.66804	0.804715	0.0386793
GHG_149	AT2G38470	c13	0.15792	1.0301	1.1241	-0.077467	0.29597	1.5668	0.75986	0.90264	-0.030819	0.13464	1.5678	-0.49865	0.61719	0.28876	1.6644	0.30492	0.2517	1.0193	-0.69201	1.461	0.79901	0.39824	-0.086793	1.2709	1.3592	0.013703	0.58639	1.418	0.68626	0.12772	-0.36322	1.1987	0.86886	0.50476	0.83118	0.69723	1.0957	1.0066	-0.9555	-0.24789	0.42366	2.0831	0.053599	1.7243	1.3048	-0.25252	0.011621
GHG_153	AT2G40180	c13	0.0081406	0.39	0.34163	0.76457	1.1682	0.72953	1.1181	1.253	1.0204	1.1116	0.88027	0.78038	1.3901	-0.18845	-0.82491	1.0982	0.61911	0.88592	1.1326	0.98037	0.34328	0.53952	-0.88561	0.71249	0.29903	1.1102	0.88924	0.70725	0.73953	0.76942	1.2743	1.3969	-0.20042	0.79751	1.1708	0.76942	0.31957	0.99337	0.15967	0.84205	1.1391	0.13858	0.63722	0.78225	1.1712	0.70181	0.81272
GHG_179	AT3G04580	c13	0.82354	0.9325	0.374	0.89219	0.041474	0.16002	0.72353	0.77305	-0.43054	0.5908	0.7154	0.30373	0.05063	0.69993	-0.041422	0.21798	0.53093	1.1842	0.82409	0.63001	0.072754	0.12661	-0.088164	0.12066	0.60134	0.65851	0.24581	0.95893	0.68387	-0.20067	-0.61305	1.2253	1.054	0.42913	0.76983	1.043	0.77821	1.2106	-0.035295	-0.041099	0.38792	1.0333	-1.2472	1.5931	0.65546	0.85252	0.75893
GHG_230	AT3G57260	c13	0.155704	0.634931	1.49398	0.585191	0.663158	-0.689786	-0.0253925	1.12497	0.546061	0.832147	0.377435	-0.0859985	0.808334	0.850185	0.902257	NA	1.17761	1.53408	-0.062303	0.57547	1.2385	0.31068	-0.13074	0.41405	0.57961	1.0132	0.89911	0.78931	0.62326	-0.018399	1.3019	0.041599	0.33476	0.83582	0.82261	0.57658	0.39912	0.724647	0.247906	0.52834	0.285367	0.256981	0.651641	0.0413953	1.26104	0.273755	-0.150281
GHG_246	AT4G08480	c13	0.88696	2.122	1.2905	0.00028678	-0.24729	-0.2974	-0.012604	0.7485	1.1405	0.98101	0.42115	0.53277	-0.17856	2.1409	0.32655	0.29963	-0.18574	2.225	0.76415	-0.54998	0.77041	-0.041721	0.4112	-0.25417	1.9057	0.37935	0.50289	1.0782	0.89219	-0.37577	0.036573	1.1067	1.4076	0.97164	1.5363	1.6529	0.698843	1.11328	0.691099	0.0230907	0.235184	-0.0793507	0.145394	1.53614	1.18142	1.1531	0.83074
GHG_249	AT4G09570	c13	0.63057	1.328	1.2282	0.78111	-0.27727	0.6487	0.033484	1.1193	1.3077	1.1432	0.61484	0.83109	-0.28298	0.75224	-0.34189	-0.027228	0.17812	1.3106	0.29009	0.88474	1.2292	0.61078	-0.40974	1.2978	0.90396	0.79658	0.90237	0.48786	0.87637	1.2389	0.028923	0.48752	-0.31161	0.35496	0.31633	0.99295	1.0915	0.31963	0.017048	0.30079	0.55413	-0.18676	1.4087	1.3566	0.58008	0.28984	0.78212
GHG_252	AT4G10500	c13	0.321464	1.10772	1.71324	0.0137088	0.469977	-0.561872	0.593306	1.2407	0.0717798	0.760624	0.736975	-0.328268	0.669267	0.935361	0.710219	NA	0.862684	1.47741	-0.2038	1.0311	1.3921	-0.23056	-0.2196	0.73879	0.90338	0.76706	1.0412	1.2759	0.75117	-0.40568	1.0549	-0.38846	0.11088	1.0884	0.63497	0.28769	0.69844	1.22875	0.381522	0.0892948	0.0971577	0.799488	0.251166	0.438486	0.0806324	NA	-0.430744
GHG_290	AT4G31800	c13	0.3432	0.91869	1.7334	0.59573	-0.0050635	0.40318	0.61012	1.0116	0.73411	0.39725	0.97686	1.154	0.19847	0.71116	-0.58438	-0.37236	0.867	2.1287	0.118177	1.20297	0.965249	0.25764	0.560582	1.50193	0.615499	0.464848	-0.0301479	NA	0.654299	0.960404	-0.0666918	0.69181	-0.0162282	0.885145	0.366433	0.774372	0.63027	1.3243	-0.12474	0.1063	-0.055392	0.11736	1.0729	0.12915	1.7436	0.5619	0.17689
GHG_321	AT5G13050	c13	1.04966	0.709661	-0.153079	0.0542348	0.730542	0.726791	0.671232	0.476107	0.752091	0.842666	0.980242	0.775337	NA	0.950746	0.53472	1.47379	0.931173	0.521947	0.57567	-0.13556	-0.016105	0.88418	0.33031	0.34239	1.6494	0.72188	1.2079	1.1847	1.0851	0.63757	0.064861	0.40743	0.66332	1.1744	1.4814	0.57852	0.78336	1.1659	0.68957	0.61679	1.1139	0.32142	-0.77159	0.94435	0.89194	0.60244	1.2024
GHG_324	AT5G13320	c13	0.442639	NA	2.2703	0.164785	0.416523	0.453578	0.297381	0.55024	0.484494	0.997388	0.0731448	0.575548	0.724015	0.304274	0.082503	NA	0.38934	2.61003	-0.290314	0.85369	1.04205	-0.326976	0.428678	0.694534	0.584886	0.514593	0.518289	NA	0.928279	0.366175	0.432051	0.530294	0.460593	1.37596	0.168109	1.32739	0.270907	0.952857	0.271752	0.265144	0.391395	0.10102	NA	0.480839	NA	0.565741	0.595978
GHG_372	AT5G58620	c13	0.25072	1.5458	0.41812	0.96724	-0.50684	1.4677	0.68793	0.15801	0.3535	1.0501	0.89492	0.94824	-0.030969	0.61389	0.57582	0.24475	-0.51139	0.4815	0.77848	0.45259	0.39812	0.93064	0.26616	0.97696	0.47299	-0.11851	0.75752	0.88703	-0.053668	0.33374	1.3126	0.28411	-0.52414	0.30039	0.60541	1.5486	0.287474	0.75087	0.77445	-0.328348	0.459471	1.24983	NA	-0.141905	0.677189	0.73697	1.29101
GHG_385	AT5G66210	c13	0.871266	1.45444	1.07807	0.370684	0.332073	0.661673	0.0451212	0.971064	1.21366	0.297722	0.340622	0.144297	NA	0.404608	-0.0954636	0.358524	0.303534	0.981187	-0.21288	0.2958	0.84343	0.72913	-0.43884	0.97246	1.3248	0.53829	-0.53947	0.81331	1.0306	-0.056374	0.87071	0.70928	0.47797	1.4743	0.0029497	0.59941	0.244577	0.948448	NA	0.138763	-0.356159	0.418264	-0.368321	1.39262	0.801343	0.882332	0.603037
GHG_392	AT2G33580	c13	0.275288	NA	1.58913	-0.332507	-0.254032	-0.257211	0.415772	0.702456	0.667059	0.778029	0.156105	-0.0902313	1.1965	-0.213434	0.819577	1.35909	1.46669	1.37549	0.020448	1.0359	-0.07551	0.51704	0.28053	0.74552	1.3259	1.0495	0.63386	1.2351	0.74104	-0.4104	0.83191	0.33477	0.85985	0.74529	0.91173	0.58608	1.4538	1.0208	0.39235	-0.21512	0.5123	0.68029	0.11701	0.47678	1.4141	0.89034	1.392
GHG_396	AT1G08720	c13	0.35983	-0.072394	0.96287	0.94519	0.80722	0.36816	0.80795	0.85371	0.84892	0.033586	0.90016	1.1542	-0.45589	1.1909	0.35487	0.41865	-0.42543	1.15	0.954148	1.02696	0.349819	0.865109	NA	0.604148	1.32877	-0.39921	0.25779	1.06011	0.207874	0.56734	-0.0442347	0.274238	1.17087	1.14888	1.14376	0.808537	0.77225	0.21096	0.55641	0.79634	0.6228	0.56566	0.37603	1.2326	0.27841	0.53341	0.58318
GHG_405	AT2G41560	c13	0.9658	0.23402	0.50395	0.92646	0.095966	0.06099	0.29894	0.72743	0.68323	0.28389	1.1767	0.89996	0.45176	0.58892	0.36861	1.3261	0.25707	0.64524	0.51979	0.9997	0.88686	0.47967	-0.0019796	1.0275	0.37818	0.033388	0.0019886	0.74048	0.47595	0.84277	0.75836	1.1712	0.5793	0.73293	0.22166	0.64733	1.38945	1.70038	1.44502	-0.786517	1.00552	1.36628	NA	1.04906	0.205969	1.54858	2.01482
GHG_406	AT1G44350	c13	0.63951	0.65217	0.92409	0.35015	1.0496	-0.50797	1.0362	-0.27434	1.1128	0.72246	0.62855	1.2846	-0.19552	-0.2157	1.0663	0.23004	1.2227	0.039779	0.97499	0.21736	0.69513	0.41626	-0.067559	1.1363	0.76367	1.0637	-0.18411	-0.54674	0.54592	0.86027	-0.023411	1.0389	0.25662	0.20495	0.94423	1.4689	0.508999	1.13765	0.853883	0.446982	NA	0.263321	0.839814	-0.554299	1.94995	1.52242	-0.122143
GHG_407	AT2G33060	c13	0.137362	0.287027	1.1153	0.977191	0.866943	1.10644	0.291698	0.126553	0.358093	-0.535971	NA	NA	0.343417	0.564629	0.851932	0.55316	0.594278	1.06579	-1.008	-1.5909	1.0077	0.75112	-0.51906	0.98614	0.74438	0.31962	-0.077775	0.93471	1.2871	0.62836	0.040296	0.8924	0.53758	0.55254	0.51759	1.3082	0.422018	1.07656	1.07863	0.426637	0.287089	0.964722	NA	0.53564	-0.161797	0.628986	0.661732
GHG_422	AT3G23250	c13	-0.234709	0.900796	1.69907	0.701692	0.867561	-0.143676	0.0605863	NA	1.15291	0.785539	0.77177	0.804577	0.486907	0.145508	0.990578	0.560121	0.770447	1.54599	0.084127	0.37884	1.1816	0.47198	0.85243	-1.1072	0.74033	0.61276	-0.14661	-0.088667	0.14404	0.83239	1.5789	1.7004	0.30202	0.50081	1.0654	1.5433	0.53581	0.53722	-0.13184	0.41785	0.37808	1.0539	1.5428	1.4667	1.9659	-0.31077	-0.70963
GHG_434	AT4G11280	c13	1.0252	1.0476	0.3038	1.3732	0.1878	0.86421	0.32952	1.4551	0.7022	0.90396	0.83597	-0.30472	0.84191	-0.43344	-0.43963	0.29736	-0.12975	1.369	0.67217	0.20015	0.78572	0.94082	-1.4686	0.35703	1.17	1.1586	1.3939	-0.24481	1.1254	0.40852	-0.49145	0.8083	1.4164	1.2497	-0.9849	1.7324	0.452668	0.473841	-0.07297	1.03057	1.07153	0.389587	-0.32431	0.877001	1.38786	1.0974	NA
GHG_476	AT5G13190	c13	0.82567	1.267	0.51337	0.30806	0.62761	0.30741	0.30278	0.50502	0.48577	0.75058	0.30935	-0.10942	0.62144	0.806	1.0854	0.50758	0.56011	0.82767	0.098737	0.41485	0.2075	0.282	0.41883	0.85176	1.1197	0.18122	0.52677	1.0145	0.52866	0.32822	1.0425	0.93442	0.87536	0.12096	0.87078	0.68473	0.92295	1.3667	0.92261	-0.64155	0.68373	1.1411	-0.83105	0.67672	1.3115	1.4079	0.88062
GHG_479	AT4G30080	c13	0.65438	0.90357	1.2932	0.093374	0.36814	0.8157	0.68964	0.10307	0.33422	0.21106	0.34632	0.44701	0.65645	0.51957	0.46714	0.74286	0.91693	1.0832	0.298646	1.32458	0.338844	-0.176632	0.129726	NA	1.00006	0.336155	0.622714	1.02547	0.557438	0.442336	0.949002	0.625534	0.373409	0.97419	0.799017	0.838004	0.0881573	0.922532	0.717761	-0.206455	0.775434	0.988583	-0.207538	1.36646	0.736185	1.08625	0.715454
GHG_495	AT1G03590	c13	0.44801	2.4585	1.2373	0.91799	1.0963	0.35108	0.55484	0.96038	1.4071	-2.1777	0.8623	-0.37542	-0.58901	1.2318	-1.1761	-0.0082106	1.0293	1.9002	-1.8616	0.93949	0.34238	-0.048985	0.0069409	1.674	0.50708	1.4822	-0.33212	0.54418	1.0266	0.69157	0.63739	1.9988	-0.093362	0.94047	0.87443	0.79922	-0.035665	0.73667	0.59719	-0.75229	-0.092584	0.20938	-0.14547	1.4508	2.0354	0.35525	0.85048
GHG_507	AT1G16860	c13	0.840292	0.603671	0.416415	0.622941	0.400287	0.862282	0.816307	0.769828	NA	0.184265	0.89378	NA	0.522544	0.368362	0.851608	1.01328	1.13676	0.303424	0.480371	0.96132	0.868504	0.498294	1.04254	1.03817	0.793699	0.599253	0.684312	0.705357	NA	0.514355	-0.1984	0.696195	0.998789	0.716918	0.296849	0.268693	0.23915	0.83487	0.016859	0.013638	0.21638	0.84729	0.56887	1.0137	0.88814	0.71254	0.7566
GHG_516	AT1G28480	c13	0.539621	1.08961	0.827344	0.00945163	0.579142	0.607242	0.782481	0.540086	0.611904	0.291741	0.0452044	0.594153	0.654295	0.993758	0.880985	0.203994	NA	0.887157	0.423213	0.852342	0.657989	NA	0.67774	1.08725	0.544892	0.714483	0.230403	0.801772	0.789718	0.114302	0.94077	0.360223	0.112533	0.782183	0.560634	0.815896	0.911527	0.908618	0.51401	-0.239178	0.260488	0.499974	1.39974	NA	1.30633	0.531702	0.153573
GHG_522	AT1G49240	c13	0.710798	NA	0.25224	0.566466	0.502457	0.442186	0.32015	0.867278	0.40931	0.912137	0.438173	0.0819993	0.845287	0.395129	1.19171	1.55079	1.08704	0.771427	0.95781	0.56949	0.088237	0.4805	0.53722	0.6895	1.1279	0.67524	1.0378	0.73224	0.51846	0.12096	0.01345	0.68294	0.76178	0.98031	0.68175	0.6881	1.2123	0.531102	0.513497	-0.0929687	NA	0.766776	-0.0961604	NA	0.963576	1.31792	0.769676
GHG_533	AT1G58420	c13	0.605948	0.905273	1.39015	0.604675	0.20238	-0.938083	NA	0.838404	0.357065	1.17161	0.994057	0.0243597	0.136068	0.437712	1.04281	-0.474221	0.679698	2.17968	0.26612	1.30183	1.36568	-0.133584	-0.295861	-0.0673501	1.15099	0.39829	-0.0265092	0.664029	1.21871	-0.194458	1.27319	0.758108	NA	1.03798	0.818935	1.03366	0.20299	1.1061	-0.068968	0.046451	0.17182	-0.1852	0.75377	1.3559	1.1269	1.1013	0.66244
GHG_551	AT1G77840	c13	0.88438	0.92243	1.0162	0.95859	0.47701	0.84297	0.69796	0.94214	1.1255	-0.14	1.0289	-0.1343	-0.25288	0.37801	0.72227	1.1723	1.0924	0.7376	0.742646	0.877005	0.746938	0.993915	-0.103594	1.08796	1.13827	0.665218	0.68822	0.643253	0.137541	1.30297	0.527519	0.599309	NA	0.919832	0.329897	0.822634	0.8034	1.1416	1.1228	0.97912	-0.84415	1.4699	0.27005	0.98193	0.68932	0.74286	1.4201
GHG_560	AT2G25490	c13	0.058424	0.86653	0.20771	0.47417	0.22887	1.0734	0.37223	0.69956	0.079263	0.8097	0.88791	0.44981	0.37091	0.44861	1.5726	0.85991	-0.10215	0.83136	0.66795	0.49788	0.2439	0.039927	0.44579	0.12566	0.92952	0.66945	0.40828	0.79898	0.62161	0.036765	0.53787	0.81833	0.11512	1.6179	0.60799	1.0058	1.5534	0.75107	0.1813	-0.88246	1.1094	0.87479	-0.21693	1.2962	1.1546	1.492	0.89906
GHG_600	AT3G21070	c13	1.0718	0.99836	0.62336	1.1937	1.0018	-0.048053	0.21106	0.85689	0.42723	1.0608	0.3928	-0.41549	0.9203	0.59759	0.8384	1.4977	-0.023607	0.28013	0.288306	-0.33842	0.161653	0.236232	NA	0.325723	0.620582	0.0924391	0.428079	0.583451	1.2087	0.136349	0.861287	1.52204	1.03913	0.856546	0.846562	1.13415	0.37613	0.45458	0.5961	0.75129	0.70549	1.123	-0.81795	1.8756	1.2701	1.1032	1.0777
GHG_610	AT3G27010	c13	0.5667	0.78199	0.61356	-0.60418	0.070864	0.58527	0.37973	1.0286	0.49466	0.67401	0.37339	0.84303	0.53423	1.1185	0.74486	1.1398	0.59061	0.51744	0.284376	0.776883	0.774892	1.17217	NA	0.682914	1.00593	0.770681	0.599602	0.697169	1.13234	-0.703951	-0.544864	0.733925	0.470435	1.61052	1.74462	0.665995	0.59447	0.93963	0.57753	-1.0725	0.36421	0.82897	0.079714	1.0231	0.67175	1.1898	1.104
GHG_617	AT3G49120	c13	-0.0414063	0.736325	1.78955	0.11264	0.150873	-0.0656444	0.252244	0.564248	0.961182	0.296044	0.202399	1.14387	0.711413	0.571905	0.920205	-0.524171	NA	1.91732	0.013626	1.2011	1.3333	-0.14372	0.21045	1.1855	0.11793	0.49121	0.17802	0.89168	0.89082	0.64623	2.0665	0.040941	0.20872	0.032349	0.44195	1.7954	0.638425	0.676153	0.212188	-0.117399	0.407776	0.244576	1.82435	-0.533709	NA	NA	0.116973
GHG_621	AT3G59050	c13	-0.759332	0.888228	-0.0340992	0.707589	-0.747804	0.823273	0.472125	1.04584	1.63553	1.6269	0.554703	NA	-0.00366539	0.875849	-0.0712942	0.490084	0.0410063	0.617671	1.2358	1.08726	0.0693622	0.444415	1.49251	0.478752	0.254638	0.612775	1.70944	0.428844	0.758178	0.351515	0.222116	NA	0.976341	0.331574	0.999135	-0.248127	1.0452	0.034584	0.40355	0.88841	-0.2592	0.40536	1.3722	0.4861	1.5472	0.69885	1.3034
GHG_660	AT5G01710	c13	1.3136	-0.40101	0.51456	0.67579	0.66016	0.24266	0.67775	1.4827	-0.65878	0.83814	0.66562	-0.81804	1.0325	0.42877	0.31796	1.3754	0.75016	0.83988	0.23383	0.83597	0.57912	0.33849	1.1102	0.7272	0.015975	0.0037644	-0.35656	1.1786	0.66168	0.91246	-0.51282	1.0589	1.2055	0.63517	1.0432	0.26712	0.98548	1.6032	1.0988	-0.52508	0.9305	1.3378	-1.1094	0.59964	1.5065	1	1.1002
GHG_661	AT5G03280	c13	0.82788	0.071558	0.14891	1.4779	0.71891	1.0366	0.58757	1.0194	0.9124	0.32854	1.0806	-0.038768	-0.224	0.51748	0.062176	2.2575	0.40021	0.39427	-0.696733	0.869902	0.649017	-0.170845	0.39403	0.211249	1.29797	0.135426	NA	0.977854	0.632824	0.250745	0.82717	1.47672	1.12803	1.26926	1.71904	0.781706	0.71012	1.3416	1.0308	-0.10832	0.43476	0.44222	-1.6105	1.1673	0.4747	1.2363	1.9965
GHG_679	AT5G22080	c13	0.64675	0.54833	0.8446	0.99251	1.0436	0.52194	0.12179	1.0926	-0.11446	0.57508	0.8066	0.18855	0.80651	0.95445	0.29931	0.80937	0.41488	0.56994	0.77389	0.39676	-0.19695	0.75425	0.52143	1.4639	1.3628	0.81127	0.56645	0.7053	-0.097452	0.10669	-0.10249	1.3407	1.5612	0.13128	0.80544	0.21785	0.122337	1.5117	0.710587	-0.378405	0.315173	1.11572	-1.32803	1.42469	0.733964	1.33869	1.00073
GHG_686	AT5G24980	c13	0.27466	0.42265	2.3339	0.55765	-0.13535	1.1164	-0.23052	1.0495	-0.18889	0.78505	0.34683	-0.77988	0.60178	0.33972	1.2165	0.68332	1.4069	0.95716	0.90853	0.81503	0.8338	1.3333	0.15691	1.6059	0.9638	0.68271	1.2464	0.30791	0.5037	0.057886	1.0912	-0.48767	0.15953	0.98975	-0.3912	-0.020285	0.701067	0.742346	0.468729	1.27196	NA	0.43439	1.80599	NA	-0.156448	-0.615744	-0.314621
GHG_762	AT5G08330	c13	0.78478	0.9419	0.31689	0.59394	0.8663	0.27404	-0.11463	0.61657	0.63994	0.22221	0.59042	0.11797	0.63903	0.97732	0.77052	1.0386	0.84744	1.0024	0.790186	0.791138	1.01844	0.147392	0.356475	0.0775982	0.566494	0.504771	0.394161	0.705411	1.32238	-0.327255	0.812989	NA	0.48226	0.53999	0.871766	0.5057	0.698003	1.42586	0.837792	-0.534302	1.01791	1.20691	-1.25532	NA	1.00212	1.39905	0.98404
GHG_017	AT1G09770	c14	0.51223	0.4063	0.092602	1.0168	-0.39064	0.59593	0.2744	1.0435	-0.008877	0.56371	0.37674	1.1843	0.088002	-0.054161	0.65194	0.90783	-0.56535	0.74285	0.379976	0.0118487	0.635394	0.80882	-0.100939	0.796891	-0.221252	NA	0.0239538	0.201854	-0.763297	1.21288	0.311272	0.80562	1.19688	0.415745	1.05324	0.326346	NA	0.671859	0.706847	0.0523839	0.228951	0.802279	NA	1.19618	-0.000626265	0.785421	0.580957
GHG_024	AT1G15780	c14	0.513	0.044656	0.80501	0.65548	0.42276	0.2104	0.3905	1.1913	0.88494	0.96848	0.70003	0.59422	0.061485	-0.67094	-0.70827	0.16165	0.38243	1.0481	0.408053	0.705435	0.392445	NA	-0.00420896	0.202728	-0.192542	0.421581	-0.275832	0.717339	-0.0753435	1.36376	-0.379713	1.37738	0.471615	0.823099	0.342873	0.0443301	0.11773	-0.052057	0.41199	0.52461	0.47912	0.25546	-0.3754	0.86623	-0.29063	0.17998	0.62727
GHG_040	AT1G20920	c14	0.418788	0.374603	0.498356	1.07186	0.242736	0.836854	0.557047	0.890247	0.84624	1.11067	0.994583	1.0277	-0.277422	0.205157	NA	0.880883	-0.389588	1.01101	0.933809	0.256768	0.846158	0.715659	0.800592	0.986262	0.192848	0.645672	-0.456038	0.689315	NA	1.10601	-0.36963	0.914767	0.85393	0.534428	0.00626276	0.948009	0.36067	0.097962	0.65137	0.87605	0.80191	0.056034	0.13192	1.109	0.32594	0.57366	0.9586
GHG_041	AT1G20960	c14	0.28499	0.56032	0.47494	0.91011	0.35347	-0.65926	0.48823	0.95969	0.095026	0.6582	0.7639	1.1155	0.57065	-0.35644	-0.44481	0.49683	0.1741	0.65665	0.562953	0.383573	0.390877	0.237469	0.177234	0.648778	0.709753	0.490417	0.157056	1.17625	0.00109887	1.15242	-0.892687	0.479899	0.185403	NA	0.271196	0.979829	0.410852	-0.0286527	0.503021	-0.156082	0.357069	-0.32277	NA	1.75521	-0.076253	0.800844	0.965912
GHG_052	AT1G32490	c14	0.424628	0.700789	0.718609	0.842972	-0.23434	0.20637	0.0850676	1.58182	1.32323	0.679094	0.983986	1.428	0.20884	-0.270939	NA	0.234705	-0.826177	0.785063	0.092331	0.68472	0.48172	0.63191	0.73628	-0.17482	-0.049148	0.94497	0.034548	0.96353	-0.61472	1.2143	-0.97403	0.68885	0.85321	-0.063863	1.0502	1.2048	-0.068097	0.36776	0.55842	0.33395	0.12532	-0.07318	-0.25231	0.54879	0.77487	0.33742	0.79788
GHG_091	AT1G72390	c14	1.33619	1.21408	0.695351	1.27433	-0.082325	0.523169	0.0247038	0.705477	NA	1.32934	0.796326	0.621373	-0.854679	-0.590975	-0.445559	0.83339	-0.0915159	1.59472	0.43081	0.37606	-0.55165	0.64234	0.52297	0.082055	0.75278	0.23528	-0.40668	0.93354	1.3731	0.65852	-1.9699	2.4645	1.1235	-0.12716	0.075198	0.71566	-0.586401	1.11144	0.461663	-0.525807	0.485071	0.658911	NA	0.59541	0.541281	0.713978	0.321395
GHG_131	AT2G30800	c14	0.182893	0.606493	1.16101	1.24556	0.758959	0.00238434	0.185754	0.820509	NA	0.592455	0.285518	0.884752	0.124602	-0.0721486	NA	0.964531	-0.710317	0.337508	0.18318	0.59133	0.47406	0.542	0.759099	0.541339	-0.0885813	0.623665	0.209373	0.890991	-0.486092	0.934379	0.213085	0.627557	0.786494	NA	0.0456785	1.24022	-0.089315	0.70187	-0.071572	0.58197	0.19174	-0.47781	-0.50184	1.3708	0.56337	0.86831	0.69911
GHG_138	AT2G33540	c14	0.259654	0.838713	0.61804	0.862465	0.68517	-0.153381	0.192551	1.12835	0.413082	0.888881	-0.193344	0.315648	-0.167885	0.461816	NA	1.39062	0.303098	1.16045	0.76379	0.51593	0.64132	-0.55759	1.2811	0.073115	0.94211	0.81585	0.59302	0.79472	0.29961	1.1471	-0.84888	0.42913	0.50029	0.12795	0.71156	0.089287	0.024376	0.80552	0.88273	0.48986	0.89865	0.51869	-0.87934	0.89183	0.31542	0.40195	0.44141
GHG_140	AT2G33730	c14	0.17588	0.72576	1.1356	0.80099	0.029097	0.060268	0.46452	1.4753	0.90783	0.81062	0.94638	0.31819	-0.2673	0.17896	-0.23439	0.22924	-0.10857	1.1835	1.35262	0.27959	0.864884	NA	0.449	0.265623	0.288922	0.795085	0.312551	0.627803	-0.0822588	1.27812	-0.585274	1.06113	0.120782	0.694196	0.0156882	0.908624	0.63979	0.42753	0.40319	0.77715	0.475	-0.15023	0.065545	0.82299	-0.043294	0.79438	0.60464
GHG_143	AT2G35510	c14	0.864262	0.128095	0.125286	0.378041	0.321162	1.12752	-0.505825	0.794008	1.21971	0.30814	0.104612	NA	0.191729	0.468566	-0.193853	0.492451	0.539545	0.747239	0.00292245	0.770581	0.0141108	0.825471	NA	0.482074	0.29216	0.0473376	0.493698	0.512879	0.711645	1.0355	-0.0552987	0.569589	0.3515	0.856729	0.0559381	0.348678	-0.0881565	0.516851	0.542279	0.099358	0.156656	0.431409	-0.69312	0.941905	-0.12429	0.780449	0.625252
GHG_170	AT2G47330	c14	0.77265	1.114	0.50987	0.91802	0.36751	0.80746	0.43898	0.33139	1.0895	0.62069	0.99384	0.88222	-0.22687	-0.057071	0.099783	0.72208	-0.43607	0.75346	0.656177	0.514193	0.777011	1.18631	NA	0.0738641	0.768926	0.75533	0.332492	0.643739	0.374987	1.1822	0.29333	0.414329	0.640901	0.645595	0.36682	0.377866	0.241254	0.315599	0.376886	0.56156	0.518618	0.520415	NA	2.03111	-0.362043	0.750451	1.46035
GHG_206	AT3G26560	c14	0.0202563	0.51677	0.706193	0.898299	NA	0.11576	0.38997	NA	0.55902	1.50785	0.892514	1.17579	0.588363	-0.78985	-0.715236	0.0311902	-0.136191	0.65385	0.47817	0.67464	1.1415	0.85269	-0.16265	0.083161	-0.15674	0.37592	0.27249	0.78726	0.45838	1.8201	-0.87808	0.93388	-0.41768	0.29181	0.0011279	0.63651	0.42414	-0.048411	1.0154	0.18538	0.34183	0.074483	0.47654	0.50272	0.048767	0.032731	0.93813
GHG_209	AT3G28450	c14	0.954727	0.729158	0.909322	0.950019	0.631007	0.98176	0.239757	1.08581	0.893618	0.628257	-0.00156453	-0.022688	0.477524	0.333065	NA	0.293444	-0.187292	1.56389	0.611033	-0.288866	0.721591	0.436205	2.02632	0.893003	0.308784	0.46108	-0.970134	0.896462	-0.142138	0.328503	-0.338212	0.45308	0.226774	NA	0.471235	0.347164	0.023155	0.61882	0.19162	-0.06815	0.78788	0.10033	0.016351	0.96357	0.47899	0.66221	0.15526
GHG_227	AT3G55270	c14	0.19361	0.691682	1.67239	1.10424	0.979209	-0.00489641	NA	0.694935	0.00604037	0.149453	0.864292	0.258921	0.487877	0.0597723	-0.236696	0.654834	0.081379	1.45843	0.14788	0.53863	0.31309	1.0402	0.46705	0.27038	0.32921	1.0429	1.5424	0.8313	0.31781	0.84064	-0.33353	0.54096	0.37803	1.1126	0.083934	-0.21569	0.69367	-0.41737	-0.2885	0.77877	1.0195	-0.44438	0.41593	0.96893	-0.2175	0.50254	0.36818
GHG_240	AT4G02390	c14	0.0455345	0.0358147	1.42862	0.714807	NA	-0.0654436	0.469553	1.46341	0.519078	0.948805	0.824281	0.485196	1.01076	-0.047357	0.216572	1.61091	0.136998	-0.89065	1.49805	0.196582	1.07706	0.412021	0.231578	NA	-0.376235	1.02688	-0.565719	-0.246947	-0.112407	0.0972633	-0.450092	1.55875	0.675331	0.552374	0.804373	1.07072	-0.078097	-0.3222	1.2843	0.49154	0.75618	-0.059718	-0.53621	1.1898	-0.51068	0.50938	0.1391
GHG_241	AT4G03550	c14	0.865419	1.1313	0.908282	0.860717	0.0534264	0.449666	-0.233786	1.21438	0.445576	0.218401	1.17875	NA	0.51779	-0.563982	NA	0.893064	-0.264425	1.72644	0.96555	-0.032569	0.035804	0.68718	0.38366	-0.44522	0.97214	1.4918	1.3672	1.0076	0.54753	1.1231	-0.90634	0.70738	0.50761	0.50587	-0.81281	0.43715	0.8051	0.7604	-0.010575	1.3129	0.31177	0.084124	-0.76815	1.0174	-0.6928	0.05642	1.1192
GHG_268	AT4G22670	c14	0.55539	0.23536	1.0079	0.79496	-0.36161	0.34231	-0.83383	1.4051	0.26375	-0.33957	0.71839	-0.29381	0.13968	0.42839	0.36338	0.52021	1.0614	0.52541	1.058	0.41035	0.34834	0.22188	0.052635	0.99865	-0.20801	0.9552	-0.38502	0.2608	0.5732	1.1349	-0.13397	0.91689	-0.0050794	0.79591	-0.54669	0.084869	0.740818	-0.313581	-0.576676	0.768906	0.111646	0.485549	0.892525	0.765946	NA	0.141346	0.197511
GHG_274	AT4G24190	c14	0.526409	0.770721	1.64771	0.452604	-0.166547	-0.0192016	0.257804	1.11918	0.623291	0.576081	0.301795	0.266151	-0.011783	0.0820166	NA	-0.145417	0.307861	1.54194	0.37768	0.62706	1.0029	-0.071524	-0.23914	0.45182	0.45183	0.84643	0.26066	0.85147	0.10486	0.27477	-0.19772	0.61193	0.62384	0.22366	0.2851	1.0055	0.22805	0.67698	-0.24386	0.032877	0.017315	-0.10632	-0.37714	1.059	0.92629	0.58501	0.57404
GHG_284	AT4G28470	c14	0.58095	0.32383	0.63552	1.4273	0.26844	0.74385	-0.60156	2.1366	0.98416	1.4878	1.2976	0.83312	-0.1264	-0.38948	-0.56442	0.91285	-1.0091	-0.25531	0.25482	0.20131	-0.016994	1.0712	0.62159	0.66999	0.2305	1.4326	0.88296	0.69569	-0.14379	2.0857	-1.5923	0.77489	0.28887	0.49147	0.37103	0.36626	1.7725	-0.73124	0.033317	0.99724	0.61897	0.0010123	0.84718	0.24123	-0.044779	-0.38243	0.72928
GHG_337	AT5G24360	c14	0.27943	-0.012307	0.74226	0.80808	0.43264	0.86225	0.30341	-0.30497	0.90764	0.21258	0.40042	1.308	0.56063	-0.80343	-0.31386	1.3643	-0.69923	0.25065	0.47087	-0.24561	-0.50991	0.85267	0.0039821	0.47681	-0.29574	0.84301	1.0268	0.45324	0.5474	0.96314	-0.57773	0.83215	0.18266	0.14986	0.387	0.73789	-0.638288	0.539476	0.231996	0.21277	0.574847	-0.0116802	NA	1.21893	-0.644191	0.308602	0.310435
GHG_375	AT5G61140	c14	0.72704	1.3195	0.72146	1.3257	0.34779	0.17053	-0.2375	1.6131	1.1211	0.81519	-0.73001	0.03812	0.11381	-1.0476	0.88659	0.31205	-0.86648	0.53255	-0.237619	0.240877	NA	0.89406	0.927578	0.930971	0.933896	-0.455667	0.732144	0.822376	0.469004	0.956456	-0.72614	0.957831	0.737825	0.11189	0.307593	0.855079	-0.47304	0.14694	0.505714	-0.26855	0.505363	-0.389122	NA	0.441957	0.222945	0.69472	0.422048
GHG_379	AT5G62190	c14	0.26948	0.36341	0.84173	0.6061	0.10709	-0.47559	0.005049	0.71381	0.26181	0.87548	1.2933	0.87876	0.033176	0.24864	-0.34681	0.049548	-0.53013	0.40435	0.93714	1.07127	0.408576	0.0995076	0.120933	0.883736	0.281279	0.746049	0.181161	0.533583	-0.102738	1.02599	NA	0.11209	-0.0240514	-0.0538884	0.152869	0.625054	-0.19095	0.39809	0.51911	0.1192	-0.11482	0.05974	0.21258	0.78058	-0.87337	-0.10899	0.72143
GHG_410	AT1G68690	c14	0.21082	-0.47858	1.1151	0.50378	-0.35535	0.73188	-0.27497	0.96096	0.92869	0.19921	0.92291	0.60368	0.93011	-0.53579	0.11698	0.21225	-0.001707	1.1924	0.171261	0.247944	0.94684	0.280762	0.398381	0.0118609	0.62598	0.912637	NA	0.113394	1.12464	0.303303	0.467639	1.15128	-1.10951	1.00368	0.39253	0.836019	0.153711	1.02587	NA	0.406056	0.838157	0.390112	0.0523801	0.30274	0.781274	-0.413363	0.124801
GHG_411	AT4G02570	c14	0.23422	-0.22458	1.217	1.2518	0.17689	0.63364	-0.15185	1.5963	0.78948	0.46762	0.63013	0.6351	0.58892	0.31208	-0.48615	0.72019	-0.78631	1.0745	0.803665	0.650926	-0.0180847	0.554297	0.922687	1.61795	0.525739	0.527701	0.381818	0.531023	0.00205355	1.3063	NA	1.0982	0.547712	0.345651	-0.00147658	-0.11004	-0.13987	-0.23155	0.35847	0.9434	0.44112	0.43852	-0.15468	1.3007	0.24397	0.039035	0.60674
GHG_421	AT2G27040	c14	1.1251	0.11946	0.57033	1.0554	0.53685	0.43316	0.038235	0.87326	1.0218	0.99753	0.8804	0.56285	0.8604	-0.0062162	-0.2462	0.62721	0.01046	0.25327	0.2417	0.38857	0.31026	0.62453	0.55315	-0.13507	0.56415	0.86972	0.47202	0.61112	1.125	1.1569	0.18198	0.67533	0.28293	0.71051	0.37031	0.71032	0.567176	0.53973	0.198095	0.847139	0.790671	0.0946927	0.278071	1.37389	-0.554642	0.501948	1.00838
GHG_425	AT1G32230	c14	0.530621	NA	NA	0.371482	0.0942039	0.592086	0.254572	1.27047	0.693668	0.92942	0.31343	0.300061	-0.386958	-0.0132208	-0.370082	0.218678	0.00179373	0.84487	0.72688	0.27836	0.18898	0.44943	0.34738	0.28204	0.44376	0.89095	0.17024	0.78182	0.26351	0.29657	-0.27144	0.35099	0.56842	0.75255	0.24669	0.31313	0.11088	0.13509	0.059953	0.38126	0.5492	0.15195	0.12076	1.0083	0.7146	-0.14596	0.49103
GHG_428	AT4G19600	c14	0.366325	0.742749	1.13203	0.815362	0.0603589	-0.000515309	0.336451	1.63113	0.430389	1.87985	1.64634	0.538836	0.202505	0.22557	NA	0.94632	-0.467819	0.530753	0.919922	0.504683	1.34964	0.96334	0.500606	NA	-0.0999957	1.24281	0.463399	0.782861	0.397911	0.670071	-0.508539	0.882349	0.222304	-0.480007	0.427399	0.751911	0.31769	0.60968	0.37839	0.84185	0.47605	-0.0012738	0.20646	0.82825	0.25963	0.23457	0.46285
GHG_447	AT2G15480	c14	0.379013	0.58868	0.375107	0.951527	0.0714011	0.825386	NA	0.782105	0.259594	-0.72188	0.737906	0.374844	-0.11313	1.09142	0.352093	0.476628	1.13057	1.34927	0.382857	0.254356	0.902391	0.920865	0.363251	0.893888	0.998728	NA	-0.646413	1.09531	1.36726	0.437924	NA	0.730102	-0.120024	0.524826	-0.237959	0.533979	0.690611	0.652377	-0.103504	1.14643	0.00274853	0.25175	1.09111	0.846152	-0.100809	0.107764	NA
GHG_449	AT1G79000	c14	0.0770318	1.16322	0.829842	0.795732	0.561956	0.34825	0.218611	1.19536	0.860813	0.715114	0.847132	1.06713	-0.116956	-0.0376957	NA	0.107305	-0.0867672	0.667628	0.62337	0.38989	0.62299	0.59426	1.002	0.26533	0.78972	0.57995	0.51273	0.36677	0.26872	0.9776	-1.2857	0.4965	0.62963	0.59098	0.42078	0.66479	0.41146	0.0033117	0.57439	0.65836	0.048161	-0.44503	-0.80956	0.89047	0.30228	1.0889	1.1618
GHG_453	AT2G13540	c14	0.37683	1.1362	0.8893	0.29513	0.051199	0.42774	-0.19241	0.86281	0.7329	0.87712	0.51481	0.40795	0.39327	-0.48928	-0.53151	0.29221	-0.26993	0.3955	0.631034	1.03225	0.321954	0.291141	-0.0655075	0.778857	-0.018702	0.286241	0.0595696	0.221062	0.461914	0.776667	NA	0.485436	0.498123	0.319105	-0.547349	1.06806	-0.735986	0.499369	0.791343	0.328003	0.744059	-0.0520044	NA	0.858259	-0.870803	0.286855	1.06274
GHG_465	AT5G35750	c14	1.1705	1.3176	0.048047	1.1373	0.51196	0.41298	-0.23041	0.90579	0.68833	0.49508	0.63039	0.62608	0.79696	0.3741	-0.95044	1.1886	-0.08319	-0.017343	0.602152	0.071096	0.713578	-0.0404969	0.49619	0.118477	1.08077	0.745932	NA	0.530098	0.0907291	0.648388	-0.24079	1.27526	1.41205	1.31736	0.276409	0.87657	0.088596	0.090205	0.84301	0.35196	0.81575	0.63617	-0.72396	0.20454	0.043888	0.74993	0.75145
GHG_468	AT5G46210	c14	0.51719	-0.052294	1.1864	1.219	0.75486	-0.86855	0.28137	0.26408	0.80409	0.79599	1.2492	1.1039	-0.055146	0.48053	0.45078	0.048873	-0.43392	0.72445	0.73596	0.013928	1.0098	0.38702	-0.36035	0.75049	0.37572	0.43113	0.49901	0.886	0.29384	0.14969	-0.03359	0.42509	0.50483	0.77381	1.2039	0.42449	0.827853	0.172044	0.407454	0.584147	0.378971	-0.544419	NA	1.49569	0.00360831	NA	0.651151
GHG_503	AT1G12270	c14	0.373901	NA	0.468764	0.630692	0.51073	0.333305	0.152687	0.588231	0.725651	0.500496	0.833804	0.994511	0.220947	0.454275	NA	0.796086	-0.659297	0.82583	0.415762	0.706538	0.0825462	0.289647	0.363705	0.309535	0.412504	0.247943	0.39384	0.790429	NA	0.6032	-1.3316	0.743672	0.458581	0.650105	0.749678	1.24692	-0.31968	0.62435	0.857448	0.404667	0.235944	0.0667793	NA	0.513173	-0.457063	0.373431	0.89977
GHG_518	AT1G31870	c14	0.144662	NA	1.53071	0.0481077	0.612458	0.00954492	-0.228829	1.24755	0.855296	2.58884	0.831132	0.714196	0.206099	-0.411116	NA	1.32291	-1.07891	1.19943	1.28686	-0.128509	1.66502	0.625352	0.210594	NA	0.0318633	0.515234	-0.224853	0.645819	0.843899	0.655218	NA	0.753427	0.0577041	0.496218	0.532946	1.46969	0.1792	0.21422	0.38426	1.4506	0.64998	-0.14972	-0.093971	0.90471	-0.18004	0.27862	0.1704
GHG_590	AT3G04580	c14	0.364898	0.248962	1.11432	0.984035	-0.0361115	0.37322	NA	1.38814	0.29428	0.774142	0.793686	0.775739	0.992062	0.0822667	-1.4622	0.895911	-0.317166	0.908915	0.405085	0.949028	0.613997	0.547369	0.221939	0.706055	0.602157	0.32383	0.400024	0.372224	NA	0.975914	-0.85718	1.42257	-0.083226	0.171122	-0.106462	1.45102	0.27555	0.43267	0.5685	-0.066503	0.59978	-0.54488	0.31548	0.79982	-0.1194	-0.27119	0.18983
GHG_596	AT3G16840	c14	0.28168	0.765978	0.719504	0.2311	0.102038	0.183995	0.612938	1.1482	NA	0.734924	0.989908	1.14324	0.234291	0.38568	NA	0.112037	-0.253136	0.753669	0.311164	0.821341	0.826408	-0.0109447	0.258968	0.703604	0.927362	0.301605	-0.00293626	0.840919	NA	0.902674	-0.372486	0.314564	0.673086	0.276135	0.544725	0.913402	-0.17128	0.49868	0.76279	0.51994	0.35338	0.16798	-0.32546	0.819	0.044354	0.60452	1.1552
GHG_606	AT3G25570	c14	1.41453	-0.367717	1.24907	0.16668	1.40637	-1.12795	2.12597	0.605467	-0.113904	-0.288647	NA	1.64551	0.584364	0.296134	-0.645015	0.960839	0.0719785	1.24548	1.1391	1.0201	-0.099054	0.75706	-0.4428	0.97146	-2.4972	0.78601	0.62731	0.37528	1.2016	0.99545	0.28625	0.046758	0.58771	0.4149	0.80468	0.83071	-0.54687	0.65241	0.61081	-0.72933	0.029962	-0.16141	0.23505	0.26113	2.1828	0.37018	1.5875
GHG_644	AT4G27430	c14	0.34676	0.72362	0.93836	0.97665	0.26517	0.22437	0.31541	1.6335	0.65036	1.7705	1.4214	0.96938	0.0084683	-0.45226	-0.38718	1.5807	-0.97421	-0.31857	1.0938	0.099001	1.0097	1.2395	0.84376	0.18693	0.30765	1.1266	-0.20159	0.51783	-0.24701	0.50504	-1.1726	1.4857	1.254	0.13758	0.84086	0.66549	-0.58405	-0.013371	0.89033	0.90637	0.79666	-0.2422	-0.5274	1.263	0.18525	0.089577	0.71562
GHG_696	AT5G41990	c14	0.0182438	-0.441625	0.713704	0.721301	0.0481685	-0.409862	-0.300493	NA	0.784595	0.457294	0.997922	0.0311258	1.19516	0.450288	-0.309685	0.874771	-0.647659	1.24145	-0.34059	0.50734	0.39124	1.0731	0.47186	0.87761	0.87987	-0.15539	0.052638	0.23319	0.49976	1.1769	-1.9418	1.044	0.82332	0.24623	0.55955	0.79597	0.81461	0.54345	0.19784	-0.1178	0.19516	-0.13915	-0.25149	1.1219	1.4171	0.12728	1.0159
GHG_711	AT5G55300	c14	0.072313	0.68824	0.55855	0.4079	0.35911	0.093799	0.16365	0.79962	0.31067	0.87941	0.60454	0.84423	-0.067025	0.12389	-0.49996	0.55976	-0.31423	0.60802	0.48744	0.61685	0.53037	0.51122	0.54467	0.058845	0.028701	0.09374	-0.252	0.44864	0.16431	1.0227	-1.3114	0.78939	0.93608	0.45516	0.64017	0.42768	-0.266969	NA	0.849733	0.475054	NA	-0.18819	-0.877852	0.652784	0.463676	-0.0605477	0.638113
GHG_729	AT4G26090	c14	0.722909	0.515482	NA	0.47188	-0.277278	0.404374	0.277604	0.962256	0.385958	0.546798	-0.323505	0.488398	-0.0300203	-0.37264	-0.457242	-0.160529	0.400063	0.97821	0.46909	0.59968	-0.06448	0.041706	-0.015751	0.40083	0.60389	0.77028	-0.26553	0.47039	-0.42014	0.18607	-0.074931	0.89954	0.20633	0.74321	0.21966	0.75848	0.2166	0.34531	-0.24601	-0.33067	-0.090223	-0.0080278	-0.77832	1.2273	0.36617	-0.23187	0.39854
GHG_754	AT5G40760	c14	0.361651	0.0984773	1.00781	0.296451	0.971129	1.07063	0.4414	0.328009	0.419866	NA	-0.432846	0.282519	0.92903	0.460926	-0.616021	0.64894	0.285506	0.282973	0.0870149	-0.546406	0.0277937	0.165308	NA	-0.204339	0.905131	-0.402823	1.00259	0.421219	0.885754	0.359931	-0.547517	-0.700323	1.25129	0.808427	0.624593	NA	-0.0330458	0.303903	NA	-0.747403	1.02498	-0.0803169	-0.287153	0.526485	1.45319	0.0277403	-0.145869
GHG_027	AT1G17420	c15	0.79123	0.91492	0.34389	0.30419	0.017216	-0.11532	0.58997	0.75241	1.0045	0.95459	0.7654	0.94472	0.040995	0.49164	0.49751	0.21292	0.45267	0.34525	0.63655	0.31255	0.44493	0.50518	-0.21165	0.24363	0.39356	0.80114	1.0314	0.8366	0.15147	0.55409	0.54529	0.29617	0.42054	0.62437	0.3774	1.3455	0.629464	0.521799	0.653689	0.633648	0.00923586	0.28197	0.500987	0.807122	NA	0.831487	0.618535
GHG_028	AT1G17600	c15	0.52172	1.3107	0.61544	0.66231	0.0097663	-0.25915	0.059191	1.3492	0.81403	1.0682	0.076574	0.5544	-0.12063	0.65249	0.59611	-0.66274	0.050025	1.4992	0.345939	1.32562	0.00236403	0.458488	-0.0644706	1.05682	0.641463	0.675034	0.969334	1.32152	0.321432	0.870103	0.258837	0.0989874	NA	0.296905	0.58183	0.775616	NA	0.599868	0.25076	0.169812	-0.151432	0.931885	-0.0847434	0.211974	0.456214	0.623353	0.641412
GHG_044	AT1G24280	c15	0.49153	0.60023	0.46804	0.40419	0.33969	0.11013	0.57571	0.64782	0.83746	0.79725	0.72859	0.79958	0.089615	0.32199	-0.032257	0.25287	0.50463	0.68266	0.451888	0.818967	0.529095	0.16245	0.105214	0.15283	0.45025	NA	0.745199	1.16877	0.43813	0.895824	0.311909	0.13004	0.222166	0.733583	0.565994	0.476276	0.148054	0.872597	0.875918	0.409876	0.0595953	-0.0797802	-0.0601985	0.579789	NA	0.966448	1.19333
GHG_057	AT1G37130	c15	0.38867	0.72938	0.65317	0.3076	0.1966	-0.034087	0.048652	0.4732	0.80853	0.96012	0.80169	0.43116	0.29182	0.088167	0.29067	0.10039	0.48922	0.56558	0.195696	0.621246	0.63648	0.368078	0.00684105	-0.0419303	0.267011	0.392841	0.866464	0.90571	NA	0.442721	0.297915	0.0869347	0.165308	0.492558	0.5275	0.665539	0.26934	0.85368	0.70739	0.38503	0.13432	-0.02822	-0.048415	0.33099	0.70392	0.91869	0.84726
GHG_067	AT1G52760	c15	0.15555	1.0791	0.58369	0.37668	0.18136	-0.49822	-0.5628	1.1827	0.0013142	1.256	0.8824	0.65569	0.87194	0.50063	-0.45539	0.50372	0.38739	1.2827	0.83988	1.2017	0.33893	0.40362	0.47086	0.68784	1.0414	0.0079706	0.875	1.4996	0.033727	-0.62342	-1.5944	0.77393	0.7957	0.96697	-0.18305	0.84826	0.40898	0.70988	0.40263	0.56185	-0.65851	0.24688	0.062441	0.82442	0.059905	0.72329	0.32064
GHG_069	AT1G54270	c15	0.55986	0.68255	0.75548	0.22449	0.076073	0.23124	0.2692	0.54909	0.78218	0.98266	0.82581	0.75575	0.6824	0.09503	0.0273	0.58888	0.38346	0.88979	0.64916	1.1249	0.74608	0.30445	0.019709	0.1864	0.43308	0.87875	0.78825	0.94047	0.7062	0.98069	0.046339	-0.081262	0.051961	0.57727	0.32095	0.68779	0.1836	0.8272	0.889674	0.536984	0.157533	0.0813186	0.146919	0.395749	NA	0.786859	0.943601
GHG_070	AT1G55090	c15	0.92855	1.4582	1.1893	0.87233	-0.025728	-0.57715	0.42811	1.1289	1.2335	0.95369	1.1813	0.52134	0.86147	0.56111	-0.58002	-0.065917	-0.12176	0.69403	0.80227	-0.69827	0.070911	-0.22425	-0.18299	0.15024	1.1156	1.2859	0.15103	1.2827	0.8038	1.1703	0.095095	0.7524	1.7629	0.64927	0.94263	0.7116	0.25645	1.5658	0.73549	0.034331	0.40784	0.28052	-1.7751	2.1808	0.29216	1.0999	0.86631
GHG_073	AT1G59700	c15	0.41208	0.700697	0.58642	0.00702609	0.36496	0.28358	0.111674	0.708125	0.681585	1.0894	0.526874	0.466074	NA	0.209095	0.938894	0.515793	0.792625	0.452493	0.301175	0.510649	0.299602	0.301931	-0.303067	-0.417037	0.680725	0.746109	0.975565	0.867803	0.514205	0.480485	0.238982	0.143758	0.625797	0.35776	0.727024	NA	0.64164	0.86937	0.54835	0.0021634	0.033186	-0.12181	0.5084	0.7176	1.3912	0.96628	1.0233
GHG_077	AT1G64060	c15	0.704211	0.825295	0.618107	0.621856	0.00430568	0.151491	NA	0.737084	0.752298	1.10473	1.389	0.234702	-0.437262	-0.273965	-0.178742	0.585022	-0.352963	1.26615	0.597538	0.145968	0.946947	0.543496	-0.389434	0.684891	0.0541518	0.787706	0.966445	1.12577	0.275624	0.863746	NA	0.56752	0.578913	0.504268	0.372132	0.839042	0.45448	0.41877	0.58307	0.23923	-0.24475	-0.15749	-0.00045294	0.95239	1.1165	1.0261	1.0968
GHG_107	AT2G01670	c15	0.77747	0.96332	0.82438	0.21422	0.093845	0.18207	0.42667	0.74515	0.87871	0.92682	0.53425	0.13486	0.268	0.31388	0.32723	0.24328	0.5403	1.0198	0.342807	NA	0.597291	-0.133211	-0.128243	0.304863	0.780458	0.86803	1.18132	1.08587	0.589411	0.331395	0.386903	0.284389	0.521902	0.783964	0.510396	0.4878	0.17582	0.96313	0.65095	0.34217	-0.056416	0.36957	0.12624	0.82786	0.84647	0.74708	0.64323
GHG_119	AT2G20890	c15	0.26174	0.58384	0.11587	0.46412	0.15461	0.27789	-0.17517	0.62327	1.1027	1.418	0.96409	0.61584	0.91139	-0.31193	0.40518	0.49517	0.803	0.46038	0.598913	0.813255	0.75057	NA	0.356731	-0.439284	0.0684317	0.74175	1.15826	0.892843	0.684401	0.686579	0.609869	-0.152981	0.0391558	0.226133	0.745392	0.31446	0.74366	0.83228	0.53346	0.49513	0.020399	0.46455	1.0772	0.45336	0.45293	0.74592	0.64902
GHG_124	AT2G24570	c15	0.34888	0.61713	0.77297	0.61311	0.23481	0.57093	0.21158	0.53106	0.91191	1.15	1.114	0.95595	0.20837	0.35836	-0.77222	0.091895	0.53863	1.0119	0.730779	0.55283	0.49088	-0.054357	-0.0160565	0.497424	0.00703399	0.474661	0.947575	0.965139	0.384464	0.621495	0.199	NA	0.375972	0.217072	0.530131	1.04645	0.2575	0.77389	0.53843	0.51193	0.22421	-0.059836	-0.14479	0.78792	0.89812	1.0483	0.87559
GHG_128	AT2G30020	c15	0.343891	0.62688	1.01776	0.456719	-0.10473	0.198563	0.462818	0.745768	0.950474	0.939298	0.621519	0.671209	0.804171	0.132442	-0.105787	0.648242	1.02287	NA	0.82312	0.75547	0.72972	0.7176	-0.12409	-0.094336	0.48405	1.0366	0.736	0.33193	0.67269	1.2209	0.23242	0.82566	0.26002	0.38555	0.99348	0.88216	0.65456	0.62925	0.44111	0.57141	-0.16344	0.50983	0.62522	0.67669	1.3014	0.62594	0.68556
GHG_132	AT2G31070	c15	-0.225314	0.522914	1.08114	0.475222	0.292907	0.537228	-0.151241	0.201758	0.70998	NA	1.25727	0.380889	0.409034	0.208113	0.542856	0.789305	NA	0.22155	0.73479	0.83269	0.914	0.67604	0.48823	-0.19905	0.33891	0.39035	0.86448	0.85141	1.0304	0.80724	-0.10303	0.28291	0.17196	0.26572	0.63453	0.3245	0.640931	0.350437	1.24319	0.706623	0.306002	0.133331	0.531166	0.469019	1.05459	0.869324	0.381984
GHG_142	AT2G34630	c15	0.15052	1.1424	0.76526	0.55242	0.011509	0.422	0.070935	1.0325	0.78203	1.2491	0.56532	0.94124	0.73371	-0.074905	-0.35617	0.14299	0.55861	0.8901	0.55019	1.3714	1.1619	0.52894	-0.23095	-0.25736	0.12233	0.94383	0.94634	0.42937	0.53142	-0.044022	0.9008	0.099353	0.48789	0.46067	0.82252	0.75489	-0.58935	0.802669	0.264746	0.175374	0.12611	-0.0627924	-0.314527	0.674081	0.0871624	1.30173	1.16223
GHG_150	AT2G39660	c15	0.415581	0.468679	0.602134	1.11589	-0.425145	-0.315408	-0.0515993	0.743081	0.560706	1.29412	0.668198	0.380653	-0.0979729	0.780831	-0.220857	1.12876	0.452951	NA	0.443114	0.0483612	1.02	0.346231	-0.386844	0.793458	0.831974	0.54488	1.10244	0.877686	0.233172	NA	0.518715	1.01283	0.547012	0.525664	0.0928361	0.527453	0.17192	0.43494	0.46752	0.11174	0.31556	0.43569	-0.1817	0.22843	0.55093	0.97479	1.0211
GHG_172	AT3G01500	c15	0.29553	0.27381	0.52876	0.63995	-0.056841	-1.1434	0.25269	0.62548	0.99862	1.4288	1.2769	1.0111	0.71136	0.50776	0.5417	0.72749	0.8647	0.77597	0.55815	0.94143	0.89998	0.93707	0.19316	0.26052	0.41106	0.41091	0.70953	0.89076	0.42027	0.66575	0.46876	0.50651	0.12654	0.324	0.96734	0.5686	1.23461	0.957122	0.917336	0.554433	0.22541	1.24032	NA	0.877622	1.21601	1.46586	1.32232
GHG_174	AT3G02060	c15	0.96947	0.68999	0.71956	0.41461	0.26199	0.37502	0.192	0.91859	0.46093	1.2756	1.1693	0.86359	0.35563	0.064917	0.18525	-0.12265	0.15309	0.81379	0.699546	0.69348	0.29839	0.455969	0.0839538	-0.409394	0.484006	1.01456	0.873334	0.832279	NA	0.763631	0.16018	0.434748	0.539054	0.83458	0.643845	0.963816	0.437061	0.799666	0.587848	0.104479	0.0903492	0.166099	-0.26197	1.14089	NA	1.22398	1.10158
GHG_183	AT3G06980	c15	0.54231	0.50429	0.86657	1.1276	0.47378	0.64151	0.1141	0.89301	0.71726	1.0647	1.0871	0.9072	0.85794	0.57339	-0.48467	0.17766	0.48533	0.039403	0.589132	0.935627	0.423026	0.864445	0.184217	-0.298654	0.170282	1.16365	0.780622	1.05377	1.20759	NA	0.750279	-0.281017	0.343459	0.52585	0.50052	0.239937	0.721523	0.496109	0.826559	0.650821	0.446258	0.418376	0.317928	0.714582	NA	0.712743	1.2759
GHG_195	AT3G18780	c15	0.498104	0.565904	0.190761	0.220494	0.0630233	-0.0395789	NA	1.00684	0.438504	1.41685	0.937668	NA	0.143848	0.284152	0.56355	1.03431	0.362466	0.989445	0.67936	0.9712	0.74829	0.82237	0.19544	0.42943	0.38485	0.70757	1.3512	0.90395	0.5146	0.2582	-0.020774	0.57314	0.084771	0.18118	0.31842	-0.072333	1.117	0.82486	0.55566	0.73144	0.23469	0.29775	0.60384	0.2782	0.078659	0.96022	0.8206
GHG_222	AT3G52450	c15	0.26916	0.357697	0.742745	0.396774	0.169615	0.529294	0.742398	1.03879	1.03974	NA	1.17144	0.743853	NA	0.670214	0.867937	0.357183	0.480967	0.745628	-0.00575183	0.231302	NA	1.4016	NA	NA	-0.924685	NA	0.5796	1.12345	0.161024	0.341067	1.10669	1.6969	0.708013	0.265784	0.513561	1.00128	NA	0.838959	0.930148	0.874756	0.00720529	-0.236012	1.53948	1.56637	1.23242	1.09257	0.320865
GHG_244	AT4G07990	c15	0.715019	0.267671	1.26242	0.360457	-0.067423	0.251975	0.274442	0.990581	0.452799	1.59763	NA	0.77212	-0.0110189	0.0272704	1.28694	0.358853	-0.870274	0.573343	0.683207	0.160104	0.339117	0.488269	0.831753	1.10329	0.657667	1.27244	0.426893	1.34629	0.857599	NA	0.287133	-0.52302	0.209224	-0.165743	0.553535	-0.0245808	1.0999	-0.062164	0.37929	0.61216	0.93575	0.48835	0.36321	0.70919	1.2485	0.56159	1.0216
GHG_257	AT4G16630	c15	0.73638	0.18246	0.37962	0.45038	0.16797	-0.084005	0.34652	0.82347	0.27527	0.80223	1.1921	0.5504	0.50663	0.56476	-0.057292	-0.15235	0.23892	0.78174	0.59914	0.70579	0.86652	0.029612	-0.39002	-0.0035118	0.083647	0.56491	0.47407	0.73544	0.25118	0.52625	-0.11022	0.4728	0.50171	0.86408	0.46931	1.0645	0.43321	0.88907	0.82522	-0.54329	-0.01838	-0.14843	-0.68147	1.4597	-0.18661	1.0277	1.4906
GHG_259	AT4G16760	c15	0.657403	0.376067	1.38427	0.558943	1.16032	0.856514	0.990356	NA	1.51319	0.113729	0.342776	1.15677	0.458645	0.458584	0.712313	-0.529871	1.05814	0.446679	1.3167	0.28723	0.32916	-0.0031339	-0.17852	-0.60407	0.088074	0.99022	0.5944	-0.13004	0.39642	0.05104	0.93699	0.6059	1.3184	1.2222	2.0546	1.9138	0.649073	0.207324	0.331813	0.204031	0.179642	0.557999	1.13128	0.819571	NA	1.10324	0.642315
GHG_262	AT4G17840	c15	0.269782	0.760501	0.711261	0.186184	0.166432	0.255387	0.208471	0.685838	0.936459	1.05107	0.768605	0.343913	0.246428	0.269085	0.426805	0.0893277	0.526122	NA	0.32476	0.69519	0.70213	0.26214	0.16657	-0.2046	0.36041	0.38728	1.2169	0.78509	0.88973	0.37816	0.23858	-0.011807	0.1482	0.46309	0.73371	0.64432	0.4924	0.70666	0.65043	0.49376	-0.08989	-0.016143	0.24075	0.22835	1.2364	0.83873	0.72946
GHG_297	AT4G35090	c15	0.36553	0.71654	0.53336	0.2306	0.13499	-0.08723	0.15532	0.47142	0.9733	1.1361	0.84837	0.58731	0.15251	0.066686	0.24513	0.18383	0.37454	0.43937	0.423167	0.708027	0.638266	0.320577	0.155728	0.0112407	0.058443	0.410162	0.987467	0.959603	NA	0.42	0.180792	0.0478996	0.138212	0.323168	0.672588	0.599637	0.468948	0.802122	NA	0.274105	0.237819	-0.0110785	0.00530826	0.376197	0.909573	1.03498	0.915116
GHG_301	AT4G37925	c15	0.599857	0.787569	0.653214	0.336237	-0.0335103	0.162411	0.281798	0.829105	1.05858	NA	0.920944	0.569253	0.157987	0.139548	0.196351	0.59016	0.386472	0.511509	0.61036	0.55662	0.74971	0.54398	0.08841	0.073233	0.36709	0.76696	1.1706	0.94144	0.74175	0.54444	0.1986	0.079166	0.20368	0.43047	0.68829	0.62528	0.698796	0.674631	0.717181	0.570061	0.132444	0.091252	NA	0.541431	1.01336	0.930366	0.877997
GHG_304	AT4G39950	c15	0.436027	0.559753	0.994198	0.381099	0.647635	-0.218393	0.73054	0.636195	0.874861	0.774433	0.904098	NA	0.0981312	0.591206	0.194976	0.128043	0.91738	1.02817	0.707258	0.72815	1.06983	0.1641	0.242823	0.209014	0.147064	0.844496	NA	0.976948	0.516145	0.719091	0.480218	0.553624	0.589015	0.45677	1.23533	1.37916	0.33668	1.1431	1.2273	0.23798	0.25084	-0.047825	0.61861	0.90579	0.85649	1.1948	1.0843
GHG_311	AT5G07350	c15	0.650793	0.554192	0.590416	1.07765	-0.949608	-1.44734	0.509566	1.4572	1.48004	2.15222	0.60437	1.41913	0.660379	0.911135	-0.298926	0.819899	0.598267	NA	1.5293	0.87256	0.91674	1.8871	0.15495	0.19375	-1.1111	1.0617	-0.071638	1.2827	0.55739	1.8167	1.0993	-0.20979	-0.35733	0.72017	-0.27859	0.72172	0.81077	0.74142	0.6317	0.28518	0.85359	-0.5602	1.2024	0.28316	0.87411	0.44272	0.72798
GHG_325	AT5G14760	c15	0.25637	0.82918	0.79504	0.12929	0.16676	-0.17569	0.15666	0.69291	1.0696	1.1411	0.73335	0.50122	0.12388	0.26637	-0.076474	0.19867	0.49517	0.71271	0.24601	0.73524	0.66577	-0.073251	-0.2016	-0.30269	0.23021	0.66106	0.96287	0.8516	0.70544	0.5346	0.20086	0.34873	0.23425	0.58202	0.78516	0.84985	0.31209	0.94294	0.5272	0.24718	0.046468	-0.0094985	-0.15829	0.61187	0.77945	1.1356	0.90659
GHG_343	AT5G26742	c15	0.84243	0.77194	0.27129	0.40209	0.22832	-0.36514	0.19967	0.28485	0.32333	0.80312	0.88714	0.63312	0.22353	0.37879	-0.080632	0.42683	0.015779	0.66877	0.35694	0.51415	0.24158	-0.097455	-0.4586	-0.31809	0.25643	0.70834	0.72392	0.8917	0.56621	0.75152	0.17245	0.26074	0.099073	0.39287	0.80477	1.0487	0.348011	1.04814	0.77488	-0.290505	0.144394	0.152892	NA	1.25405	NA	1.50569	1.48917
GHG_348	AT5G39950	c15	-0.258235	1.20142	1.71551	0.154589	0.109859	0.39127	-1.1186	0.885268	0.135092	0.597553	0.343384	-0.0623741	0.0522436	-0.121973	NA	0.292034	1.14679	1.20471	0.21027	0.61913	1.1254	0.34678	0.26344	0.32202	0.6134	0.29304	1.2211	0.96516	0.50578	0.37834	-0.0082193	0.62225	-0.14617	-0.10794	-0.030703	0.20388	1.1006	-0.10493	0.44019	0.98986	-0.058065	0.040318	0.66285	0.07292	0.19977	0.32881	-0.24036
GHG_355	AT5G45410	c15	0.482047	0.91384	0.786708	0.377324	0.284286	NA	0.333354	0.773896	1.18658	1.36381	0.420924	0.880996	0.389272	0.31712	0.256168	-0.0874961	0.609015	0.864091	0.28226	0.56223	0.87039	0.33059	0.48898	-0.082225	0.10314	0.36738	0.76191	0.98362	0.63232	0.10414	0.4709	0.39035	0.47076	0.59111	0.92215	0.78252	0.36227	0.52591	1.0068	0.61268	0.23649	0.0068762	0.62707	0.10895	0.83713	0.55761	0.52536
GHG_358	AT5G47910	c15	0.54304	0.5684	0.79611	0.35414	0.2215	0.27508	0.34886	0.68329	0.94112	0.96535	0.84851	0.66725	0.34265	0.018925	0.2576	0.25427	0.8446	0.70846	0.58793	0.65865	0.56276	0.73137	-0.11682	0.15358	0.26212	0.78517	1.0196	0.96177	0.80447	0.66182	0.62093	0.035854	-0.059968	0.36458	0.61588	0.98943	0.660551	0.915425	NA	0.483296	0.209159	-0.14715	0.636352	0.807662	NA	0.792635	0.635325
GHG_362	AT5G50210	c15	0.59999	0.46577	0.44923	0.3689	0.57759	0.49046	-0.055824	0.9012	0.75104	0.8648	0.96185	0.61171	0.38083	0.10529	0.15305	0.5787	0.32708	0.6392	0.36026	0.38741	0.50255	0.27765	-0.16233	0.21784	0.17879	0.52696	0.98279	1.2739	0.42864	0.68717	0.036892	0.99857	0.3215	0.47136	0.59685	1.0841	0.49333	1.1126	0.94196	-0.3316	0.028839	0.49738	-0.87552	0.96951	0.79188	1.5796	1.3484
GHG_388	AT5G67160	c15	0.73653	-0.17118	0.7009	0.44008	-0.047905	0.010946	0.34395	0.49785	1.0482	0.83381	0.881	0.49644	-0.006717	0.092715	0.29383	0.24274	0.48059	0.76348	0.307774	0.96609	NA	0.72364	0.116919	0.257803	0.558268	NA	0.386868	NA	0.282664	-0.00960299	0.877627	-0.307122	0.362481	0.320606	0.742706	1.23327	0.39604	0.75173	0.74983	-0.57928	-0.55159	-0.43019	0.42284	0.71108	1.5935	0.76755	0.74504
GHG_408	AT2G44950	c15	0.45825	1.0513	0.63822	0.89345	-0.18088	-0.67995	0.77434	1.3987	1.0519	1.5152	-0.42461	-0.065089	0.90359	0.97047	-0.61184	0.81504	-0.57194	1.3882	0.73792	1.456	0.41086	0.24829	-1.4392	0.23829	0.3467	0.65956	0.74703	1.945	0.35183	0.17344	-0.085325	0.74758	1.0178	-0.13557	0.76661	1.1375	-0.33143	0.28541	0.24965	-0.27402	-0.012855	0.073846	-0.28976	2.3269	0.74611	1.1798	1.0159
GHG_413	AT4G32770	c15	0.39174	0.809256	0.727739	0.355917	0.0822316	0.00165541	0.402766	0.473619	1.0203	1.07811	1.02039	0.835937	0.39904	0.216138	NA	0.188419	NA	0.371912	0.39811	0.70808	0.85129	0.46546	0.19654	-0.00069127	0.26157	0.45131	0.89073	0.92048	0.67299	0.57401	0.43091	0.35195	0.1043	0.38056	0.76415	0.76919	0.41837	0.74338	0.82599	0.50968	0.083252	0.025369	0.4269	0.4491	0.96885	0.94805	0.98655
GHG_430	AT1G17380	c15	0.35376	0.86032	0.89382	0.60189	0.65461	-0.33966	0.89627	0.3318	1.084	0.62122	0.8564	1.2944	0.46208	0.8257	0.6036	0.21001	0.97878	0.92328	0.51294	0.974604	0.795945	0.7533	1.00528	-0.188227	0.386748	1.06757	0.899732	0.882618	0.410062	0.692745	NA	0.0729238	0.265166	0.39431	0.886818	1.33793	0.393972	0.901461	0.860246	NA	0.735858	0.0714205	NA	0.349414	NA	0.865216	0.595958
GHG_433	AT2G41010	c15	0.43574	0.740594	0.542099	0.37194	-0.00734291	0.0189064	0.274717	0.912657	0.873907	1.24943	0.70978	0.24088	-0.0612556	-0.129001	NA	0.155019	0.248993	0.690981	0.45522	0.58005	0.47557	0.30026	-0.032262	0.36768	0.023284	0.56663	1.1284	1.0047	0.6654	0.50527	-0.014968	0.18446	-0.034321	0.20687	0.55486	0.80577	0.190331	0.967645	0.380893	0.113307	NA	0.0772612	0.107032	0.493915	0.701359	0.997153	0.835112
GHG_439	AT5G52830	c15	-0.041113	NA	0.45516	0.259335	0.449503	0.680879	0.762034	1.1651	0.748988	NA	-0.0178401	0.740245	0.162565	0.207834	0.469297	0.942035	0.341013	0.486578	0.21677	1.0155	0.2029	0.15398	0.28706	0.16749	0.22579	0.47137	0.81536	0.86677	0.69041	1.0043	-0.18095	0.4872	0.78347	0.66614	0.47119	0.78264	0.389838	0.876639	1.09191	0.207534	-0.190287	-0.219311	0.492345	-0.0520636	NA	0.993719	0.867028
GHG_444	AT1G31170	c15	0.33316	0.41919	0.79977	0.43102	0.15336	0.50604	-0.2979	0.2919	0.85804	1.288	0.68652	0.19975	0.1255	0.37717	0.53762	0.51394	0.7404	0.24194	0.100374	0.131416	1.04113	0.68332	0.493874	0.0639229	0.11882	0.320055	1.0457	0.765895	NA	0.758863	0.747663	-0.0763384	-0.0433414	0.40223	NA	0.129424	0.72757	0.34286	0.69796	1.118	0.21182	0.24451	0.60197	-0.33573	0.88509	0.61842	0.48073
GHG_456	AT5G60790	c15	0.674864	0.742851	0.850122	0.434905	-0.139186	-0.0393504	0.312675	0.975684	1.10513	1.1627	1.31657	0.889228	0.0152169	0.171718	0.0466429	NA	0.245487	0.816171	0.70409	0.84928	0.77761	0.21432	-0.21875	0.14163	0.46068	0.972	0.82253	0.95055	0.33345	1.1632	-0.088731	0.34194	0.19763	0.52189	0.56325	0.87931	0.479918	0.658927	0.883944	0.408228	0.115933	-0.0161535	0.518357	0.794632	NA	0.970099	1.06249
GHG_466	AT5G58260	c15	0.589708	NA	0.538547	0.465138	0.075308	-0.147476	0.263507	0.780457	1.03422	1.25342	0.899581	0.650934	0.21456	0.102602	NA	0.244951	0.427504	0.366291	0.53875	0.6446	0.62002	0.45252	0.15194	0.0097571	0.28312	0.63649	1.0769	1.0227	0.66096	0.62933	0.23525	0.12829	-0.032693	0.28809	0.55117	0.60632	0.649085	0.682117	0.556362	0.317528	0.156169	0.20217	0.437343	0.477586	0.753542	0.929881	0.839637
GHG_477	AT1G04550	c15	0.28701	0.9276	0.47224	0.84342	-0.66017	0.78683	-0.55009	0.28715	1.2983	1.6063	-0.10352	0.56081	0.53925	0.51653	0.39023	0.74201	0.16121	0.90394	0.317851	1.53784	1.22077	0.865702	0.410641	0.539802	0.939715	0.815301	1.10634	-0.0677099	0.2935	0.67689	0.606605	-0.332186	-0.169047	NA	1.26156	-0.0618161	0.22253	1.5039	0.63719	0.57343	0.304	0.12083	0.27276	0.31651	0.46421	0.045233	1.0414
GHG_509	AT1G19640	c15	0.51838	0.79835	0.79992	0.80256	0.30977	-0.91513	1.2929	0.11097	0.57165	1.341	0.35027	1.0178	0.19601	0.34586	0.5866	0.32987	0.99511	-0.32158	0.884926	0.355175	0.635617	-0.0679247	0.0809919	0.629526	-0.603187	0.392664	1.1405	1.01301	0.592363	NA	0.524094	0.579706	0.526422	0.545277	0.295888	1.28477	0.0608028	1.11452	0.643178	0.408634	-0.174082	0.351325	1.28796	0.352679	NA	0.848715	0.842554
GHG_530	AT1G56510	c15	0.57678	0.86315	1.3035	-0.0073153	-0.0070659	-0.014016	0.4287	0.95235	0.98383	0.95839	1.302	0.35559	0.046655	0.38698	-0.035352	0.22436	0.33459	1.353	0.35503	0.84461	0.96006	0.2399	0.22829	0.22925	0.76355	1.1834	0.73768	0.83505	0.40033	0.61574	0.17464	0.56687	-0.04523	0.34267	0.45502	1.1192	0.11746	0.98499	0.67658	0.42842	0.01039	-0.065231	0.10689	0.77618	0.6645	0.96088	0.92449
GHG_536	AT1G64140	c15	0.366172	0.709844	0.804263	0.405417	0.0759876	-0.115936	0.233484	NA	0.911778	0.845588	0.922714	0.509727	0.286399	-0.290235	-0.211883	0.157006	-0.0469947	0.783432	0.31584	0.81832	0.7185	0.2515	0.045914	-0.38621	0.24246	0.57674	1.0182	1.0708	0.47699	0.8968	0.28845	0.41744	-0.42697	-0.033911	0.79328	0.75272	0.56046	0.58803	0.73397	0.23939	-0.043371	0.22311	0.18395	0.67333	1.0173	0.74792	0.53747
GHG_556	AT2G18160	c15	0.50036	0.74484	0.41169	0.48865	0.36469	0.30734	0.14655	0.5414	0.71825	1.0122	0.57061	0.23955	0.41724	0.19476	0.34259	0.93066	0.4514	0.54137	0.316083	0.618281	0.619939	0.610908	0.392223	0.131581	0.359151	0.664996	0.97113	0.906961	0.72746	0.397929	0.358841	NA	0.147626	0.675558	0.557718	0.123046	0.242845	0.929012	0.69758	0.554346	0.0790681	0.219853	0.0141588	0.449637	NA	1.04032	0.703077
GHG_557	AT2G18510	c15	0.29903	0.305189	0.261828	0.664831	-0.248124	0.305686	-0.241304	0.93506	0.812199	1.08138	1.0456	0.678079	0.317947	0.176862	0.25072	0.370481	0.0982622	NA	0.78195	0.96899	0.86864	0.17927	-0.21887	0.70807	-0.01371	0.47569	0.98871	0.83133	0.016643	-0.12282	0.00017361	0.45331	0.0095148	0.21631	0.30941	0.80996	0.706726	0.210653	0.379302	0.795107	-0.487067	0.0838901	0.603936	NA	NA	0.763518	0.603661
GHG_566	AT2G31070	c15	0.59651	0.57343	0.96692	0.47421	0.4582	-0.16076	0.51505	0.47057	0.80736	1.2031	0.53709	0.25061	0.38754	0.085243	0.42476	0.54893	0.10341	0.47178	0.406619	NA	1.13347	0.428936	0.355538	-0.146755	0.139059	0.131036	0.661701	1.13205	1.23196	0.4371	0.132197	0.683201	0.687215	0.612524	0.277807	0.323543	0.73716	0.2707	0.82563	0.73861	0.2874	0.36383	0.3769	0.50083	0.51239	0.60331	0.4311
GHG_576	AT2G39940	c15	0.40909	1.1117	-0.11564	0.7723	0.11948	0.12265	-0.42919	0.73506	0.29674	0.90774	-0.0021236	-0.13294	0.63119	0.41373	0.30273	0.88212	-0.095999	1.2063	-0.071092	NA	0.597782	0.452787	0.26663	-0.0292787	0.264514	0.0817942	1.52804	NA	0.838273	0.0273881	0.174026	0.134208	0.139723	1.29934	0.662423	0.0689134	0.044963	1.169	0.30447	0.52976	-0.24576	0.1695	-0.33864	-0.21851	1.1198	0.73531	0.69729
GHG_577	AT2G40670	c15	0.49731	1.0892	-0.043445	0.00037518	0.26658	0.50926	0.22252	0.42186	1.0586	0.89387	0.66462	0.25937	0.18173	0.11557	0.072692	0.38061	0.50748	0.12142	0.48849	0.56998	0.26565	0.087514	-0.10943	0.095548	0.58484	0.6607	1.0162	0.7303	0.71409	0.61328	0.33053	-0.1255	-0.0035801	0.45078	0.60021	0.25003	0.72971	0.86366	0.15523	0.049637	0.14123	0.40272	0.49052	0.42749	0.54356	1.1678	0.79536
GHG_582	AT2G47580	c15	0.741516	0.310925	0.890562	1.20067	0.134822	0.451078	0.33119	1.05014	0.307796	0.386355	0.803515	NA	-0.120442	0.329329	0.198242	0.11194	0.768017	0.511862	0.32998	0.90899	0.36033	0.25552	0.14362	-0.025307	0.17125	0.42226	0.81128	0.98431	0.5656	1.1851	-0.77474	1.0319	0.7107	0.70098	0.5491	0.45321	0.400217	0.540892	0.973251	0.816583	0.0471232	0.0925477	0.259032	-0.0682578	NA	1.00646	0.788551
GHG_587	AT3G02780	c15	1.3842	0.72544	0.81764	0.86959	0.7821	0.20069	0.23311	-0.013668	0.738	-1.2329	0.72471	0.96049	0.72141	0.49708	-0.46414	1.0323	0.16392	0.79431	0.4884	0.34861	0.61598	0.19313	-0.19698	-0.3999	1.2819	0.8426	0.71165	0.52574	0.51716	0.73244	0.3355	0.36283	0.43134	1.1775	0.35417	0.61215	0.0179489	1.07223	1.39654	-0.0145446	0.236449	0.493848	-1.33153	1.87614	NA	1.16791	1.10581
GHG_608	AT3G26650	c15	0.47233	0.8259	0.50876	0.20638	0.026363	0.052217	0.12512	0.2533	0.64015	0.88994	0.91354	0.31465	0.49297	0.14311	0.20895	0.37535	0.20344	0.34968	0.112988	0.690047	0.648198	0.264247	-0.0832668	-0.215566	0.269378	0.46454	0.891811	0.880761	NA	0.381368	0.332228	0.11093	0.0574135	0.488163	0.570646	0.590371	0.058873	1.0305	0.74528	0.12869	-0.033254	0.29069	-0.49838	0.67096	0.2336	1.0637	0.95304
GHG_614	AT3G45240	c15	0.573201	0.634648	1.03398	1.16813	0.00208437	0.58656	-0.00842	0.49489	1.25055	1.38789	1.31691	0.562877	-0.191563	0.0715339	0.171919	0.757694	NA	0.844625	1.1753	0.473609	0.890287	0.531323	0.490494	0.652228	0.314798	0.309496	0.88706	1.63218	0.341018	0.255396	0.366851	0.271613	0.451672	0.755238	0.759572	NA	-0.085784	0.62931	1.1058	0.70304	0.45054	-0.3	-0.27039	1.0586	0.52022	1.1132	1.2073
GHG_622	AT3G60080	c15	0.9291	0.65792	0.92723	0.15554	-0.096243	-0.37347	0.15113	0.37209	-0.027575	0.63064	0.65977	0.16956	0.84866	0.029166	0.44771	0.86335	0.90258	1.1209	0.52596	1.089	0.34736	-0.59179	0.30667	0.24143	0.54028	0.88903	0.69535	0.87821	0.54052	0.80268	0.4272	0.28468	-0.17828	0.34257	0.54304	0.68419	-0.22514	1.0806	0.9666	0.048135	0.20087	0.97265	0.0090018	0.40337	0.61811	0.51218	0.85014
GHG_625	AT4G02940	c15	0.25596	0.9643	0.69866	0.32207	-0.16218	0.44567	0.13926	1.444	0.72338	1.4572	0.68361	0.90292	0.57345	0.42348	0.26234	0.48572	-0.2738	0.83408	0.85423	0.90972	1.2439	0.26905	-0.0055282	0.69802	0.88207	0.74734	0.58778	1.2804	-0.12912	0.16772	-0.31176	0.66855	0.41817	0.38623	0.61203	0.90142	0.64716	0.55085	0.39232	0.51017	-0.38443	-0.29756	0.66793	0.78623	1.2096	0.52905	0.47607
GHG_626	AT4G07990	c15	0.15401	0.63767	1.2925	0.51357	-0.28552	0.27311	0.35003	1.4505	1.3052	1.1501	1.2729	0.60592	-0.24695	0.5502	0.84496	0.34849	0.15049	0.95604	0.28984	1.3847	0.72673	-0.011981	-0.53039	0.53693	0.53961	0.95014	1.4191	1.3381	0.92736	1.3505	0.25458	1.0448	0.44971	-0.4028	0.49931	0.55688	0.57264	0.57333	0.83176	0.93562	0.9783	0.069127	0.32717	0.51503	0.53598	1.4116	0.91444
GHG_627	AT4G09000	c15	0.67845	0.24978	0.44373	0.20843	-0.033266	0.024197	0.08375	0.90389	0.44735	1.0871	1.1586	0.44168	-0.017262	0.19974	0.52989	1.0527	0.91864	0.80819	0.38728	0.97588	0.61241	0.18051	0.010986	0.19407	0.6148	0.6458	1.3626	0.83547	0.28105	0.28812	0.11221	0.64793	0.8639	0.44981	0.56495	0.1577	0.91683	1.065	0.72535	0.36786	0.28811	-0.15441	-0.48901	1.0508	0.2634	1.6077	1.0708
GHG_628	AT4G10760	c15	0.684476	0.835947	0.739393	0.228461	0.716196	NA	0.548968	1.21474	1.13274	1.82618	1.28809	1.04563	0.927026	0.31504	NA	0.604202	0.395749	-0.383914	0.49936	0.57565	0.86801	0.87412	0.41356	0.064235	0.22145	1.1573	0.14138	0.525	0.45621	1.2814	-0.63107	0.96527	-0.40364	0.43898	0.94375	1.4933	0.70152	0.57906	1.0301	-0.44226	0.41647	0.0061067	0.29955	0.80361	0.12526	0.62774	1.1518
GHG_639	AT4G20980	c15	0.55956	0.24636	0.96867	0.38951	0.1678	0.26939	0.045224	0.65712	0.7843	0.65386	1.063	0.44118	0.42741	0.10111	-0.18714	0.31471	0.3841	0.82074	0.41564	0.222982	0.594983	0.340877	-0.0662548	-0.358205	NA	0.373189	0.812977	0.940373	NA	1.09081	0.141028	NA	0.477595	0.307246	0.144857	0.612859	0.262439	0.804356	0.911826	0.443716	-0.310257	-0.107282	0.0176684	0.777429	NA	1.10289	1.10922
GHG_646	AT4G29130	c15	0.96197	1.2756	0.6046	0.1121	-0.022273	0.14317	0.79039	0.64615	0.76936	0.66159	1.1155	0.091639	0.060496	0.19097	-0.19062	0.094724	0.17338	0.40035	1.46918	0.390313	0.84818	-0.197129	-0.318436	-0.175631	0.547317	1.32235	0.69832	0.458601	NA	0.395049	-0.439598	0.298258	0.0773128	0.971413	1.16861	0.959157	-0.9983	1.1815	0.62428	0.0048383	-0.083944	0.47311	-0.43946	0.35131	0.090173	0.96281	0.58316
GHG_647	AT4G29220	c15	0.60333	0.71425	0.49914	0.27779	0.01193	0.22269	-0.0064089	1.0732	0.71645	0.98462	0.36553	0.33314	0.54085	0.19258	-0.50297	0.53257	0.46612	0.55978	0.56485	0.35567	0.70225	0.27238	0.19791	-0.10128	0.49995	0.99175	0.72346	0.63476	0.26394	-0.086981	-0.16237	0.5743	0.34901	0.5267	0.37725	0.90105	NA	0.808972	0.624122	-0.0484675	NA	-0.211213	NA	0.97709	0.50324	0.950908	0.829481
GHG_649	AT4G34590	c15	0.59157	0.67844	0.474	0.068925	0.10414	-0.16468	0.43108	0.83075	0.70627	0.69264	0.71804	0.37691	0.3471	0.084392	0.23356	0.45992	0.51586	0.62775	0.659987	0.8785	0.375304	-0.264394	-0.397027	NA	0.2833	0.595374	1.14834	1.01187	0.708905	0.60298	0.169665	0.232432	0.423135	0.284711	0.725324	0.920505	0.35555	0.86143	0.62811	0.02101	0.25846	0.16333	0.22218	0.63704	0.72174	0.77511	0.89091
GHG_651	AT4G34830	c15	1.0971	0.65048	0.24952	0.43192	0.27261	-0.23543	0.0072679	0.97214	0.66759	1.021	0.8868	0.99077	0.2364	0.10055	-0.44204	0.41098	0.073688	0.409	0.446717	0.561164	0.557776	0.377006	NA	-0.00794988	0.58785	0.32853	0.40367	0.867868	0.494111	0.741838	-0.142652	0.43816	0.449987	0.197009	0.698695	0.938978	0.5068	0.83024	0.62977	-0.14768	0.12886	0.14209	-0.18095	0.76246	0.49562	1.0716	1.3468
GHG_659	AT4G39950	c15	0.47513	0.71377	0.85382	0.37148	0.6879	-0.1499	0.67872	0.34182	0.66672	0.50461	0.7175	1.2156	0.26642	0.48981	0.34904	0.18162	0.8482	0.83122	0.667948	0.786135	1.10237	0.204565	0.294405	-0.0160769	0.214439	0.652993	NA	0.884042	0.549431	0.180859	0.532673	0.561393	0.471609	0.540798	1.04887	1.23045	0.24818	1.0298	1.0788	0.090457	0.12673	0.011738	0.42078	0.70671	0.81421	1.1713	0.73049
GHG_670	AT5G09460	c15	0.042397	0.72585	0.52504	0.63703	0.1361	0.81491	0.33319	1.1666	0.92437	1.4054	0.95073	0.85475	0.48777	-0.21846	-0.54765	0.70514	0.36783	0.93037	0.867839	0.420912	0.971092	0.840159	0.318536	0.532462	0.233963	0.323119	1.08266	0.888327	0.84872	NA	0.213354	0.462734	1.06474	0.019978	0.0768997	1.01133	0.0164018	0.228615	1.12527	0.504332	0.306238	-0.0597673	0.194851	0.75142	0.710778	0.992354	0.81252
GHG_671	AT5G09670	c15	0.63617	0.0537559	0.632882	0.927636	0.358153	-0.0154881	-0.388412	0.737492	1.4599	2.07412	1.2827	0.813183	-0.0654384	-0.148746	NA	0.576259	0.417027	1.30312	0.75465	0.72315	0.96413	1.3631	0.99621	0.36206	-0.86741	0.42213	0.90056	1.3439	0.25991	0.73244	-0.37339	0.54414	0.40138	0.89227	0.46016	0.44064	0.9078	0.48937	0.42656	1.0242	1.0981	-0.095442	-0.051328	1.1061	0.86593	0.43629	0.5858
GHG_678	AT5G20020	c15	1.27416	NA	0.369756	0.772624	0.187628	-0.270653	-0.552271	0.053928	0.873327	-0.548186	1.40533	0.569016	0.963328	0.910246	0.325271	0.387442	1.60484	1.28154	0.0462343	0.804549	NA	0.420069	0.536673	-1.3663	-0.185284	-0.0869413	1.14093	1.95194	1.25226	-1.24125	1.30526	-0.491292	1.53896	-0.549176	0.185792	0.444398	0.32613	-0.12471	0.27146	0.60047	-1.3109	-0.085906	0.25796	1.0676	0.19229	1.1266	0.82463
GHG_702	AT5G46790	c15	0.32664	0.48871	0.87938	0.55644	0.2952	0.38165	-0.68281	0.17756	0.94061	0.97856	0.58278	0.46104	0.40158	-0.22932	0.32958	1.3515	0.69899	0.99167	0.31864	0.89341	0.83117	0.53667	0.093673	0.71171	0.54556	0.54189	0.5498	1.075	-0.10933	1.1148	-0.05591	0.49943	-0.62694	0.89584	1.0702	0.044091	0.267088	1.24923	0.391965	NA	0.290225	-0.349408	0.149213	0.47357	0.495955	0.84565	0.14732
GHG_709	AT5G52780	c15	0.43131	0.67596	0.6676	0.31592	-0.14297	-0.045089	-0.15881	0.71522	0.83047	1.2607	1.1509	0.46729	0.12053	0.12327	0.28633	0.56135	0.43976	0.90865	0.56009	0.55858	0.63737	0.30947	0.14976	-0.043748	0.37107	0.64393	1.1051	1.1052	0.79257	0.64964	0.20117	0.18437	-0.10138	0.45472	0.4463	0.58421	0.893127	0.555089	0.948162	0.664775	0.148067	0.016984	0.513782	NA	0.71071	0.897592	1.00042
GHG_721	AT5G63420	c15	0.774907	0.966907	NA	0.222158	-0.00829045	NA	0.506889	1.48146	0.931578	1.60068	1.41409	1.2357	0.267749	-0.0429569	-0.0354978	0.50902	0.151854	0.5705	1.0927	1.2328	0.56408	0.54068	0.0068471	0.49211	0.10421	1.1907	0.57888	1.2235	0.15719	0.74164	-0.33079	0.17666	0.18284	0.0001564	0.70452	1.0438	0.647719	0.21947	0.319945	0.34661	0.339719	0.0990725	0.821081	0.550284	NA	0.84455	1.32772
GHG_726	AT4G05440	c15	0.32248	0.72166	0.57466	0.15325	0.035779	0.45891	0.38731	0.39762	0.33951	0.50794	1.455	0.69894	0.6493	-0.012015	0.19557	1.0166	0.69941	1.0382	0.60093	0.86311	0.896	0.51334	-0.13279	0.018562	0.39634	0.48649	1.2476	0.5282	0.75704	1.1326	0.21666	-0.40452	0.21234	0.95541	0.43785	0.91499	0.0400935	0.513167	0.767367	0.391368	0.292218	0.37263	0.478227	0.523328	NA	0.902369	1.03463
GHG_738	AT1G79270	c15	0.57941	0.77623	0.71012	0.16514	-0.16802	-0.20099	0.72755	0.70123	0.85074	0.85563	0.88413	0.64115	0.11311	0.28031	0.39546	0.35934	0.38298	0.11877	0.482689	0.95741	0.537293	0.200543	-0.0343539	-0.0415469	0.28347	0.425625	0.630747	0.713994	NA	-0.159864	0.332029	0.53237	0.717237	0.752772	0.987291	0.57941	0.0106925	0.599938	0.658155	0.103198	NA	0.0668095	0.212324	0.901873	1.51885	0.827507	0.65429
GHG_741	AT1G09810	c15	0.204729	0.374909	0.073291	1.26204	0.162338	0.221419	0.683364	1.11789	0.231654	0.846121	0.43084	0.59991	0.53156	0.778029	NA	-0.256876	0.91081	1.31404	1.1002	-1.3	1.2696	-0.27893	0.28183	-0.83506	0.72044	0.45459	1.2861	0.69	0.7258	1.6554	-1.1115	1.4693	-0.22353	0.15671	0.30041	1.1791	0.93618	-0.051298	0.82745	0.68794	0.12416	-0.37989	0.92446	1.0401	0.12494	0.13354	0.64589
GHG_745	AT2G36880	c15	0.67719	0.76161	0.040854	0.23765	-0.084622	0.078662	0.39771	0.51936	0.84332	0.76772	0.45621	0.34991	0.42698	0.3614	0.20684	0.34353	0.36779	0.45992	0.49303	0.47522	0.18671	0.016777	-0.11451	-0.38036	0.68752	0.59655	0.69931	0.7068	0.54128	-0.010021	0.30614	0.38838	0.34944	0.73839	0.77399	0.75737	0.39646	1.12195	0.643145	-0.664318	0.326294	0.21491	NA	1.19601	0.376939	1.44113	1.19544
GHG_759	AT2G22780	c15	0.045505	0.63402	1.0206	0.31491	0.054286	0.19594	0.093243	0.98334	0.55676	1.4911	0.64482	0.22159	0.35787	0.30003	0.36503	0.25683	0.80604	0.84475	0.6963	1.1153	0.95863	0.89436	0.099396	0.29942	0.32299	0.64819	0.84468	0.66173	0.37685	0.23045	0.096289	0.27238	0.73074	-0.29484	0.44981	0.78393	-0.197344	1.08248	0.583696	0.553312	NA	-0.397261	0.409518	0.73529	0.577183	0.737549	0.817116
GHG_760	AT5G09660	c15	0.48602	0.761	0.53332	0.21365	0.071349	0.18457	0.018542	0.62284	0.83077	1.1772	0.83158	0.4675	0.32175	0.21233	0.17343	0.3886	0.35775	0.49159	0.44627	0.44455	0.71716	0.48984	0.099209	0.022295	0.29197	0.53647	1.0419	0.83935	0.68896	0.49633	0.20153	0.21875	0.10132	0.36459	0.57548	0.56781	0.383411	0.634596	0.734124	0.506421	0.0285298	-0.0189897	0.141381	0.304596	NA	0.88759	0.798794
GHG_761	AT5G66760	c15	1.0774	0.45643	0.76997	0.83665	0.31445	0.21359	0.55146	0.89251	1.0217	0.49946	0.4285	0.47778	0.82588	0.072679	0.06081	0.56042	-0.29648	1.1235	0.270355	0.516823	0.407976	0.0103281	-0.0439952	0.308912	NA	0.569822	0.906732	1.02107	1.17247	0.239267	0.871397	0.262828	-0.384713	0.611051	0.447678	1.40463	0.41476	1.4189	0.43874	-0.30288	0.052544	-0.03324	0.12379	0.4837	1.0478	0.29344	1.0766
GHG_001	AT1G01060	c16	0.19758	0.87427	1.0245	0.90695	0.70845	0.5371	-0.012038	0.25394	0.73708	0.90265	0.93873	0.70871	0.79188	0.50369	0.48258	0.37544	0.4171	0.7379	-0.0395047	0.955163	0.95883	0.914932	0.677673	0.481681	NA	0.0467618	0.594619	0.945501	0.902211	0.870114	0.522096	0.647696	0.482131	0.583714	0.544322	0.66213	0.17566	0.92017	1	0.83333	0.65564	0.47668	-0.11401	0.24578	0.51463	0.90265	0.94218
GHG_005	AT1G03680	c16	0.78009	0.29468	0.77412	0.58548	0.25238	-0.52471	1.2364	0.28916	-0.30389	1.4384	0.593	0.89599	0.75103	0.034892	1.458	-0.65825	0.9277	0.17623	-0.59664	0.57709	1.4138	-0.077871	1.0007	1.2954	0.8145	0.16196	0.16836	0.52451	0.24471	0.62322	0.40276	0.12668	-0.24583	0.89197	0.45033	1.2252	0.39941	1.6822	1.208	-0.82357	-0.4217	0.89693	-0.80092	1.5304	1.2998	1.9016	1.2375
GHG_042	AT1G21640	c16	0.58104	0.60903	0.92488	0.93864	0.85173	0.4834	0.22519	0.19444	0.24645	0.4687	1.0375	0.46082	0.80666	0.41718	0.15244	0.82677	0.28015	0.62787	0.413414	0.577051	0.447695	1.18536	0.764967	0.486621	0.168044	0.336316	0.518403	0.503667	NA	0.725487	0.227913	1.04182	0.633511	0.373573	0.637015	0.531702	-0.0611341	NA	0.613859	0.684749	0.725412	0.388076	-0.265298	0.310403	0.443414	0.769058	0.796344
GHG_083	AT1G66340	c16	0.30026	1.0737	0.71212	1.2663	0.49656	1.5582	-0.018593	1.4716	0.44925	0.46603	0.22308	0.42874	0.76598	0.33085	0.56172	0.74764	0.33173	0.73033	-0.69173	0.59033	0.52553	0.41947	0.87375	0.29343	1.4482	0.58377	0.16737	0.71475	1.451	0.74388	0.49692	1.6549	0.35608	1.5318	0.7497	-0.013544	-0.026832	1.5493	0.63171	0.63749	0.82131	0.11389	-2.096	1.6438	0.74705	1.5011	1.0706
GHG_095	AT1G74100	c16	0.22772	0.57875	0.8388	0.74553	0.58623	-0.22675	0.40085	0.4943	0.70946	0.92046	0.75876	1.2392	0.33601	0.59534	0.55847	0.39949	0.7729	0.71114	0.539353	0.794643	1.11424	0.685419	0.461669	0.284641	0.0684773	0.629789	0.441055	0.813099	0.509973	0.509081	0.379968	0.554103	0.474505	0.373436	0.861148	NA	0.448849	NA	1.16596	0.689393	0.36019	-0.0428515	0.798349	0.428605	0.619017	0.945321	0.855977
GHG_123	AT2G24100	c16	0.42182	1.057	0.92081	0.92053	0.40849	0.54883	0.59475	0.021532	0.49111	0.61313	0.79865	0.31749	0.89966	0.99251	0.11516	0.62904	0.45255	0.52361	0.020034	1.0701	1.0114	0.61351	0.19414	0.76847	0.34865	0.018902	0.91271	0.6016	0.85858	0.39104	0.65896	-0.028538	0.89803	0.81967	0.72932	0.84006	0.375418	1.40456	0.975352	-0.0592624	0.700629	0.352402	-1.198	0.227351	1.69513	NA	1.06162
GHG_134	AT2G31660	c16	0.714871	0.560258	0.870285	0.879625	0.728637	0.761874	0.375804	0.17701	1.30373	0.25535	NA	1.98838	0.298859	1.35324	0.816408	0.419698	0.0303693	0.903969	-0.17887	0.97315	0.81517	0.71587	0.1544	0.3217	1.2375	0.67389	0.19276	0.051421	0.76115	1.6448	-0.54644	2.1411	-0.18095	1.0712	0.81303	0.91434	0.39538	0.84777	0.94804	0.61449	0.40444	0.87169	0.97859	-0.032422	0.24434	1.1334	1.3183
GHG_139	AT2G33550	c16	0.25262	0.52765	0.15062	0.81126	0.38275	0.76751	-0.13735	-0.014846	0.52172	1.0188	0.40933	0.45038	0.54253	1.0927	0.65909	0.85853	0.22383	0.23369	-0.23302	0.762487	0.707401	1.19609	0.33774	0.209931	0.761333	0.157352	NA	0.947988	NA	0.301736	0.953807	-0.736967	-0.370183	0.679067	0.612662	0.00727714	0.43515	0.4499	0.34714	0.62239	0.27244	0.28626	0.50247	0.23614	0.5665	0.74528	0.54874
GHG_156	AT2G42950	c16	0.48253	1.006	1.0785	0.62025	0.26811	0.034325	-0.31465	1.1187	0.94684	1.7959	0.91811	0.50751	0.41136	0.18206	0.4537	-0.089216	0.30886	1.4599	0.2871	0.97579	0.73459	0.77797	0.58159	0.6959	0.062976	0.78353	0.95401	0.7879	1.2591	1.1837	-0.23611	0.50485	0.52605	-0.024446	0.6641	0.67036	0.253383	0.956154	0.76683	0.595183	1.21137	0.661551	-0.395257	0.256262	1.41594	1.19769	NA
GHG_161	AT2G45770	c16	-0.045854	0.649199	0.487108	0.970382	0.355729	0.66365	-0.514906	1.09426	NA	0.843147	0.769877	0.0358087	1.12834	0.228625	0.457033	1.46005	0.232315	0.565963	0.20736	1.3638	0.037004	1.3442	0.23845	0.89965	0.65844	-0.38087	0.73534	0.97469	0.69381	0.88683	-0.12573	0.56663	0.28951	-0.17963	0.68663	0.21688	0.184761	1.36166	0.467706	0.884562	0.0952276	NA	-0.594562	0.415054	0.497996	1.17645	1.45375
GHG_181	AT3G06110	c16	-0.28163	0.90902	0.49189	1.4043	0.75892	0.89507	0.26354	0.43711	-0.16968	1.0702	0.13756	0.27302	0.43756	0.84832	0.012973	0.92257	-0.57093	0.81083	0.479672	0.55042	0.768536	0.549309	0.25365	NA	-0.419136	0.273122	0.39503	1.1362	0.623904	0.483232	0.15115	0.675455	0.825845	0.78926	1.21587	0.674672	-0.25599	0.23189	0.15093	0.87645	0.25765	0.6176	-0.31979	0.30144	-0.17696	1.3449	0.73122
GHG_182	AT3G06480	c16	1.4317	0.52762	0.13328	0.45845	0.41451	0.64083	0.54128	0.40518	0.68376	0.84172	0.94238	0.27609	1.4358	0.59294	-0.8064	0.99866	0.10167	0.80008	0.62685	0.59429	-0.10277	0.90272	0.46008	0.30863	-0.26433	0.47837	0.86121	1.3588	0.45561	-0.05426	-0.14995	1.0939	0.66766	0.76567	1.628	0.78901	-1.0233	0.69914	1.2244	0.031805	0.30956	-0.22083	-1.1806	1.2512	0.0040823	1.6039	1.4825
GHG_184	AT3G09600	c16	0.117525	0.885207	0.923494	0.796622	0.481614	NA	-0.0340209	0.292441	0.687566	0.956423	1.03526	0.909531	0.654431	0.331366	NA	0.325015	0.471885	0.802098	0.32565	0.90801	1.0609	0.83653	0.71637	0.39096	0.0066343	0.080521	0.77329	0.95289	0.73698	0.85802	0.31166	0.54867	0.32363	0.3748	0.64815	0.8221	0.16975	0.84212	1.0025	0.91489	0.51503	0.20385	0.11599	0.17463	0.69179	0.92215	0.87674
GHG_219	AT3G51030	c16	-0.18736	0.61241	0.90293	0.48804	0.39314	1.0609	-0.13516	-0.49719	0.79772	0.82198	0.96869	0.88914	0.74578	0.76307	0.52295	1.1707	0.32446	0.27812	0.43111	0.33302	0.87328	0.76275	0.95278	0.30498	0.17016	0.030507	0.47914	0.33671	1.153	0.84545	1.0368	0.20948	0.23958	0.70357	0.49886	0.55915	0.31624	0.0338483	1.02885	1.01798	0.235839	1.05607	NA	0.305951	0.175956	1.1408	0.887241
GHG_248	AT4G08900	c16	0.664374	0.666224	0.20993	1.23326	0.564236	NA	-0.140644	0.976331	0.492851	NA	0.236072	0.825298	0.636245	0.0950041	-0.160856	0.518719	0.0776463	-0.0077094	0.564841	0.80636	1.0761	1.57471	NA	-0.105139	0.148319	0.584436	0.852368	1.16765	0.973921	NA	-0.209486	NA	0.96365	0.727621	0.758994	-0.140236	0.39285	0.36849	0.739	0.95613	0.74248	0.48186	-0.27295	0.33989	0.29749	0.65029	0.87382
GHG_267	AT4G21280	c16	0.5157	0.69814	0.50037	0.83752	0.66775	0.75826	0.014425	0.17551	0.43983	0.802	0.78451	0.6146	1.0658	0.74116	0.81063	0.78533	0.40346	0.028817	0.011782	0.91076	1.1238	1.1571	0.80341	0.64109	0.34818	-0.050622	0.54145	0.83523	0.73581	0.4612	0.76176	0.66977	0.50593	0.68882	0.29657	0.20174	0.44005	0.9657	1.2724	0.93464	0.55327	0.71905	-0.3459	0.33737	-0.0059699	1.147	1.2779
GHG_306	AT5G02840	c16	0.16863	0.79049	0.76008	0.84951	0.68856	0.52128	-0.12193	0.36459	0.70962	0.87064	1.0434	0.49181	0.59019	0.47956	0.31934	0.69947	0.35336	0.80784	0.248447	0.599544	0.937834	1.08528	0.853576	0.573039	NA	0.0616067	0.898591	0.881618	0.940798	0.580757	NA	0.515724	0.382696	0.462259	0.364178	0.268297	0.38095	0.64622	0.92744	1.0797	0.53145	0.33903	0.13221	0.32745	0.5165	0.58461	0.77154
GHG_308	AT5G05450	c16	0.249047	0.0953792	NA	0.929488	0.61553	0.429258	-0.0401393	-0.0180567	0.865429	1.27744	1.33143	0.314501	1.18695	0.88025	0.850732	-0.0854491	0.0471524	0.719692	1.16681	0.657903	0.499762	1.07263	1.10552	1.00232	-0.174665	0.720755	0.743746	1.1145	0.621997	0.749896	0.130609	0.163059	NA	-0.1744	0.846993	0.312948	0.270964	0.330209	0.458685	0.992855	0.2103	0.459633	0.0433615	0.607631	NA	0.298756	0.783139
GHG_317	AT5G11170	c16	0.612942	NA	0.661574	0.770743	0.552735	0.361541	-0.284213	0.719491	-0.0513267	0.720819	0.987587	0.577396	0.760321	0.734222	-0.0477669	0.815571	0.816636	1.28193	0.578019	0.790073	NA	0.53044	1.11964	0.00495005	0.210387	0.854875	0.740958	0.94215	0.312642	0.333466	0.729656	0.53381	0.219485	0.36653	0.451024	1.03908	0.99141	0.51044	0.93175	0.81137	0.80482	0.26485	0.37602	0.14244	-0.29006	1.1038	0.90643
GHG_359	AT5G48485	c16	0.50162	0.59394	0.47214	0.9257	0.051268	0.38223	-0.63897	0.89479	0.78506	1.3863	0.83358	0.99911	0.50688	-0.11802	0.19664	1.2491	0.51003	0.9103	0.427616	NA	0.304505	1.28408	0.537828	0.463114	-0.0609857	0.579688	1.0766	0.950476	0.983919	1.01157	0.394142	0.619039	-0.213312	0.381753	0.139626	0.410051	0.83226	0.35547	0.69439	1.3748	0.31042	0.4301	0.15847	0.37575	0.083407	1.1994	0.27499
GHG_387	AT5G66850	c16	0.58077	0.95885	1.7609	0.96715	0.60315	0.30345	-0.45826	0.73154	0.72506	0.86077	0.71384	0.34034	0.45699	0.098285	-0.46182	0.70761	0.15207	0.55943	0.782834	0.775049	0.26615	NA	NA	0.358456	0.593968	1.40835	0.945466	1.0905	0.890805	0.384572	0.116817	1.38828	0.988872	0.397922	0.409452	-0.189461	0.111087	0.102091	-0.557784	1.03583	0.445251	NA	-0.539762	1.59906	0.286266	0.771024	0.606022
GHG_402	AT2G31230	c16	0.54712	0.43213	0.86466	-0.016323	-0.12247	1.8238	0.20263	1.0479	0.75062	1.0477	0.95159	-0.37918	1.0267	0.50836	1.0555	1.0366	0.73896	0.19428	0.156167	1.04386	0.212028	0.744207	-0.386415	0.925585	NA	0.82747	0.79752	1.39919	1.15941	0.726202	1.03301	0.441413	0.253725	0.625358	0.262507	0.441967	0.621363	1.2353	0.92562	1.06274	0.580113	0.827434	-0.0323224	1.03635	NA	0.296692	0.375712
GHG_409	AT3G53280	c16	0.43801	0.87214	0.063384	0.94693	1.0216	0.51974	-0.1656	0.43477	0.31707	1.1448	0.85652	0.025873	0.66703	0.4689	0.08158	0.72718	0.71269	0.70399	0.302435	0.340953	0.0747991	0.921668	NA	1.03093	0.877491	-0.306074	1.27076	0.851705	1.25748	0.724561	1.45893	0.202378	0.086628	0.48571	0.535137	0.0117184	0.40896	1.1797	0.72883	1.2847	0.8082	0.17184	-0.11884	-0.38661	-0.12707	0.6258	0.93594
GHG_426	AT1G79670	c16	0.737049	0.510775	0.97188	0.710218	1.14078	1.23946	-0.352221	0.24664	-0.717722	0.915996	NA	0.338285	0.968952	0.789777	0.520399	0.354904	0.88311	1.25553	0.33392	0.75669	0.83951	0.97216	0.29245	0.89184	0.21415	0.012185	0.46839	0.48826	0.98261	0.5999	0.8677	0.66542	0.49154	0.63744	0.1438	0.27839	-0.265488	0.298797	0.763332	0.425963	0.889703	0.269574	-1.39151	NA	0.905883	0.899891	1.13771
GHG_437	AT2G26980	c16	0.34077	0.60996	0.70629	0.96595	0.28455	0.69733	-0.088947	0.46306	0.9864	1.0871	1.1395	0.70051	-0.0054678	0.45425	0.15814	0.58894	0.29077	0.55633	0.27806	0.87052	0.58132	1.1064	0.4994	0.27128	0.01937	0.51857	0.88111	0.74915	0.59863	1.3324	0.16227	0.30355	0.58386	0.33255	0.41527	0.43183	0.45414	0.54726	1.106	0.67563	0.40091	0.086475	0.037051	0.66526	0.38751	0.6897	1.0587
GHG_510	AT1G20670	c16	0.58376	1.2264	1.2789	0.83158	0.32382	1.2506	-0.12362	0.83825	0.015834	0.58823	1.1624	1.2862	0.46837	0.34465	0.013641	0.64158	0.51671	0.37534	0.60702	1.2606	0.22617	0.88836	0.88828	0.41013	0.35846	0.20437	-0.19952	0.63915	0.96051	1.5868	0.71916	0.70813	0.87627	0.042297	0.37332	1.073	0.061868	0.62994	1.1148	1.5544	0.23485	0.52588	-0.024008	1.2577	0.51917	0.69992	1.5458
GHG_515	AT1G26550	c16	0.58046	0.17047	0.92857	0.7695	0.68171	0.2185	-0.26494	0.63	0.49258	0.76743	0.65157	0.26545	0.68635	0.68198	0.49493	0.70321	0.19987	0.4967	0.48837	0.92809	1.4229	0.56935	0.24611	0.42372	-0.1383	0.22294	0.86569	0.84796	0.57017	0.48689	0.30438	0.013339	0.11549	0.35716	0.61581	0.81429	-0.208539	0.718805	0.809919	1.0497	0.609311	0.189546	0.191131	-0.209791	NA	0.449948	0.624753
GHG_519	AT1G35560	c16	0.347983	NA	0.802307	0.733417	0.827331	NA	0.122917	0.567471	0.385083	0.434066	0.569346	0.53696	0.479961	1.04744	0.925578	0.178751	0.980542	1.08166	0.35451	0.59	1.1741	0.42329	0.25913	0.71537	0.43942	0.23772	0.8905	0.51775	0.78874	1.3168	0.47719	-0.16854	0.3604	0.53109	0.65709	0.71145	0.236831	0.782276	1.20986	0.526868	0.357291	0.574316	0.280503	0.399657	0.859293	0.890918	1.04051
GHG_546	AT1G72360	c16	-0.318877	1.33633	-0.863544	0.234826	0.586995	-0.2469	0.930149	0.521499	0.642659	0.973413	0.935945	0.841459	0.334018	1.1152	NA	0.945461	2.32875	1.09546	0.592573	0.210683	0.885645	1.76558	-0.787639	1.46916	0.759469	0.357594	0.976815	1.24582	1.67557	-0.127838	1.07366	1.30069	-0.177778	0.724725	-3.39519	NA	0.322366	0.713597	0.870013	1.03305	0.244418	1.18269	0.954175	NA	0.242575	0.465205	0.592466
GHG_553	AT1G80360	c16	0.33738	1.3906	0.74068	0.18288	0.44353	0.030699	0.0039739	-0.16124	0.8771	0.27888	0.82834	0.022764	0.90021	1.0288	1.2244	0.24956	0.67017	0.80173	-0.0551178	0.170638	0.945799	1.37716	0.863719	0.57829	0.756932	0.0140012	NA	0.860239	0.834709	1.27821	0.785325	0.121333	-0.0513339	-0.187609	NA	-0.166544	0.99949	0.72322	1.1862	0.93156	-0.31559	0.47071	0.21066	-0.38488	0.80263	0.85092	0.50733
GHG_565	AT2G30950	c16	0.466154	0.333498	0.184418	1.14711	0.742216	0.674054	0.0808899	NA	1.11321	0.995836	0.871092	0.549689	0.59483	0.820832	0.446868	0.839283	-0.095195	-0.73672	0.140935	0.780651	1.30917	1.95037	NA	0.567321	-0.0245677	0.011472	-0.0583361	0.820225	0.687025	0.325881	0.367343	0.321358	-0.0147996	0.453182	0.240541	0.222792	0.047726	0.11972	0.070557	0.89548	0.49808	0.59841	0.66013	0.016391	0.24857	0.011375	0.50592
GHG_635	AT4G16110	c16	0.651331	1.29024	-0.199748	1.67372	1.10973	1.35882	-0.335726	-0.292968	0.55599	NA	-0.203525	0.867551	0.304167	1.42364	1.42994	-0.0352339	0.922459	1.56005	-0.12154	0.84607	0.73281	1.1672	1.3245	0.99235	0.66312	0.12845	0.9246	0.90148	0.68373	0.59766	1.2941	0.14279	0.25066	0.29695	0.44305	-0.18354	0.34437	0.93256	0.49361	0.30488	1.1132	0.9103	-0.60129	-0.23256	0.55616	1.1852	0.77735
GHG_645	AT4G28660	c16	-0.08867	0.70507	0.90806	0.35726	0.38204	0.35501	0.46871	0.65128	0.62919	0.94683	1.0449	0.72955	1.1348	0.50893	-1.0036	1.0871	0.07969	0.7845	0.19197	1.3158	0.84102	0.78313	0.022455	0.070521	0.30675	-0.20501	0.71133	0.97429	0.78799	0.97272	0.65027	0.015061	0.49356	0.65993	0.48016	0.60861	0.86246	1.0391	0.56379	0.64468	-0.35615	0.7831	0.33022	0.38463	0.48281	1.3006	1.07
GHG_675	AT5G16070	c16	1.0794	0.33869	0.4495	1.1566	0.39538	-0.47059	1.5772	0.68344	0.30404	-0.59541	1.6699	0.17331	0.90961	1.825	-0.033853	0.45615	0.47767	-0.17299	0.19201	0.96415	1.2784	0.20884	0.32916	0.63312	-0.36174	-0.50538	2.4047	0.39856	0.068406	1.4034	-0.5423	1.9607	0.040003	0.55027	0.048421	1.1522	NA	1.50233	1.57575	-0.142921	0.76736	1.08255	-1.98404	0.967167	-1.40207	0.655053	1.17615
GHG_689	AT5G28500	c16	0.76297	0.92283	0.27189	0.42073	0.40362	0.48946	0.48	0.28728	0.40213	0.94491	0.80038	0.6967	0.56457	0.38234	0.18179	0.56307	0.35488	0.24152	0.543588	0.583565	0.318555	0.557651	0.116305	NA	0.666304	0.572671	1.07051	1.03335	0.626152	0.586131	0.572857	0.220104	0.477083	0.812176	0.479767	0.061191	-0.0509733	0.869273	0.709987	0.7502	0.615752	0.500657	0.068136	0.262851	NA	0.858991	0.975512
GHG_690	AT5G30510	c16	0.55405	0.82579	0.51844	0.96231	0.80206	0.65054	0.14978	0.091008	0.37329	1.0268	0.83393	0.54552	0.96897	0.56106	-0.26257	0.5562	-0.0089448	0.10335	-0.089067	0.69915	0.68691	1.0205	0.29211	0.017533	0.32758	0.31236	0.15434	0.87494	0.62262	0.74382	0.64463	0.7611	0.51231	0.30756	0.66824	0.69492	-0.721339	1.01963	NA	0.970162	0.517364	0.118842	-0.277586	0.023105	NA	0.762552	1.26077
GHG_693	AT5G37475	c16	0.72599	0.33497	0.69521	0.49922	0.8611	0.39729	0.89454	0.34083	0.76171	0.59043	1.2346	0.63454	0.57912	0.12309	0.20854	0.36477	0.67281	1.5897	0.62617	0.13773	1.1794	-0.014636	0.25132	0.25834	0.24697	0.55842	0.97025	1.2352	0.66305	0.62595	1.1695	0.021978	1.1386	0.99446	0.71418	0.73155	0.441256	1.47865	1.4037	-0.148052	0.129949	0.780403	-0.133118	NA	0.405225	1.54242	0.967038
GHG_723	AT5G64350	c16	0.065999	-0.02842	1.0119	0.93871	0.56493	0.61352	-0.10428	0.60288	0.19916	0.51953	1.2354	0.42463	0.88358	0.49548	0.90831	0.75318	0.29083	0.60765	0.55178	1.189	1.4835	1.3251	0.49673	0.51126	-0.15398	0.3113	0.13106	0.77997	0.77061	0.50163	0.8999	0.74107	-0.11586	0.17208	0.24079	0.14702	-0.43465	0.27834	1.0199	1.1863	0.49287	0.69881	0.15239	-0.10206	-0.32289	0.28353	0.76837
GHG_728	AT4G23570	c16	0.66598	0.63409	1.3278	0.26453	1.0631	0.16093	-0.35557	0.092041	1.7573	-0.19008	1.0296	-0.91568	0.33026	1.0787	1.1992	-0.00052562	1.0227	1.6228	0.24218	0.056816	1.7818	-0.22022	0.94627	1.4489	0.32726	0.19325	0.71166	1.9127	0.50328	0.52429	0.45145	-0.54387	0.41464	1.6335	-0.46971	0.87297	0.2323	1.6981	0.068421	0.60645	-0.21393	1.0867	-0.42235	0.2623	0.74561	1.9566	1.2152
GHG_751	AT5G40610	c16	0.49655	0.066431	0.6581	1.1758	0.20925	0.79442	0.20646	0.5765	0.57411	0.73137	1.1496	0.40271	0.493	0.77044	-0.22992	0.75112	0.79553	0.57125	0.521552	-0.0348044	0.760702	0.824351	NA	0.0812647	0.373733	0.101777	0.936934	1.39353	0.70539	0.823902	0.276636	0.476272	-0.135451	0.600739	1.00767	0.432298	0.37536	0.55559	0.84319	0.95974	0.036383	-0.15434	0.18598	0.29318	0.13709	0.98515	1.3162
[truncated: 61 more columns]

## Sheet: WT_22C
The outliers are labelled as NA, while the probes that either did not pass the cutoff filter or were not present in the other conditions (not prr7/9 at 22 C) are labelled as <missing>
Probe ID	TAIR	Cluster	24 h Rep1	28 h Rep1	32 h Rep1	36 h Rep1	40 h Rep1	44 h Rep1	48 h Rep1	52 h Rep1	56 h Rep1	60 h Rep1	64 h Rep1	68 h Rep1	72 h Rep1	76 h Rep1	80 h Rep1	84 h Rep1	88 h Rep1	92 h Rep1	24 h Rep2	28 h Rep2	32 h Rep2	36 h Rep2	40 h Rep2	44 h Rep2	48 h Rep2	52 h Rep2	56 h Rep2	60 h Rep2	64 h Rep2	68 h Rep2	72 h Rep2	76 h Rep2	80 h Rep2	84 h Rep2	88 h Rep2	92 h Rep2	24 h Rep3	28 h Rep3	32 h Rep3	36 h Rep3	40 h Rep3	44 h Rep3	48 h Rep3	52 h Rep3	56 h Rep3	60 h Rep3	64 h Rep3
GHG_007	AT1G05100	c1	0.86649	-0.203727	NA	0.262662	1.25528	0.742034	1.01285	1.48209	0.673326	1.19126	0.688532	1.04079	0.112668	0.299063	0.192094	0.393985	0.281713	0.503312	1.2854	-0.19932	0.27107	0.62937	0.88116	0.58541	0.93118	-0.1519	0.38701	0.1738	0.56806	0.29531	1.3994	-0.072619	0.19403	0.74091	1.3597	0.75186	0.820074	0.55625	0.569849	-0.336585	0.0491731	NA	1.09776	-0.11399	NA	0.203375	0.286041
GHG_071	AT1G55150	c1	1.1827	1.1748	1.2269	1.2494	0.44212	0.25268	-1.0912	0.37327	0.48427	0.26913	1.0089	0.88889	-0.39042	0.58755	0.56325	0.52143	0.023073	0.52985	0.512456	0.617335	NA	1.37703	0.460914	0.0686513	1.07422	0.679443	1.00676	0.245349	1.08316	0.483505	0.268146	0.500806	NA	0.951738	0.427015	0.41116	0.53453	-0.24536	1.0944	-0.21187	0.93236	0.57995	1.0606	1.4101	-0.037537	-0.87573	0.074052
GHG_093	AT1G73080	c1	1.0781	0.23424	0.29954	1.0456	0.74505	0.69053	0.46298	0.69463	-0.39473	-0.0026422	1.2846	0.30565	0.73826	0.54757	0.16042	-0.10772	0.062917	0.37398	NA	0.771604	0.248565	0.820348	1.14161	-0.0788813	0.213462	1.59546	0.210905	0.0501874	1.01359	1.11258	0.690362	-1.01844	0.839069	0.349615	-0.216852	1.23463	0.60001	0.3714	-0.0055717	0.14504	1.0785	1.1606	0.76398	-0.34375	-0.31071	-0.069984	0.12413
GHG_116	AT2G18790	c1	1.13173	0.920766	0.276438	0.482063	1.09253	1.07405	0.753081	0.393906	0.429411	NA	0.905932	1.00828	0.555444	0.6024	0.450639	0.0945583	-0.111273	0.522619	0.6854	0.59887	0.67653	-0.28329	0.68063	0.55441	0.80866	1.1247	0.21807	0.048572	0.96621	1.2471	1.0495	0.40487	0.23566	-0.083363	0.23087	0.72299	0.298243	0.108487	0.643788	-0.348637	0.611402	0.916265	0.80594	0.609981	-0.108884	0.0328306	-0.142334
GHG_120	AT2G21230	c1	1.1953	1.0031	0.015214	0.5111	0.65546	1.1233	0.71054	0.72386	0.088289	-0.61501	0.72838	0.9777	1.4589	0.53672	0.5572	-0.39235	0.27632	0.083787	1.1239	NA	0.0941362	0.888964	1.27329	0.030701	0.153814	0.380758	1.66995	-0.523855	0.653175	0.112293	1.45167	0.875455	-0.0446334	0.16975	0.23496	1.18307	0.547426	1.06672	NA	-0.883874	0.885973	0.531022	0.600398	1.61893	0.0702594	-0.113353	NA
GHG_169	AT2G47320	c1	0.47583	1.3479	-0.53852	0.054399	1.2307	0.44543	-0.029033	-0.0070896	0.2016	0.67438	0.99364	0.70139	0.86336	0.3617	0.86007	0.35469	-0.7157	1.267	0.67756	0.91341	-0.69508	0.62586	1.5616	0.6166	0.25864	1.1913	0.41829	0.49952	-0.13023	0.88531	0.67121	-0.1862	-0.17069	0.2743	-0.29224	1.4226	0.279529	0.59153	1.01369	-0.475891	0.324113	-1.11515	0.346708	1.18477	0.515722	0.178545	-0.686114
GHG_203	AT3G23240	c1	<missing>	<missing>	<missing>	<missing>	<missing>	<missing>	<missing>	<missing>	<missing>	<missing>	<missing>	<missing>	<missing>	<missing>	<missing>	<missing>	<missing>	<missing>	<missing>	<missing>	<missing>	<missing>	<missing>	<missing>	<missing>	<missing>	<missing>	<missing>	<missing>	<missing>	<missing>	<missing>	<missing>	<missing>	<missing>	<missing>	<missing>	<missing>	<missing>	<missing>	<missing>	<missing>	<missing>	<missing>	<missing>	<missing>	<missing>
GHG_205	AT3G25760	c1	0.614142	NA	NA	1.13316	0.812009	0.0421131	0.261022	1.516	0.671032	0.589501	-1.27814	-0.0181204	1.32493	0.455831	1.02589	0.0358729	0.414601	0.270042	0.576745	0.886422	0.285231	0.028259	0.200901	-0.384099	1.48168	0.995219	0.635316	0.138392	-0.134573	1.32653	0.635868	NA	0.612783	0.195126	1.12835	0.418619	1.00697	0.887625	0.026362	-0.0598892	0.573039	NA	0.828241	0.764719	0.720311	0.275015	0.127606
GHG_224	AT3G53110	c1	0.95813	0.80077	-0.281	-0.35168	0.69228	1.3801	0.21966	0.76613	0.32615	-0.035231	1.0076	0.85181	0.7314	0.24874	0.55867	0.13857	1.0256	0.90407	0.595889	0.472193	0.666959	0.191765	1.01589	0.381967	0.380957	0.848116	0.284553	NA	1.20244	0.80811	0.767256	0.619327	0.120081	0.165394	0.171706	0.516345	0.67724	0.59141	0.54865	-0.15164	0.33876	0.54003	0.48101	0.61697	0.30586	-0.054455	0.76023
GHG_226	AT3G55020	c1	0.71703	0.80307	0.28415	0.064417	0.38101	1.1243	0.75665	0.7637	0.43154	0.2109	0.53021	1.1748	0.47822	0.64657	0.46588	0.66201	-0.22195	0.84934	1.04205	0.830278	0.227441	-0.0688544	NA	0.923539	0.768045	0.7844	0.298964	0.090539	0.693206	0.961557	0.748661	0.591111	0.0775657	0.259495	-0.305979	0.984059	0.868082	0.391357	0.368701	0.26019	0.562581	0.70394	0.583002	0.87009	0.349954	-0.155106	0.269442
GHG_231	AT3G58510	c1	0.71787	1.1804	-0.25194	0.25729	0.41783	0.46863	0.92407	-0.16067	0.49672	-0.25997	0.43813	1.326	0.74651	0.72228	0.28935	-0.14959	0.9965	0.84434	0.62903	0.63989	-0.086141	0.72909	0.26736	0.63706	0.88928	1.0047	0.63637	0.32192	0.31034	0.58606	0.99584	0.22291	0.036577	-0.21821	0.60218	0.79958	1.09307	0.705333	0.567639	0.117476	0.0786703	0.732213	1.07249	0.755556	-0.465499	0.293908	NA
GHG_239	AT4G00660	c1	0.48556	0.34582	0.13754	0.29784	0.49389	1.338	0.34472	0.54654	0.66056	0.13263	0.79148	1.288	-0.15725	0.64943	0.35356	0.66989	-0.72865	0.68124	0.453344	0.467583	0.349888	0.470186	0.405507	0.792665	0.197383	0.287929	0.349394	0.304222	0.670315	0.887676	1.15401	0.884512	NA	0.0266108	-0.112964	1.24985	0.3343	0.36211	0.17595	0.38776	0.52374	0.18247	0.62401	-0.32813	0.40008	0.3117	0.49151
GHG_272	AT4G23740	c1	1.1809	1.369	-0.26124	-0.86206	0.68797	0.67333	1.0333	0.75952	0.65995	0.18379	0.40671	0.30654	0.80785	1.3361	0.23549	-0.095209	-1.1912	1.1219	1.5798	0.17165	-0.77646	0.63813	1.4613	0.44877	1.728	0.59711	0.8869	0.72078	0.32647	0.16925	1.4025	-0.23055	-1.0547	-0.38339	-0.25505	0.92235	0.62291	0.24653	0.64922	0.31954	0.045805	0.42779	0.81029	0.62618	0.14421	0.48157	-0.87963
GHG_292	AT4G32800	c1	1.0268	1.0219	0.33721	0.024457	1.6411	0.37269	0.93038	-0.52221	0.2535	0.12613	2.1425	0.8578	0.28435	1.0526	0.54352	-0.012969	0.47387	0.19228	NA	0.0590509	0.494852	-0.0282198	1.51637	0.343373	0.840754	1.12996	0.485142	1.0754	0.746698	0.0187303	1.0729	0.371229	0.43988	0.595419	1.11019	0.555864	0.67065	0.54695	0.78351	-0.037321	0.54994	1.0428	0.69623	0.75859	0.15462	0.48432	0.48294
GHG_370	AT5G57360	c1	0.20482	0.75457	0.06367	0.51437	0.81888	0.52728	0.10751	0.81009	0.36103	-0.011133	0.50136	0.088419	0.98045	0.5019	0.60106	0.31513	1.0388	0.36102	0.327551	0.7303	0.133304	0.603018	0.657061	0.534863	0.606633	1.27021	0.209623	-0.0748672	0.461444	0.635756	0.679531	0.638563	-0.114981	NA	0.430874	0.852825	0.357614	0.7589	0.624566	0.0383487	0.781282	0.541925	0.876374	1.16782	0.218913	-0.786904	NA
GHG_380	AT5G63120	c1	-0.39676	1.2675	0.98777	0.37651	0.19399	0.38042	0.87767	0.37112	0.82598	-0.030538	0.15054	0.88575	-0.029766	1.2271	0.92388	-0.20355	0.77858	0.63706	0.20066	1.31576	NA	0.179225	0.320189	0.584063	0.0935005	0.197715	0.911474	0.853153	-0.474009	0.421167	0.375178	1.15891	0.870041	-0.321053	-0.431821	1.08082	-0.17209	1.0064	0.72972	0.24619	-0.29486	0.29645	0.68707	0.9912	1.3403	-0.13128	-0.10982
GHG_381	AT5G63380	c1	0.66957	0.96991	0.013828	0.27949	0.32476	1.0781	0.54474	0.72096	0.67738	0.40571	-0.27793	0.72787	0.82069	1.4332	0.74545	-0.33579	-0.12679	1.242	1.10727	1.14986	0.322722	0.00678966	1.17063	0.70196	0.897927	0.108261	0.76428	0.334324	-0.237176	1.07885	0.991916	0.473311	NA	-0.0147444	0.707358	0.905756	0.39354	0.43933	0.82091	0.57779	0.017236	0.62096	1.3988	0.79831	0.092909	0.18933	-0.94713
GHG_390	AT3G02260	c1	0.3536	0.68013	0.0052903	0.35588	0.09849	1.1319	0.088577	-0.11631	0.40667	0.76382	1.0958	1.8723	-0.39278	0.57719	0.41231	-0.61388	-0.83038	0.038278	0.869432	-0.07766	-0.109501	0.937474	0.760518	0.29898	0.71977	0.723673	-0.0519563	0.143027	1.1532	0.573283	0.130654	0.157681	NA	0.331081	0.331705	0.720169	0.667729	-0.368492	0.116804	-0.152679	0.249807	0.0859255	0.799833	0.540057	-0.239995	-0.02357	NA
GHG_397	AT1G18890	c1	0.613116	0.624284	-1.22944	0.209334	0.637423	0.838223	-0.971556	0.936798	1.46141	0.702204	NA	-1.6782	NA	1.24885	-0.782521	0.0413454	0.43871	0.531423	NA	0.872177	0.0983655	0.460879	1.12798	1.05992	0.572913	NA	1.02574	0.465101	-0.337404	-1.25867	0.140984	0.3257	0.767335	0.763795	0.801469	0.403862	0.994784	0.318229	1.01692	0.503531	0.315631	0.448414	0.413326	0.296779	NA	1.29088	-0.435805
GHG_532	AT1G58100	c1	1.804	0.87178	0.16712	1.5649	1.0598	0.27099	0.76566	0.9772	0.12354	-0.96455	0.81877	0.15326	0.14808	0.33437	0.40225	0.088622	1.7041	0.16174	-0.34016	0.29757	0.81716	0.1495	1.0552	0.57546	1.2606	-0.20049	0.4959	1.2133	0.93982	0.25432	1.0568	0.50629	0.95865	-0.15587	1.3297	0.23781	0.74731	0.01533	-0.44071	0.83817	0.83766	0.32988	0.33027	0.78505	0.8162	-0.23513	1.6038
GHG_571	AT2G36250	c1	1.9754	0.6796	0.33945	0.45356	0.90387	2.0499	0.62984	0.076857	0.42083	-0.079633	-0.78551	-0.21928	0.3203	0.89393	0.62767	0.65239	0.91046	0.48027	0.460515	0.588493	0.19848	NA	0.727985	0.210275	1.28992	-0.236553	1.27735	1.44602	0.704456	0.379674	0.855512	0.452974	-0.0653514	-0.182681	0.17645	0.506692	0.10393	0.88133	1.145	-0.62926	0.33823	-0.40456	-0.30567	0.8489	1.0819	-0.38727	1.981
GHG_593	AT3G11830	c1	0.523306	1.32697	0.386863	-0.671898	0.489893	0.465222	1.58457	-0.0832402	-0.252253	0.071037	0.900593	1.1736	1.12001	1.30915	0.707037	NA	-1.41472	0.122339	0.229504	0.140689	-0.562653	1.23284	0.249276	-0.205312	0.573112	0.439282	0.336496	0.435937	NA	1.10654	-0.169934	0.153894	-0.189641	0.415207	0.931178	0.720914	0.80068	0.50067	0.84549	-0.058899	0.13908	-0.68574	0.40557	0.99505	0.28211	-0.17963	0.46135
GHG_619	AT3G54170	c1	-0.0965285	0.607386	0.713335	NA	-0.244659	1.40114	0.622673	1.16818	0.4485	-0.405204	0.74883	1.9057	1.18632	0.292292	0.616713	0.532676	-0.262646	0.0136888	1.3033	0.51816	-0.038075	0.4543	-0.23342	1.7717	0.96527	0.85013	-0.0038948	0.53608	1.5194	-0.030224	1.4387	0.72173	-0.862	0.2387	-1.3092	1.4252	0.76641	0.75709	0.069765	0.30283	0.26304	-0.15233	0.54235	1.6292	0.42059	-0.064876	0.93449
GHG_629	AT4G11110	c1	0.22224	0.033191	0.88163	-0.003532	0.91034	0.3708	1.2719	0.75113	0.82102	-1.0335	0.51185	0.36973	0.65304	1.1012	0.34147	0.31623	0.12373	0.25906	-0.0454291	0.502041	-0.301595	0.774126	0.772995	0.267917	NA	-0.935284	0.952327	0.899871	0.642272	-0.154639	0.825883	1.31034	0.655487	0.69817	0.237031	0.804612	0.744854	0.752874	0.770931	-0.152876	0.190154	-0.241337	0.652805	1.08735	-0.151618	-0.0670038	NA
GHG_631	AT4G14410	c1	0.530057	0.632299	NA	0.587375	0.297482	0.500938	0.631094	NA	0.922339	-0.28619	0.661059	1.2337	1.06005	-0.0718548	0.609429	0.371116	0.981153	0.934655	0.7038	-0.20361	0.65112	0.44773	1.0986	0.34177	0.70553	1.2235	1.575	0.9493	-0.44291	-0.49019	0.27181	0.95126	-0.69503	0.5261	1.1605	0.35023	0.0629589	0.621122	0.542973	-0.165919	0.785729	-0.409335	1.33159	1.00499	0.0658786	-0.140617	-1.24506
GHG_653	AT4G35260	c1	1.06254	0.38477	0.31862	0.00608371	0.486048	0.702705	0.608851	NA	0.345966	0.299386	1.38755	1.25068	0.848695	0.0867913	0.250541	0.185525	0.155335	0.669042	0.924186	0.395613	-0.139349	0.495727	1.41419	1.06013	-0.035941	0.779182	0.316545	0.230092	0.628923	-0.229968	0.771264	0.582946	NA	NA	0.755514	1.18795	0.741755	0.753114	0.00308937	NA	0.824868	NA	0.566556	0.849151	0.467742	0.390894	0.711458
GHG_694	AT5G40930	c1	0.35262	0.46985	0.5192	0.46662	0.60827	0.53983	0.49654	0.44024	0.20673	0.46547	1.4833	0.79725	0.37909	0.96478	0.65356	-0.17239	0.35067	0.28475	0.46863	0.871401	-0.219856	0.983752	1.26125	NA	0.855086	1.06382	0.716604	0.799459	0.553458	0.546361	0.236043	0.464312	NA	0.981307	0.947575	0.164261	0.766006	1.05076	0.672109	0.20871	0.281077	0.410707	0.778246	0.610461	0.482439	0.335784	NA
GHG_714	AT5G57870	c1	1.03366	0.824185	-0.0500852	0.264343	0.696606	0.825594	0.484215	NA	0.580059	0.174999	0.872994	0.763448	1.02551	0.79449	-0.148793	-0.0442794	0.732506	1.24641	0.29624	0.62387	0.1804	0.66295	1.0034	0.50613	0.78031	0.88774	0.64379	0.70419	0.73949	0.42872	0.99805	0.58836	-0.77462	0.30086	0.714	1.026	0.922772	0.722183	0.486602	0.102262	0.372967	0.667288	1.00741	0.555925	0.236474	-0.0452306	NA
GHG_742	AT4G11970	c1	0.56693	1.0675	0.36729	0.34892	-0.18338	1.3895	1.4893	0.51769	-0.78639	0.07848	1.0449	0.46531	0.91961	0.12016	0.31212	0.57217	0.07805	1.6583	0.397338	0.468557	1.14282	0.134844	1.17357	0.995886	0.585824	0.853761	0.719424	0.896327	0.920359	NA	0.829995	0.722686	0.0296058	0.637221	-0.340406	0.303568	0.9002	0.44501	0.12534	-0.26095	0.31686	0.47209	1.3347	1.2976	1.0209	0.16743	0.45075
GHG_747	AT3G17390	c1	1.0109	1.3654	-0.53073	-0.13507	0.76508	1.1571	0.3699	0.49186	0.63153	-0.26716	1.3265	1.0786	0.88482	0.43306	0.15466	-0.23638	0.42968	0.70011	0.47835	1.11058	0.138812	0.524154	0.939247	0.266841	0.8452	1.06566	0.00942937	0.471992	1.09486	0.904591	0.923059	0.0523085	NA	0.106914	0.333698	0.916663	0.221692	0.621944	0.354616	-0.558798	0.492728	0.721495	0.532809	0.930202	-0.275335	0.0355433	0.101842
GHG_757	AT3G47520	c1	0.90631	1.2212	-0.21106	0.63631	0.51122	1.0957	1.0318	0.52662	0.10905	-0.049975	0.68031	1.3109	0.55291	0.6655	-0.02288	-0.16411	-1.02	0.94731	0.352558	0.280946	0.35062	0.952048	0.102451	0.326528	0.962232	1.40716	0.188959	0.964168	0.813909	0.67555	0.925772	0.578895	NA	-0.0342746	0.057886	1.03498	1.1776	0.20259	0.18906	-0.14073	0.18981	0.63642	0.71437	1.1558	-0.26737	0.050465	-0.066821
GHG_763	AT5G04340	c1	0.0455348	0.904336	0.754863	1.30178	0.554157	NA	0.0768885	1.26644	0.411172	0.147834	1.61259	0.530324	0.793245	0.397054	0.319027	0.198457	0.667412	0.911147	0.488951	0.660221	0.129249	-0.46458	1.41885	0.964175	0.861929	0.931776	0.575013	0.265372	0.963128	-0.403407	0.425959	0.696559	0.291782	0.372076	NA	0.255761	0.82804	0.88343	-0.51138	-0.070325	0.19133	0.79359	0.52787	0.62251	0.22962	1.1286	0.12972
GHG_013	AT1G08450	c2	0.786347	1.00029	0.206415	0.523289	0.517118	0.458459	0.440118	0.552037	0.0970141	0.93862	NA	0.392665	0.180456	0.354428	-0.0288694	0.505233	0.395299	0.38616	0.36516	0.43948	0.18006	0.45384	0.90253	1.2202	0.1168	0.57277	0.48676	0.58304	1.0611	0.34697	0.29324	-0.099177	0.40559	0.85743	0.77494	0.70427	0.49463	0.75928	-0.11458	0.14925	0.99775	0.3085	0.44012	0.21166	0.28817	1.2514	0.81729
GHG_096	AT1G74710	c2	0.55257	1.1791	0.32114	0.091552	-0.031572	0.69123	0.48488	0.71108	0.43208	0.51601	1.2378	0.8369	0.68467	0.65272	0.65636	-0.36809	-0.0345	0.77377	0.40818	0.90234	0.49388	0.12197	0.64625	1.0623	0.66169	1.1259	0.75408	0.32006	0.23363	0.36873	0.25022	0.54657	0.05928	0.27039	0.25872	0.90356	0.21419	0.68447	0.50525	0.13011	-0.096767	0.38179	0.83566	0.97323	0.38873	0.45176	-0.26729
GHG_098	AT1G75040	c2	0.802905	1.04422	0.227888	0.416748	0.347701	0.693702	1.03017	0.605529	0.395256	0.517909	NA	0.492349	0.573967	0.661041	-0.622795	1.04027	NA	0.604193	0.322772	0.953875	0.339495	0.629792	0.704482	NA	0.737204	NA	0.834268	0.35304	0.892428	0.603882	0.715602	0.0556662	0.945118	0.0333124	0.93754	0.581552	0.59791	0.84768	0.30331	0.44304	0.48188	0.69747	1.1836	0.47621	0.17751	1.3164	0.43691
GHG_117	AT2G18915	c2	-0.1261	1.3755	0.32489	0.40234	0.47536	1.5462	0.71188	-0.0069741	0.4341	0.83592	1.0107	0.32848	0.10465	-1.2075	0.67436	0.57662	0.19877	0.26792	NA	2.17336	-0.821656	0.610855	0.02881	0.616745	-0.0017534	0.496652	1.25136	NA	0.11232	0.475174	1.05621	1.28098	NA	-0.328493	1.23758	0.116631	0.0231924	0.390939	0.587601	NA	0.941408	0.0916482	0.501782	0.766398	0.684501	0.157682	-0.527003
GHG_135	AT2G31880	c2	0.68698	1.0869	0.31861	0.90004	0.56812	0.29137	0.28769	0.18006	0.039958	0.99404	2.0221	0.15001	0.33175	0.067886	-0.12518	0.34784	0.14236	0.34171	0.217214	0.178108	-0.0880251	1.06635	1.00795	NA	0.298256	0.113653	0.229707	0.788495	1.10473	0.410104	0.136164	0.152549	0.441923	0.884099	0.427563	0.480622	0.544871	0.503253	-0.193242	-0.122855	0.777741	0.309305	0.608715	0.22829	0.105746	1.17798	-0.0233634
GHG_151	AT2G39940	c2	<missing>	<missing>	<missing>	<missing>	<missing>	<missing>	<missing>	<missing>	<missing>	<missing>	<missing>	<missing>	<missing>	<missing>	<missing>	<missing>	<missing>	<missing>	<missing>	<missing>	<missing>	<missing>	<missing>	<missing>	<missing>	<missing>	<missing>	<missing>	<missing>	<missing>	<missing>	<missing>	<missing>	<missing>	<missing>	<missing>	<missing>	<missing>	<missing>	<missing>	<missing>	<missing>	<missing>	<missing>	<missing>	<missing>	<missing>
GHG_164	AT2G46400	c2	1.08702	0.917222	0.254458	0.359867	0.476458	0.596971	1.05084	0.670509	0.573836	0.772621	1.85125	0.695913	0.438448	0.751323	-0.039109	0.384186	NA	0.643817	0.387227	0.634211	0.198542	0.232104	0.696651	1.80769	0.454269	NA	0.193235	0.481249	0.852244	0.654894	0.687087	0.0969095	0.649775	0.706108	0.466608	0.87506	0.446981	0.818636	-0.153587	0.338651	0.650717	1.0398	0.660174	0.414021	0.470933	1.2108	1.0994
GHG_196	AT3G19660	c2	0.711247	0.532158	0.436638	0.700993	NA	0.573945	0.917025	1.23702	0.711265	0.475415	-0.151884	0.615389	0.438553	0.421869	0.00379454	0.455096	0.878907	NA	NA	0.665954	0.174001	NA	0.252303	-0.0415835	NA	1.04753	1.18911	0.304548	0.872908	0.612941	0.456417	-0.0981938	0.536864	0.946975	0.820822	0.233011	0.736972	0.615991	0.761394	0.270157	-0.160393	0.0383775	1.19774	0.182065	-0.112505	1.2523	0.630271
GHG_213	AT3G46510	c2	0.62186	0.78679	-0.092295	0.4249	0.8645	0.14731	-0.20004	0.38923	-0.027032	0.48972	0.57951	0.042493	0.58259	0.88726	0.60016	0.25122	0.16527	0.60787	0.18353	0.39387	-0.25843	0.5545	1.341	0.98257	0.44071	0.35403	0.35771	0.37721	0.45117	0.043549	0.32735	-0.090715	0.54861	0.3719	0.13057	0.61218	0.41476	0.032177	0.2648	-0.70542	1.3058	-0.010631	0.29882	0.5316	0.23905	0.74954	-0.042904
GHG_216	AT3G48090	c2	0.95059	0.70604	0.29402	0.60117	0.48439	0.37376	0.23408	0.61113	-0.033807	0.46347	1.5693	0.57403	0.22623	0.38497	-0.17676	0.2396	-0.26119	0.081225	0.29077	0.24214	0.00038117	0.57728	0.58257	0.40919	0.57822	0.4351	0.48196	0.45771	0.83533	0.31811	0.48491	0.04155	-0.15294	0.77953	0.13544	0.82501	0.25024	0.34581	-0.18301	0.020109	0.62677	0.32494	0.43474	0.12995	0.15561	0.44531	0.36355
GHG_221	AT3G52430	c2	0.780901	1.36016	0.521657	-0.025712	0.495644	0.833426	-0.0503393	0.0175662	0.662966	1.05443	NA	0.568005	0.220594	0.427397	-0.0492833	-0.766986	0.0749934	0.477564	-0.21295	0.70978	-0.52308	0.65397	0.71768	1.7159	-0.2035	0.95537	0.65072	0.50117	0.86509	0.48161	0.51424	-0.46562	0.11106	0.40133	1.0653	0.95524	0.29887	0.75464	0.053347	-0.056846	1.2399	0.14143	0.10951	0.0415	-0.036785	1.2779	0.80846
GHG_247	AT4G08500	c2	0.826477	0.711433	0.144447	0.0068193	0.683762	0.627887	0.930029	0.609648	0.818841	0.255146	1.08431	1.03342	1.02276	0.74227	-0.00614616	NA	0.986449	NA	0.97083	0.78857	0.20681	0.66787	0.83685	1.1017	0.52048	0.73813	0.11255	0.68285	0.64072	0.1381	0.5266	0.27104	-0.085218	0.10321	1.3594	0.60014	0.853435	0.812556	0.475959	-0.350767	0.717561	0.859412	0.380359	0.0948673	0.762409	0.615408	NA
GHG_254	AT4G12720	c2	0.68171	0.98408	0.27775	0.26823	0.27578	0.61828	0.68569	0.66692	0.28733	0.66229	1.2308	0.95581	0.78289	0.56896	0.079372	0.22072	0.37849	0.80647	0.36438	0.88613	0.055785	0.35794	0.61247	1.3069	0.75934	0.57941	0.4951	0.47138	1.0932	0.64177	0.40623	-0.27821	0.30944	0.42566	1.05	0.89477	0.387027	0.929137	-0.22981	0.22555	0.642554	0.786208	0.885918	0.466165	0.180726	0.850375	0.958039
GHG_273	AT4G23810	c2	1.00654	0.973374	0.312172	1.16396	0.449639	0.240293	0.660903	0.331248	0.508781	0.443818	1.82312	0.65605	0.46956	0.346079	0.231948	0.442083	NA	0.54251	0.732998	0.181314	NA	0.910551	0.746764	1.14783	0.543453	0.66782	0.86094	0.813337	0.834197	0.390632	0.468846	0.370316	0.648228	0.781904	0.895291	0.631358	0.49383	0.60688	-0.013457	0.25411	0.7804	0.7011	0.84316	0.15149	0.38813	1.1662	0.54095
GHG_287	AT4G29810	c2	0.74872	0.53923	0.073816	0.60279	0.82541	0.43691	0.1323	0.33143	0.18401	0.78795	0.98059	0.57979	0.38417	0.34131	0.37401	0.50495	0.24662	0.59086	0.55747	0.53831	-0.27294	0.55042	1.0171	0.62796	0.46134	0.16839	0.25732	0.92248	1.0036	0.58319	0.42367	0.073168	0.012421	0.54452	0.44362	0.75282	0.560249	0.617065	0.199096	0.0676727	1.1299	0.564986	0.302776	0.129888	0.32378	0.687749	0.89541
GHG_293	AT4G33430	c2	0.973473	1.24573	0.813944	0.971506	0.842492	0.723922	NA	0.57881	1.36283	0.633117	-0.205609	0.452407	0.921209	0.104637	1.12594	-0.331931	0.399219	-0.581205	-0.68902	-0.5017	0.44017	1.3194	0.61446	-0.095925	0.44136	0.53203	0.74735	1.1723	0.70816	1.6982	0.1758	-0.37772	0.084156	1.6207	0.45464	0.2781	0.15584	-0.23124	-0.13427	-0.13597	-0.35099	-0.51399	-0.0068297	-0.15146	0.92229	1.3612	1.4021
GHG_320	AT5G13010	c2	0.89753	0.89243	0.45438	-0.3233	-0.069585	0.93452	-0.43111	0.28818	1.4555	0.73574	1.8125	1.4278	-0.49132	0.44195	1.2009	-0.51522	-2.5483	0.69299	-0.101893	0.0490814	0.80568	0.453668	0.965143	1.42339	0.265891	0.038529	0.275622	0.430056	0.854095	0.793323	0.0878761	-0.0207759	NA	0.0319212	-0.599652	2.06654	0.883045	-1.1948	0.224387	0.824681	0.54386	-1.27097	0.857585	0.182121	-0.432434	0.584117	NA
GHG_336	AT5G24110	c2	0.964038	1.40747	NA	0.0389189	0.583279	0.24605	0.698582	0.95319	0.47096	0.603607	1.45713	0.908036	0.607548	0.43186	-0.481625	0.979585	NA	1.02519	NA	0.964188	0.111584	0.65724	0.977386	1.34542	0.306753	0.796088	0.962064	0.66336	-0.209822	1.06736	0.362463	0.803497	0.28914	-0.0741904	0.436918	0.549708	0.62143	0.97047	-0.035742	0.53288	0.2565	0.51419	0.92489	-0.050511	0.32415	1.1218	0.27208
GHG_340	AT5G24530	c2	0.879897	0.94572	0.488763	0.707028	0.690225	-0.0146991	0.44068	0.925644	0.203598	1.08698	NA	0.257901	0.567918	0.444777	-0.213404	0.496835	0.171034	0.832356	NA	0.149043	0.226393	0.689132	0.856806	1.77196	0.356472	0.995356	0.671743	0.344044	0.833056	0.448907	0.526383	-0.0765219	0.631472	0.765205	1.28479	0.91152	0.685691	0.936361	-0.247377	0.476982	1.08039	0.687999	0.712773	0.0566758	0.345018	1.7506	0.776282
GHG_344	AT5G26920	c2	1.1299	1.289	0.3385	0.81285	0.25418	0.48651	0.37031	0.198	0.17266	0.656	2.4504	0.15762	0.57783	0.77482	0.51141	0.56824	-0.21947	1.1392	0.741287	-0.143912	-0.134236	1.29299	0.732483	1.4408	0.378319	NA	1.12033	1.02347	0.703981	0.53908	0.839715	-0.377702	0.650385	0.551588	0.775614	0.206807	0.517545	0.538625	-0.0916292	0.925173	0.923748	0.72686	0.930435	0.440134	0.396056	0.978026	-0.552145
GHG_349	AT5G40760	c2	-0.72275	1.5602	0.26491	0.99284	0.35341	1.5387	-0.83978	1.0922	1.4242	0.8438	0.65577	0.84128	0.00087468	1.1534	0.89686	-0.75698	-1.3192	0.78313	0.66928	1.1346	-0.25674	-0.042479	1.2252	0.070823	0.42872	0.86614	0.79879	0.13268	0.17731	0.90661	0.45526	-0.23117	-1.059	0.82365	1.5712	1.0921	1.2432	0.6852	-0.16582	-0.58459	0.64848	0.83175	0.50645	0.38254	0.18718	0.69572	-0.033788
GHG_382	AT5G64120	c2	0.574612	0.739375	0.0991381	NA	0.849938	0.560612	0.591745	0.97867	0.635264	0.168857	0.40572	0.489177	0.304755	-0.134259	0.578836	-0.552223	0.377063	0.642702	-0.078663	0.82047	-0.326	0.51881	0.32676	0.65547	0.051931	1.0383	0.42323	-0.10738	0.66988	0.76945	0.66918	0.76342	0.68927	0.74821	1.1906	0.28633	0.39282	0.85707	0.48168	-0.15516	-0.009271	0.96816	0.86972	-0.13653	0.0088456	1.1434	0.028107
GHG_415	AT4G11890	c2	0.91572	0.888992	0.13862	0.716634	0.490277	0.128875	0.369459	0.48043	0.0927807	1.13424	NA	0.462808	0.362703	0.526421	-0.164673	0.46204	0.148981	0.526453	-0.13086	0.59301	0.17522	0.74964	0.54634	1.414	-0.063613	0.88059	0.49098	0.46247	0.68419	0.21411	0.53498	-0.010903	0.45661	0.85685	0.85581	0.5765	0.353736	0.806375	-0.124318	0.412587	0.693492	0.932486	0.521354	0.0425189	0.230303	1.31982	0.821984
GHG_417	AT3G50470	c2	0.781429	0.387946	0.492856	0.756866	NA	0.00640747	0.473601	0.973003	-0.0914928	0.971713	NA	-0.491481	0.600951	0.29954	0.246812	0.553382	0.11431	0.328446	0.58698	0.31184	0.12527	1.0736	0.98619	0.83687	-0.087238	0.077829	0.7474	0.69663	0.88644	0.028857	0.27331	-0.082349	0.39515	0.57813	0.364	0.43616	0.4389	0.67403	-0.58241	0.65262	1.0544	0.54133	-0.46232	-0.43751	0.58867	1.0451	0.7194
GHG_446	AT2G04450	c2	0.934377	1.08726	0.215539	0.164972	0.44185	0.863953	0.991678	0.689886	0.456001	0.559018	NA	0.717328	0.710363	0.486839	0.105461	0.459325	0.334426	0.975664	NA	0.866179	0.142655	0.331259	0.638545	NA	0.756086	0.576607	0.482306	0.481028	0.920568	0.631513	0.922592	-0.225175	NA	0.531647	1.23397	0.923991	0.724399	0.909605	-0.220918	0.38574	0.916066	0.902138	0.88002	0.519767	0.362177	NA	0.793197
GHG_454	AT3G11010	c2	0.967222	0.774988	0.368387	0.760196	0.718751	0.131932	0.410989	0.528114	0.230554	0.970757	NA	0.37726	0.561592	0.417923	-0.0581083	0.429863	0.306577	0.531376	0.493298	0.394084	0.221744	0.878141	0.966205	1.16343	0.31878	0.53098	0.167369	0.65024	0.953558	0.476517	0.418196	NA	0.319252	0.838109	0.601701	0.82258	0.53777	0.51586	-0.32215	0.49892	0.98403	0.43596	0.65723	0.10422	0.29255	1.3528	0.77345
GHG_464	AT2G32680	c2	0.528901	1.07606	0.559082	0.269666	0.250475	0.375388	0.860994	0.776326	0.172652	0.877578	NA	0.467201	0.428275	0.341655	-0.152863	0.228123	0.283634	0.505205	0.13855	0.76633	0.15435	0.55999	0.57747	1.2118	0.35874	0.63599	0.61525	0.33972	0.97683	0.75613	0.38779	-0.043751	0.44746	0.65892	0.99369	0.53095	0.55235	0.86485	-0.19262	0.13488	0.65186	0.67614	0.71487	0.30969	-0.11114	1.3964	0.45381
GHG_474	AT3G45860	c2	0.644537	0.754788	0.785186	0.84743	0.505761	0.0145923	0.513314	-0.303218	0.250713	1.15132	NA	0.241398	0.166388	0.245916	-0.0530427	0.337931	NA	0.490936	0.106927	0.674824	0.364213	0.99844	0.654236	1.14019	NA	0.61377	0.879796	0.682145	0.712854	0.493315	0.344621	-0.764932	0.377729	0.854946	0.771308	0.269173	0.35025	0.56784	-0.10196	0.76687	0.62954	0.24482	0.54022	0.13119	-0.11153	1.59	0.45893
GHG_501	AT1G08720	c2	0.44654	0.918	0.39125	0.81953	-0.041791	0.96191	-0.36943	0.69187	0.31805	0.3064	-0.043549	0.4431	0.65318	0.050499	0.79839	0.50257	0.19601	0.84467	0.42715	-0.3564	0.8736	0.037099	0.5299	0.13063	-0.32192	1.6066	0.27219	0.74755	0.68628	-0.38157	1.1709	0.39426	-0.26045	1.0244	0.62005	0.68697	0.128637	0.573451	0.51601	-0.24643	0.837231	0.0979122	0.370682	0.887039	0.653116	NA	0.166491
GHG_513	AT1G24150	c2	0.837233	0.467319	-0.288865	0.741192	0.896125	0.701658	0.306753	0.86772	-0.00297755	1.17516	1.24053	0.227585	0.733326	0.454394	NA	0.465174	1.01696	0.527417	1.3128	0.64021	-0.27825	0.76504	0.18529	0.80076	0.58932	1.335	0.53015	1.0397	0.71555	0.45069	0.96588	-0.33632	0.023083	1.0228	0.58114	0.91616	0.26647	0.66919	0.1576	0.67908	0.52666	0.52083	0.46413	0.21124	0.73386	0.8279	1.0282
GHG_524	AT1G52290	c2	0.80663	0.982922	0.521408	0.151289	NA	0.74981	0.937693	1.28194	0.341185	0.440675	1.03405	0.689575	0.665901	0.736228	0.466265	0.415556	0.523962	0.601422	0.602481	1.06244	0.491992	NA	0.824428	0.760481	0.954801	1.16883	0.471601	0.00694231	0.729658	0.491144	0.60454	0.711184	NA	0.482581	0.613218	0.939698	0.52837	0.96715	0.38468	-0.19948	0.91871	0.41563	0.85019	0.82832	0.65108	0.7127	1.1282
GHG_594	AT3G12390	c2	1.1667	0.88116	-0.61585	0.60388	0.18264	0.98759	0.34195	0.69694	1.2963	-0.51172	1.0709	0.52833	0.63784	1.1664	0.16218	0.038193	-0.49794	0.42655	0.561272	0.40191	0.139064	0.994298	0.490389	0.214229	0.835206	1.05444	1.10008	0.548412	0.0557151	0.261116	0.768175	0.987814	NA	0.0277116	-0.192109	1.14536	0.955024	-0.222132	0.717086	1.00255	-0.174532	0.914878	1.15349	0.08741	0.0991831	0.945227	NA
GHG_604	AT3G25010	c2	0.656333	1.2701	0.694976	0.970286	-0.558056	0.0983071	0.969171	-0.11812	-0.0598613	0.172527	3.07301	0.57536	0.167257	0.856234	0.0725456	0.436193	NA	1.00855	0.60915	0.086135	0.096439	0.60078	0.93616	1.8133	0.83178	1.6027	0.69165	0.12871	0.58961	0.084002	-0.067919	-0.75381	0.94941	1.0998	1.0125	-0.16167	0.662695	1.08743	-0.354953	0.156079	1.47109	0.0974722	0.348698	0.0398141	-0.461231	2.1111	-0.570253
GHG_605	AT3G25020	c2	0.58396	0.74964	0.69964	1.3062	0.35325	0.15463	-0.11996	0.53137	0.12599	0.57213	1.9848	0.29021	-0.2545	0.32435	0.013674	0.29386	-0.57504	0.36022	NA	0.472718	0.234522	1.21026	0.872868	0.785893	-0.126372	0.508085	0.673435	0.506905	1.05885	-0.35074	0.562596	0.10894	-0.167545	0.372066	1.14091	0.2112	0.594637	0.442475	-0.211774	0.311983	0.84559	0.914016	0.100785	-0.478186	0.0640509	1.19084	0.0865879
GHG_004	AT1G03600	c3	0.37614	0.53226	0.57095	0.21148	0.17305	0.28529	0.7059	0.94855	0.69814	0.064103	-0.24224	0.19798	0.7743	0.79225	0.60825	0.33925	0.72719	0.70723	0.446575	0.731268	0.652703	0.238774	0.305256	0.267004	0.806298	NA	NA	0.205913	0.061801	0.122596	0.556546	0.9326	0.716424	0.231306	0.379343	0.529496	0.20957	0.76748	0.77187	0.22782	0.27418	0.21004	0.75257	1.0004	0.68871	0.081098	0.21109
GHG_011	AT1G06680	c3	0.38587	0.63694	0.69121	0.25221	0.19921	0.27767	0.6619	0.87197	0.79742	0.2665	-0.25155	0.10742	0.7011	0.71398	0.66994	0.38393	0.62341	0.54173	0.405209	0.693222	0.731101	NA	0.190218	0.0991194	0.64734	1.00969	0.85972	0.433467	0.0543825	-0.0495269	0.41634	0.723622	0.674834	0.276251	0.20771	0.602056	0.26757	0.52454	0.8728	0.29105	0.041571	-0.005143	0.59345	0.80624	0.65531	0.30749	-0.064583
GHG_029	AT1G18330	c3	0.058772	0.75685	0.95174	0.27292	0.053998	0.28294	0.49468	0.93921	0.99762	0.30532	-0.024833	0.052461	0.36948	0.7799	0.94653	0.45513	0.20816	0.38714	0.21132	NA	1.02989	0.426277	-0.0990919	0.173387	0.382321	0.915411	0.897169	0.274976	-0.0297987	0.0656779	0.401248	0.865517	0.889437	0.561711	0.199674	0.458129	-0.06116	0.729649	0.988698	0.341	0.0868594	0.162303	0.419376	0.923777	0.937634	0.201753	0.125617
GHG_035	AT1G19730	c3	0.971779	1.18541	0.431876	0.0777336	-0.158828	-0.230064	NA	0.382673	0.886465	-0.683368	0.519647	0.466088	0.70323	0.490463	0.783344	0.00791466	0.43156	1.13023	0.26567	0.42852	1.0836	0.0475	0.66051	0.2454	0.52469	1.3599	1.3187	-0.51294	0.32671	0.11036	0.76365	0.68493	0.3825	-0.088232	0.56621	0.90532	0.0771386	0.622362	1.12985	0.815357	0.249088	0.531201	0.436313	0.703271	0.762474	-0.0891698	-0.60861
GHG_047	AT1G29920	c3	0.4903	0.83558	0.66116	0.18423	-0.11827	0.67713	0.92385	0.92907	0.79457	-0.18196	0.13452	0.65712	0.83567	0.88702	0.71231	-0.045526	0.42327	0.88832	0.434762	NA	0.740068	0.153851	0.120343	0.586249	0.896481	0.990404	0.779399	0.0481447	0.0998655	0.553127	0.748631	0.85595	0.616998	0.19076	0.299168	0.859537	0.41055	0.81667	0.75884	0.18691	0.010075	0.57803	0.9491	1.0037	0.86992	0.17055	-0.058938
GHG_055	AT1G35670	c3	0.33363	0.62237	0.67841	0.40061	-0.26927	0.41953	0.66594	1.049	0.55694	-0.12199	0.29251	0.20706	0.55583	0.99538	0.55032	0.34717	-0.16808	1.0218	0.804495	0.696985	NA	0.185553	0.64357	0.292727	1.13661	1.23568	0.545327	0.00602738	0.40972	0.578941	0.779241	0.609578	-0.110404	0.38051	0.104136	0.155215	0.529935	0.532234	0.357275	-0.290713	0.604305	0.341384	0.825655	0.978397	0.141512	-0.112202	-0.0185255
GHG_059	AT1G43700	c3	0.442008	0.75654	0.576825	0.471297	0.463023	0.176309	1.04429	0.527978	1.22281	-0.774137	0.365427	0.199564	0.383159	0.527102	0.492708	0.350308	NA	0.367067	0.44149	1.8684	-0.2859	-0.56253	0.88821	0.33846	0.92883	-0.20784	0.92258	0.4934	0.40526	-0.078793	1.2812	0.49776	1.1458	0.54563	0.87158	-0.037711	0.295832	0.559425	0.864092	0.201142	0.641803	-0.306033	0.916899	1.5227	NA	-0.802987	-0.410421
GHG_084	AT1G67740	c3	0.50034	0.34054	0.41991	-0.17655	0.23086	0.7381	0.76107	0.95942	0.7557	-0.010645	-0.019892	0.66323	0.70267	0.84239	0.55871	0.25636	0.6173	0.76432	0.3885	0.73853	0.34954	0.084758	0.4095	0.52074	0.91519	0.92518	0.37893	0.19987	0.29372	0.086822	0.5456	0.87748	0.74412	0.18895	0.36129	0.89512	0.572831	0.609879	0.304257	0.149094	0.237472	0.434329	0.858482	0.921574	0.496716	0.174493	0.262759
GHG_087	AT1G70070	c3	0.38066	0.68227	-0.15509	0.021455	-0.20799	1.3257	0.28687	0.93869	0.14555	0.057061	0.22459	0.76299	0.31249	0.59134	0.65276	-0.25707	-0.96401	1.1245	-0.532015	0.468252	0.569594	1.06149	0.616178	0.151827	0.332581	0.957844	0.810742	NA	0.434348	-0.35486	0.42401	0.489587	0.141643	0.245259	-0.619256	0.13367	0.752766	1.03497	0.774381	0.563732	-0.311415	0.236581	-0.0162395	NA	0.466523	0.388135	NA
GHG_127	AT2G27050	c3	0.081041	1.0437	0.75266	0.83609	0.74353	-0.0031182	0.40741	1.1007	1.1808	0.77005	0.20266	-0.20899	0.15682	0.63916	0.85906	1.0739	0.1724	0.30715	0.79714	0.73125	0.51508	1.0708	0.37871	-0.17284	0.46289	0.93273	0.99077	0.70793	0.72329	0.058758	-0.0080572	0.76255	0.9575	0.98617	-0.17013	0.39044	0.408296	0.457065	0.61505	0.739105	0.557197	NA	0.0714916	1.17708	1.09163	NA	0.0724483
GHG_129	AT2G30570	c3	0.27091	0.56441	0.82432	0.27899	0.20574	0.33816	0.79575	0.98943	0.89967	0.4268	-0.18747	0.19955	0.6612	0.85343	0.78203	0.57845	0.64086	0.64561	0.4187	0.6786	0.80648	0.32388	0.16066	0.31748	0.68266	0.85859	0.7699	0.3504	0.056709	0.14805	0.53719	0.93876	1.0587	0.54372	0.54317	0.57413	0.43778	0.75903	0.85123	0.59799	0.25384	0.27491	0.73945	1.0074	0.95415	0.40329	0.12575
GHG_130	AT2G30790	c3	<missing>	<missing>	<missing>	<missing>	<missing>	<missing>	<missing>	<missing>	<missing>	<missing>	<missing>	<missing>	<missing>	<missing>	<missing>	<missing>	<missing>	<missing>	<missing>	<missing>	<missing>	<missing>	<missing>	<missing>	<missing>	<missing>	<missing>	<missing>	<missing>	<missing>	<missing>	<missing>	<missing>	<missing>	<missing>	<missing>	<missing>	<missing>	<missing>	<missing>	<missing>	<missing>	<missing>	<missing>	<missing>	<missing>	<missing>
GHG_159	AT2G43820	c3	0.147727	0.781969	0.905903	NA	0.430826	0.368356	0.102831	1.28136	0.746327	0.661909	-0.408103	-0.494602	0.418478	0.877099	0.642044	0.166542	0.279508	0.454052	0.19541	0.68809	0.79405	-0.13605	0.3068	0.12631	0.40925	0.96594	0.53937	0.26297	0.2133	0.58782	0.50932	0.99068	0.54648	0.37579	0.52453	0.4369	0.0910799	1.06102	0.532346	0.00141484	0.299599	NA	0.177256	0.795724	0.714913	-0.0540256	0.0545604
GHG_166	AT2G46830	c3	0.63621	0.7426	0.32725	-0.18073	0.15684	0.70502	0.99031	0.97484	0.49289	0.010803	0.28687	0.6155	0.79722	0.82338	0.41574	0.17878	0.40246	0.77765	0.6242	0.7255	0.32223	0.029496	0.20918	0.67506	0.99128	0.93432	0.48485	0.061619	0.26505	0.59878	0.78844	0.793	0.35272	0.013077	0.44711	0.8377	0.602461	NA	NA	0.25768	0.294037	NA	0.974691	0.948868	NA	0.0149739	0.328683
GHG_180	AT3G04720	c3	-0.320018	0.69717	0.444719	0.635762	-0.748646	0.774212	0.496839	1.28386	0.561947	-0.233189	0.542935	-0.306312	0.494386	0.909058	NA	-0.175817	0.498477	0.634833	0.856085	0.16706	0.446106	0.966681	0.60807	-0.0707662	-0.193251	0.940812	1.10627	0.090899	0.983866	-1.5312	0.640679	0.168465	0.390202	0.20025	NA	-0.0378381	1.57482	0.0325231	0.0184997	-0.256254	0.823072	NA	0.233633	1.02938	1.37582	NA	-0.512853
GHG_217	AT3G49110	c3	0.26266	0.32133	0.54182	0.70188	-0.075391	0.67777	-0.21473	0.72019	1.1394	0.1608	0.47016	0.39648	-0.22661	0.62945	1.4954	0.11692	0.34736	-0.2818	0.0588111	0.657942	1.1049	0.733369	0.447346	0.218316	-0.0960991	0.536378	0.88467	0.361368	0.56518	NA	0.38338	0.120305	0.608901	0.205479	0.259809	0.729983	0.0840256	NA	0.421057	0.536715	0.53371	-0.320829	0.188839	0.433172	0.919852	0.535363	0.391353
GHG_218	AT3G50820	c3	0.51724	0.77544	0.43669	-0.015387	0.42291	0.45457	0.68423	0.67262	0.50031	-0.10385	0.24874	0.40288	0.90359	0.89379	0.39517	-0.20073	0.50023	0.73646	0.4796	0.67488	0.4599	0.29438	0.39252	0.27682	0.82862	1.1022	0.574	0.13279	0.15433	0.21577	0.69491	0.74679	0.10966	-0.084906	0.32253	0.85011	0.483444	0.522655	NA	-0.0511882	0.286179	0.373276	0.819284	0.979255	0.416283	-0.0678692	NA
GHG_225	AT3G54500	c3	0.35373	0.70443	0.42925	0.023908	0.033982	0.41695	0.92154	1.0035	0.55778	-0.022087	0.056438	0.35373	0.68179	0.83364	0.52675	0.15266	0.23432	0.63468	0.47171	0.74311	0.51135	-0.048108	0.06276	0.32077	0.92192	0.98441	0.5657	0.065283	-0.076042	0.30468	0.66892	0.81477	0.46634	0.18731	0.2481	0.68402	0.39441	NA	0.471815	NA	0.164524	0.265384	0.877048	1.00403	0.572507	-0.026008	0.102913
GHG_255	AT4G14560	c3	0.28804	0.67496	0.7912	0.002517	-0.054195	0.093628	0.32021	1.0088	0.5032	0.4518	-0.40543	0.81736	0.5272	1.0021	0.98334	0.85741	-0.072943	0.69783	0.69061	0.44054	0.99047	0.46234	0.29858	0.29532	0.48751	1.1169	0.77293	0.3661	0.44194	-0.029891	0.49219	0.26197	0.48258	0.63162	-0.24623	0.53155	0.31555	0.758	0.85093	0.21505	0.21312	0.26564	0.35632	0.87251	0.96737	0.48233	-0.4272
GHG_269	AT4G22690	c3	0.256486	1.13131	0.211941	0.180953	-0.0270981	0.579434	0.442083	0.612026	0.819354	0.300836	0.436607	0.0287861	0.859769	0.685634	0.992993	NA	0.11632	0.43765	0.37416	0.91338	0.334	0.34129	0.572	0.24327	0.92935	0.73382	0.78739	0.5216	0.1924	-0.35259	0.26187	0.37985	0.30547	0.28511	0.51889	0.59268	0.51268	0.561061	0.415353	-0.466396	0.674999	NA	0.563486	1.20804	0.749264	0.172963	-0.249769
GHG_315	AT5G09410	c3	0.3151	0.64925	0.86725	-0.1712	0.25902	0.84343	0.44977	1.1936	0.91612	0.10247	-0.0057887	0.51256	-0.0075662	0.83186	0.68467	0.24727	-0.13298	0.46227	0.45702	0.87511	0.4074	0.26964	0.16873	0.50806	0.68727	0.941	0.46091	0.11429	0.29017	0.3197	0.46819	1.0353	0.55256	-0.047384	-0.3352	0.8443	0.549577	0.431248	0.732598	-0.202259	0.361281	0.0588638	0.546457	0.703846	0.720363	NA	-0.0885593
GHG_335	AT5G23860	c3	0.30073	0.20867	0.51021	-0.19134	0.079077	0.53914	0.16294	0.68501	0.94704	0.22672	0.16033	0.56182	-0.051272	0.21463	1.1436	0.53894	-0.034958	-0.2164	0.29676	0.31962	1.0202	0.26446	0.32075	0.0041413	0.14956	0.52814	0.46968	-0.12995	0.22013	-0.37248	0.43125	0.61823	1.1382	0.85276	-0.52336	0.17678	-0.192025	0.394901	0.69449	-0.222147	0.0729818	-0.0340649	0.00940918	0.551879	0.983307	0.0899482	NA
GHG_346	AT5G35790	c3	0.10728	0.7743	0.42662	0.0089271	0.3527	0.26599	0.20135	0.77903	0.65232	0.074441	0.17686	0.41515	0.60325	1.0286	0.57611	-0.0087024	0.084292	0.40553	0.2189	0.72407	0.73229	0.26367	0.050141	0.0086123	0.59654	1.0744	0.86361	0.064913	-0.042736	-0.073592	0.59431	0.91321	0.21484	0.11811	-0.12284	0.72565	0.154437	NA	0.923114	0.217613	0.181409	-0.0686895	0.502277	1.0176	0.57878	-0.101475	-0.453948
GHG_366	AT5G55810	c3	0.196545	0.248152	NA	-0.0640362	-0.268906	0.823901	0.270389	1.5689	0.760841	0.869699	0.452279	0.552602	-0.268415	1.2057	0.58125	0.984429	0.425297	NA	-0.0179278	0.419763	1.05895	0.682576	0.421085	0.00961176	-0.407238	-0.0858181	0.913644	0.231402	0.754504	-0.140707	0.0166382	NA	0.844513	0.875549	0.732149	0.486764	0.55255	0.69072	1.1664	0.10703	0.39099	-0.40064	-0.13096	0.70942	1.3117	0.59397	0.19287
GHG_383	AT5G64170	c3	0.29677	0.70394	0.66079	0.33475	0.028314	0.33332	0.75434	0.93852	0.72037	0.23347	0.0038938	0.086832	0.62926	0.82693	0.67538	0.39236	0.32894	0.72051	0.320915	0.72325	0.640316	0.353294	NA	0.1917	0.817576	0.976189	0.70031	0.24183	0.0368058	0.207411	0.633374	0.763222	0.572984	0.423163	0.284548	0.614329	0.316521	0.704723	0.723783	0.435916	0.135717	0.200706	0.833215	1.01798	0.732718	0.303987	-0.207025
GHG_386	AT5G66570	c3	0.32965	0.6872	0.62109	0.15423	0.23435	0.29032	0.73005	0.89418	0.79133	0.093961	-0.076021	0.39272	0.73833	0.81555	0.68241	0.26323	0.6173	0.59467	0.459401	0.772763	0.668576	NA	0.238481	0.440551	0.741088	0.96794	0.791234	0.270041	0.129713	0.0403994	0.534844	0.837342	0.633687	0.131222	0.269778	0.585323	0.4649	0.64232	0.79739	0.19532	0.26116	0.26508	0.69333	1.0004	0.74783	0.19039	-0.19996
GHG_414	AT5G59430	c3	0.45317	0.84296	0.32438	0.14542	0.45256	0.85831	0.92431	0.80561	0.54885	0.082326	0.489	0.86837	0.7724	0.98677	0.48158	0.38498	0.30936	0.76648	0.928907	0.870248	0.48949	-0.177019	0.530377	0.876734	0.89569	0.913267	0.502648	-0.000640773	0.480472	0.701233	0.746252	0.871077	0.12723	0.237156	0.0958924	NA	0.6728	0.67369	0.46636	0.014559	0.56672	0.74684	1.0978	0.98992	0.32536	-0.056975	0.28761
GHG_500	AT1G08520	c3	NA	0.777649	0.429877	0.706579	0.14282	NA	NA	0.873398	0.782087	-0.149109	0.215929	0.674701	0.939111	0.935073	0.828744	-0.134916	0.24866	0.772481	0.188339	0.783896	1.25552	0.908177	-0.0216514	-0.0766734	0.469014	1.0283	1.10814	0.278731	0.357029	-0.258523	0.872211	0.630662	NA	0.559995	0.0697051	1.0881	0.089473	0.44112	1.098	0.32708	0.1787	-0.0027531	0.71748	0.98669	0.75723	0.00045775	0.4328
GHG_506	AT1G14280	c3	0.27324	0.64915	0.56541	-0.087823	0.081494	0.4463	0.92823	1.0821	0.48397	-0.077409	0.053061	0.6555	0.56856	0.69727	0.78835	0.19917	0.10537	0.68397	0.43787	0.52985	0.63516	-0.042626	0.091203	0.61577	0.83023	0.79544	0.64148	0.24764	0.15373	0.036613	0.66105	0.5696	0.92355	0.45503	-0.38888	0.90321	0.476996	NA	0.621924	-0.280698	0.322668	0.275218	0.749578	1.13703	0.827261	0.0162725	NA
GHG_508	AT1G19220	c3	0.0112548	0.709563	0.179688	0.824032	NA	1.82849	0.67527	0.856366	0.314637	0.490634	0.677736	0.391157	-0.0400176	1.73813	1.01424	0.935876	-0.424719	NA	1.249	0.56422	1.6175	0.63765	-0.0096352	0.5078	0.97507	0.39372	0.28282	0.35761	0.48318	0.59352	0.40372	1.0279	0.12473	1.2129	-0.87708	0.69224	0.68361	0.924573	0.538108	0.269927	0.415757	0.0712747	NA	0.870238	NA	-0.509818	0.1408
GHG_535	AT1G62380	c3	NA	0.706558	0.767132	0.171917	0.0856184	0.162623	0.341694	0.862083	0.94052	NA	0.123306	0.0598551	0.00321527	0.691384	1.05552	0.537801	0.254607	0.273424	0.1334	0.82687	0.83404	0.24316	0.25833	0.12848	0.28273	0.67909	0.7648	0.27889	0.1778	-0.13041	0.233	0.68686	0.91861	0.64582	-0.10179	0.4417	0.136695	0.565421	0.681569	0.473063	0.322798	-0.0609826	0.349097	1.05876	0.939058	0.246981	-0.0121227
GHG_550	AT1G77490	c3	0.375847	0.136313	0.371733	-0.00692376	0.424401	0.720647	0.832848	NA	0.55786	-0.135667	-0.275419	0.0775354	0.917177	1.06905	0.650546	0.41993	0.674975	0.927129	0.613029	0.421381	0.802135	0.49767	0.600803	-0.0115429	0.804883	0.925519	0.636042	0.347009	0.236494	0.149182	0.0487333	0.602866	NA	0.147646	0.480701	0.59911	0.78095	0.29022	0.67672	-0.034275	0.45157	0.43609	0.68356	1.1315	0.41584	-0.070618	-0.10084
GHG_552	AT1G78590	c3	0.027346	0.84864	0.99489	0.44151	0.11263	0.10795	0.11021	0.87771	0.96643	0.31704	0.21465	-0.138	0.2281	0.87409	1.1018	0.87971	-0.48814	0.73596	NA	0.436171	0.931353	0.230499	0.439045	0.55636	-0.487039	0.627738	0.993831	0.275158	0.132486	0.460801	0.220299	0.605439	0.899073	0.784208	-0.186906	0.512734	0.27448	0.70122	1.0014	0.59284	0.55886	-0.10039	0.30734	0.89488	1.0643	0.1222	-0.001271
GHG_559	AT2G25200	c3	0.343564	0.93561	1.0222	0.677382	0.127877	0.070005	0.628821	0.502442	0.910552	0.768405	0.453215	-0.134198	0.655536	0.474963	1.11587	0.495473	0.136698	NA	0.113598	0.805605	1.13567	0.597543	0.541864	-0.228115	0.018156	0.948968	1.04675	NA	0.204575	0.160006	0.522161	0.712119	0.948474	0.94668	0.432969	0.470233	0.31171	0.48607	0.9509	0.64316	0.4863	0.23464	0.29466	0.85754	0.8389	0.75435	0.17025
GHG_561	AT2G26070	c3	0.68711	NA	1.55662	-0.0796553	0.787931	-1.21698	-0.0917898	0.366086	1.22145	1.11667	1.30969	0.88445	0.489686	0.229741	1.09859	NA	1.37933	0.442829	0.47811	0.44183	1.1015	0.55015	0.84599	-0.60335	-0.4608	-1.0738	0.57224	0.78497	-0.12097	0.026737	0.18467	0.44835	2.1192	0.52609	1.433	0.85354	0.42267	0.57293	0.50267	1.248	0.022682	0.91718	0.1131	1.3493	0.23228	-0.1105	0.53785
GHG_564	AT2G30790	c3	0.46431	0.61744	0.70301	-0.35304	0.38227	0.39848	0.57365	1.0051	0.67025	0.19289	-0.060709	0.18565	0.58508	0.86788	0.57685	0.073976	0.52634	0.62802	0.438386	0.581289	0.578409	-0.16035	0.255781	0.366018	0.638107	NA	0.748981	0.00984663	0.125314	0.206525	0.587406	0.756004	0.691054	0.263906	0.565096	0.583081	0.424649	0.735502	0.656969	0.287395	0.278821	NA	0.651135	0.947454	0.656269	0.148503	0.258648
GHG_586	AT3G02150	c3	0.3471	0.75835	0.44762	-0.012964	0.87507	0.98316	0.68978	1.0272	0.40031	-0.0027906	0.73198	0.74464	0.87683	0.97568	0.78307	0.042453	0.64566	0.65257	0.48886	0.87902	0.49853	-0.0063275	0.98675	0.79729	0.7701	1.2868	0.56548	0.14564	0.57535	0.43846	0.62309	0.91462	0.64192	0.32155	0.2799	0.75866	1.01709	0.799976	0.675155	0.198051	0.799793	0.72306	0.653302	0.797242	0.789684	0.242998	0.341537
GHG_591	AT3G04720	c3	0.0735306	0.260306	0.778039	0.667772	-0.971531	0.836194	0.603105	1.54587	0.704501	0.11908	0.175068	-0.375221	0.386877	1.02189	NA	-0.166398	0.4947	0.527619	0.858687	0.0333773	0.396398	0.604017	0.322732	0.436761	0.0473245	1.09227	1.07817	-0.119641	1.18532	-1.47466	0.5411	0.121893	0.723911	0.0776071	NA	0.00271418	1.62956	-0.0110566	NA	-0.0803076	0.822433	NA	0.328398	0.798299	1.59318	NA	0.398638
GHG_597	AT3G16857	c3	0.023198	0.40253	0.90859	0.091207	0.59162	-0.35963	0.36577	1.0342	1.0554	-0.22681	0.75981	-0.53996	0.40384	0.99116	0.35826	0.70807	0.46469	0.56993	0.542576	0.559663	0.82074	0.26795	0.579067	0.0652978	0.164009	0.765335	0.639302	-0.322424	0.528336	0.153645	NA	0.694795	0.748423	0.413592	0.515722	0.446901	0.841298	0.249911	0.637184	0.310359	0.0292682	-0.177135	0.605757	0.964746	0.916549	0.396067	NA
GHG_615	AT3G47620	c3	-0.153725	0.609008	0.997168	0.51138	0.070925	0.499808	NA	0.872489	0.580215	0.283621	0.00836316	0.211182	0.396748	0.657135	0.860361	0.627426	0.630387	0.3455	-0.368507	0.510602	1.03758	0.513343	-0.0357287	0.092917	0.376731	0.621796	0.774641	0.280017	0.0505842	0.126058	0.232442	NA	0.884071	0.711943	0.634621	0.475701	0.62068	0.49969	0.92375	0.28535	0.11169	0.36333	0.37228	0.84063	0.88386	0.28479	-0.3099
GHG_616	AT3G49110	c3	0.094606	0.28152	0.58371	0.75729	-0.2863	0.45276	-0.12807	0.69667	1.2697	0.15266	0.40794	0.10925	0.15779	0.692	1.4269	0.0016131	0.060466	-0.20404	0.314493	0.36191	1.19294	0.577256	0.0347448	0.242294	-0.164306	0.638211	0.886737	0.422494	0.664613	NA	0.487332	0.117854	0.503005	0.374838	0.0108696	0.716829	0.18172	0.193274	0.431685	0.425031	0.265749	NA	0.0687352	0.381545	1.04261	0.550881	0.423687
GHG_650	AT4G34730	c3	0.47494	0.74047	0.10639	0.56082	0.38086	0.73684	0.46595	0.9368	0.71884	-0.030509	0.37817	0.41689	0.54488	1.1193	0.45461	0.083025	0.38627	0.58395	0.4268	0.52148	0.93525	0.53697	0.14407	0.31616	0.57542	1.2106	0.5817	0.36109	0.10674	0.081735	0.74068	0.79686	0.40277	0.28197	0.46733	0.57086	0.323993	0.592646	0.696905	0.304843	0.118666	0.255663	0.96114	0.999572	0.807313	-0.368287	-0.138336
GHG_676	AT5G16370	c3	-0.083972	1.0153	0.97594	0.55477	0.0080399	0.47881	0.52374	0.65406	1.0397	0.21894	0.34689	0.27497	0.027152	1.1872	0.65117	0.093361	0.7737	-0.00021726	0.348716	0.807143	0.73052	0.72401	0.372965	-0.140434	1.0326	NA	0.782306	0.0654106	0.096203	0.21724	0.279007	0.994556	0.776534	0.452988	0.878465	0.174222	-0.0646625	0.572321	0.662751	0.778913	-0.022639	0.0197202	0.0617641	0.893631	0.725718	0.145338	NA
GHG_706	AT5G49450	c3	0.32652	0.688223	1.01342	0.442117	0.239106	0.467718	NA	0.829728	0.708734	0.206676	-0.00514682	0.210468	0.411938	0.842903	0.948144	0.569551	0.0765448	0.238598	0.20122	0.53166	0.9886	0.60633	0.22252	0.30491	0.28271	0.31445	1.0089	0.42561	0.13828	-0.22814	0.017494	1.0695	0.90752	0.78476	0.2781	0.14925	0.20051	0.40235	1.02	0.45409	-0.18002	-0.094095	0.28387	0.98208	1.1126	0.32332	-0.10397
GHG_708	AT5G51910	c3	0.39872	0.379194	0.797034	-0.165469	0.012598	0.650729	1.0312	0.875742	0.760027	0.0602561	0.809653	0.290333	0.723744	0.963787	NA	0.533986	0.0299975	0.413146	0.72068	1.19873	0.53622	0.658843	0.567002	-0.274649	NA	1.1923	1.10501	-0.296277	0.387076	0.0284463	0.906722	0.309914	1.00138	-0.0919144	0.797386	0.347954	0.24249	0.86895	0.64965	0.033885	-0.010309	-0.48368	0.79533	1.1673	0.97768	0.10916	-0.23173
GHG_736	AT3G17330	c3	0.2759	1.0418	0.41951	-0.040701	0.58978	0.55799	0.94341	0.21775	1.0696	-0.27641	1.0336	0.58732	0.87245	0.42245	0.23879	0.31095	0.65432	1.0084	0.8348	0.55916	0.60917	0.77323	-0.34017	0.58934	0.93112	1.2732	0.14302	0.45014	0.88226	0.022086	1.6368	0.27129	-0.02295	0.22411	0.25802	0.83223	0.71863	0.68467	0.69971	-0.051119	0.55661	0.53467	0.97492	0.91322	0.19598	-0.40028	-0.4442
GHG_752	AT1G80460	c3	0.22642	0.73754	0.93649	0.57396	0.36883	0.14217	0.18575	0.65546	0.81395	0.33795	0.67806	-0.0092655	0.52896	1.1948	1.0805	0.59084	-0.0076104	0.34022	0.244228	0.654269	0.881335	0.893507	0.68908	-0.136329	0.431978	0.893708	1.17422	0.390734	0.292016	0.0195348	0.251908	0.726264	NA	0.795326	0.0955973	0.418776	NA	0.50649	0.940066	0.491669	0.555099	-0.00770085	0.0693388	0.765002	0.955704	0.454226	0.23478
GHG_756	AT5G50950	c3	0.649757	0.755742	NA	0.138055	0.30423	0.394355	0.508735	0.984173	0.594766	0.117545	-0.0147263	0.363643	0.669481	0.923973	0.643582	-0.0951194	-0.315105	0.517179	0.284785	0.836628	0.467844	0.337439	0.380082	0.0809709	0.781463	1.0564	0.560346	0.327232	-0.130758	0.623391	0.366527	1.04981	NA	0.340156	-0.0513108	0.629764	0.435116	0.612033	0.614649	-0.0792424	0.360128	0.610656	0.596435	0.912246	NA	0.275524	-0.241922
GHG_010	AT1G06670	c4	0.489466	0.902535	0.267654	-0.323554	0.24466	1.21615	0.696843	0.606636	0.380878	NA	1.00256	1.1502	0.436987	0.582939	0.129595	0.243605	-0.658335	0.712985	0.65332	0.82264	0.35519	0.02949	0.069736	1.0695	0.74746	0.99994	0.066237	-0.014704	0.75117	0.93402	0.69862	0.32683	-0.71398	0.075589	0.4025	1.2061	0.676679	0.252931	0.124275	-0.123857	0.154774	0.638926	0.894111	0.822881	-0.182478	-0.0419626	NA
GHG_019	AT1G12580	c4	0.196195	0.428679	0.337049	-0.372822	0.20156	0.355615	0.47582	0.949081	0.644163	0.278148	0.339976	0.705417	0.731368	0.875501	0.388943	NA	0.558471	0.954189	0.89304	0.63123	0.26072	0.21631	0.39948	0.91396	0.74486	1.1235	0.27211	-0.53104	0.64221	0.27551	0.96534	0.94119	0.57186	-0.10499	0.13013	0.50293	0.60219	0.58812	-0.011026	-0.0081179	0.58897	0.78832	0.72797	0.91536	0.50279	0.27768	0.23348
GHG_021	AT1G12820	c4	0.719332	0.639489	0.0825856	0.141655	0.576677	0.783942	0.993658	0.450405	-0.0767072	0.052391	0.847785	0.727568	0.937346	0.830307	0.135294	-0.00276043	NA	1.0066	NA	0.911606	NA	0.191107	0.458733	0.666847	0.75214	1.24246	0.279177	0.549755	0.452139	0.677512	0.721545	0.537946	-0.214791	-0.127724	0.386556	0.850562	0.63841	0.32977	0.15532	0.014022	0.53682	0.49712	0.93176	0.92341	0.18444	-0.0075445	0.15021
GHG_025	AT1G16700	c4	0.64781	0.60415	0.1969	-0.22143	0.80225	0.68165	1.2734	0.68108	0.52419	0.19785	0.29281	0.55498	0.50287	0.61845	0.35467	0.35934	0.88573	0.71594	0.561137	0.790761	0.259644	0.0803984	0.721276	NA	1.11177	0.502558	0.116653	0.121406	0.629455	0.758834	0.664539	0.56266	0.304745	0.105728	0.84618	0.445931	0.65487	0.72207	0.17758	0.24944	0.69794	0.61143	1.0726	0.90627	0.65279	-0.12153	1.3027
GHG_051	AT1G31970	c4	0.77458	0.84476	0.2477	-0.081939	0.2583	0.95379	0.93838	0.80395	0.39471	0.065092	0.53649	0.84514	0.67222	0.59911	0.33437	-0.10834	0.0087911	0.9256	0.53564	0.6961	0.24566	0.21573	0.17784	0.8172	1.0221	1.2027	0.18116	0.24274	0.3919	0.40208	0.95787	0.58852	0.071033	0.19254	0.014869	1.0571	0.703092	0.634957	0.496529	-0.0972168	0.0997915	0.554441	0.93085	1.0148	0.280626	-0.00825537	NA
GHG_060	AT1G44575	c4	0.50955	1.0791	-0.055396	-0.34678	0.62062	0.75011	0.78033	0.060662	-0.35856	0.62495	0.36084	0.56988	1.2259	1.1573	0.76048	-0.21844	0.4047	0.96275	-0.0499857	0.735166	0.311673	0.295922	0.775421	NA	1.37865	1.38308	0.849562	-0.101058	0.317242	0.260332	0.523335	0.759194	0.265764	0.144687	0.262811	1.23845	1.64482	-0.218271	0.360051	0.920166	0.489565	0.926089	1.14805	0.416944	0.310923	-0.279928	NA
GHG_062	AT1G48300	c4	0.66201	0.77297	0.73549	0.36182	0.55362	0.6039	1.1485	1.0842	0.29372	0.42481	0.784	0.75974	0.47467	0.36979	0.7886	0.44056	-0.022009	0.73051	0.80648	0.61617	0.26556	0.25598	0.89715	0.69634	0.98363	1.0767	0.1682	0.37589	0.7223	0.74158	0.75157	0.82899	0.58011	0.54334	-0.14315	0.80009	1.0762	0.92406	-0.056576	-0.11578	0.59282	0.29453	0.76712	1.0454	0.84711	0.39872	0.93602
GHG_063	AT1G48650	c4	0.857432	0.739322	NA	0.208839	0.565599	1.12697	0.948482	NA	0.919021	-0.000485571	0.748671	1.36634	0.425747	0.43686	0.0330515	-0.0849509	-0.249317	0.859378	0.77583	0.63165	0.43565	0.09455	0.33925	0.92933	1.153	0.67264	0.15166	0.43562	0.87851	0.7838	0.77783	0.64225	-0.18119	0.075344	-0.51284	0.98467	0.76132	0.20338	0.35488	0.055113	0.37164	0.40613	0.7112	0.73535	-0.06917	-0.014323	0.39499
GHG_074	AT1G59760	c4	0.873802	0.877094	0.376654	-0.229802	0.811319	1.29967	1.85267	NA	0.759897	0.398816	1.01025	0.597449	0.388388	0.679759	0.417273	0.730661	-0.260973	0.600545	0.68543	0.68834	0.79339	0.14653	0.48885	0.67156	0.51206	1.0617	1.363	-0.0060722	0.40599	0.47843	0.90359	0.60358	0.16939	0.8728	0.23439	1.4665	0.51118	0.83228	0.17353	-0.57379	0.85268	0.34431	1.1999	1.0062	0.17234	-0.18007	0.27248
GHG_075	AT1G59990	c4	0.54211	0.98315	0.80049	0.47244	0.053813	0.6976	0.90209	1.1478	1.1352	0.30943	0.08846	0.63625	0.48584	0.85252	0.82048	0.092901	-0.016188	0.47139	0.21465	0.53696	0.808	0.20361	0.15445	0.72934	0.61791	0.82129	0.24574	0.53668	0.65627	0.60287	1.3172	0.75276	0.59722	0.52253	-0.27382	1.4322	0.628556	0.771564	0.852772	0.513412	0.0519691	0.292732	1.05826	0.922422	0.774875	0.441498	0.293668
GHG_090	AT1G72370	c4	0.80491	1.1449	0.2894	0.23423	0.13799	0.78968	0.76331	0.7935	0.72895	-0.1182	0.34193	0.79634	0.74009	0.7153	0.33722	-0.17607	1.0214	0.75709	0.48047	0.67975	0.63183	0.51176	0.24186	0.54364	0.9115	1.1212	0.69124	0.5157	0.54503	0.28384	0.96439	0.59588	0.051199	-0.080006	0.62443	0.78832	0.33384	0.81054	0.89218	0.097743	0.014435	0.41178	0.8965	0.85727	0.50827	0.14964	-0.14679
GHG_100	AT1G77760	c4	0.628359	0.910004	0.367119	NA	0.385338	0.804514	0.85769	0.900401	0.436885	-0.00165924	0.511826	0.808152	0.789595	NA	0.384213	0.126925	0.300957	0.907798	0.72925	0.74249	0.52471	-0.0056805	0.29536	0.8702	0.96199	0.99858	0.55197	0.066765	0.2363	0.82024	0.85662	0.85026	0.4543	0.12104	0.41053	1.016	0.622086	0.80038	0.551165	0.022014	0.412204	0.929023	0.964131	0.973691	0.374974	0.0557405	0.215192
GHG_104	AT2G01350	c4	0.99345	0.34873	0.090077	-0.30717	0.80022	0.58654	1.1966	0.50233	0.27441	0.60249	0.71649	1.0306	0.38209	0.29877	0.31319	0.13252	0.1081	0.35162	0.514115	0.383889	0.406384	0.521451	0.718692	1.41625	0.123965	NA	-0.356482	0.0365397	1.10047	1.19912	0.690132	0.233951	0.655492	0.160056	0.187741	0.545157	0.712961	0.619025	0.00809158	-0.242701	0.802657	0.361179	0.845174	0.245585	0.244508	0.327496	1.94512
GHG_147	AT2G37040	c4	0.79194	0.6816	0.18994	0.05898	0.57792	0.94068	0.98158	0.69372	0.35724	-0.098768	0.65083	0.82277	0.90747	0.72102	0.31331	0.080939	0.46067	0.88939	0.78337	0.6943	0.23255	0.02638	0.6214	0.8475	0.99583	0.83137	0.31201	0.13342	0.47212	0.87885	0.90638	0.65077	0.2187	0.041253	0.50027	0.87479	0.758984	0.573799	0.281122	0.0839701	0.56128	0.840193	0.973433	0.772416	0.271187	0.00772518	0.301194
GHG_168	AT2G47250	c4	1.37981	1.06095	0.154268	0.888912	0.357147	0.865062	0.750928	0.424635	0.833835	-0.332905	1.49334	1.08025	0.451535	0.935264	0.913819	NA	-0.325939	0.325938	0.097399	1.0007	0.68259	0.7768	-0.4254	0.90968	1.0329	1.4246	0.92102	0.19008	0.91974	0.43024	1.1735	-0.016308	0.13132	0.18506	-0.4936	1.2396	0.14692	0.90698	0.98966	0.079436	0.13679	0.46669	1.1591	0.87607	0.26698	0.2573	-0.64524
GHG_177	AT3G02780	c4	1.25063	0.247491	-0.0170409	-0.45019	1.30511	0.601075	NA	1.03165	0.721651	-0.207166	0.215614	1.57801	0.480474	-0.0502143	0.390552	0.584361	1.39347	-0.128192	0.33959	-0.41619	0.24365	-0.8401	1.0293	1.6733	0.5266	0.96468	0.5771	0.35758	1.2952	0.49294	-0.15696	0.22038	0.56004	0.17928	0.97176	0.61187	0.7705	0.443747	-0.106524	-0.177523	0.663657	0.556454	1.17244	0.24936	-0.000680926	0.541061	1.76903
GHG_188	AT3G13920	c4	0.82032	0.5765	0.30716	-0.27893	0.26926	1.1372	0.97691	1.0841	0.5144	0.067137	0.42353	0.87463	0.6009	0.77341	0.36447	-0.021555	1.0165	0.92491	0.647245	0.697034	0.447931	0.253901	0.229223	0.873814	0.858685	0.909038	0.366253	0.0934395	0.798699	0.555279	1.03091	NA	0.580941	-0.0591333	1.04591	0.719573	0.60206	1.0463	0.41964	0.32644	0.012399	0.46772	1.0838	0.9962	0.44296	-0.13679	0.72454
GHG_197	AT3G19760	c4	0.99959	1.1427	0.14141	0.236	0.61716	0.82876	0.4646	0.94584	0.5239	-0.37855	0.74292	1.1705	0.72254	0.89345	0.56589	-0.37629	0.21247	0.69868	0.44868	0.89187	0.14655	-0.061857	0.83593	0.78312	1.1225	0.97993	0.36879	0.50498	0.74882	0.82069	1.2229	0.58741	-0.086792	0.12937	0.064022	0.64462	0.501526	0.735855	0.584419	-0.288894	0.588178	0.591624	1.00501	0.857516	0.38429	-0.136183	1.18964
GHG_201	AT3G22330	c4	0.392619	0.832489	0.489983	-0.0258224	0.223325	0.646668	0.949099	0.78731	NA	0.069932	0.490325	0.825789	NA	0.366138	0.42929	-0.0700281	0.595028	0.730217	0.372772	0.56763	NA	0.290233	0.213037	0.851742	0.927078	NA	0.09718	0.252282	0.456336	0.695312	1.0911	0.475196	0.15545	-0.0363585	0.784849	0.894463	0.62182	0.70708	0.48265	0.0070356	0.36671	0.46188	0.8382	0.91189	0.29774	0.12454	0.42704
GHG_204	AT3G24170	c4	0.708578	NA	0.133046	0.00305006	0.544599	0.865826	0.995783	0.904518	0.464266	0.169855	0.632036	0.79101	0.87539	0.820977	0.244492	0.0563676	0.616071	NA	0.79574	0.7335	0.21631	0.05337	0.64664	0.78159	0.96106	0.85117	0.36542	0.062961	0.57539	0.82344	0.88032	0.79018	0.15126	0.090452	0.56446	0.86233	0.77298	0.75245	0.28087	0.0053454	0.56497	0.87471	0.97824	0.87315	0.31787	0.068509	0.65366
GHG_210	AT3G44720	c4	0.834367	0.886139	0.181449	NA	0.737135	0.787121	0.906175	0.711138	0.439692	0.28319	0.831571	0.708105	0.922745	0.582922	0.207367	0.0659906	0.761646	0.755664	0.787892	0.733078	0.12774	0.166903	0.642227	0.963685	1.00203	0.876844	NA	0.267705	0.597909	0.881999	0.743456	0.590954	0.1175	0.187706	0.966902	0.721705	0.780054	0.647484	0.304982	-0.092812	0.77408	0.955843	1.01694	0.593064	0.172028	0.187171	0.671917
GHG_223	AT3G52960	c4	0.83255	0.45966	-0.13034	0.086562	0.70385	1.0001	0.75554	0.27381	0.21119	0.073855	0.35922	1.024	0.92296	0.56782	0.19472	-0.13069	1.0104	0.69028	0.6865	0.4873	0.098703	0.23513	0.68989	0.74892	0.91348	0.52942	0.21063	0.17215	0.66093	0.78413	0.91719	0.45636	-0.17191	0.073841	0.60595	0.80686	0.54956	0.73802	0.33773	-0.089748	0.73765	0.80448	0.80652	0.53069	0.19669	-0.14858	1.1977
GHG_228	AT3G56010	c4	0.670618	0.224467	-0.124541	NA	1.26174	0.280763	1.05555	0.458803	0.0368295	-0.110478	0.0259939	0.975985	0.971201	0.903773	0.14673	0.110755	1.13273	0.784167	0.49704	0.6432	0.51725	0.15714	0.81701	0.75114	0.47521	0.0016694	-0.40172	0.13922	0.49864	0.60647	0.88115	0.86026	0.47088	-0.27542	0.98249	0.76036	0.71732	0.04741	0.85441	0.26014	0.78113	0.10436	0.72002	1.1714	-0.012398	0.053452	-0.00056875
GHG_234	AT3G61240	c4	0.4283	0.86531	0.028075	-0.57621	0.34702	0.9536	1.0821	0.74999	0.32332	0.53445	0.88448	0.94754	0.45479	0.89487	0.65414	0.7037	-0.19479	1.02	0.74492	0.95882	-0.04247	0.11054	0.5293	1.4502	0.62081	0.59937	-0.13258	0.039776	0.92573	0.78884	0.68893	0.64343	0.41628	0.4884	0.20916	1.0612	0.684916	0.922048	0.0537241	0.471256	0.469651	0.282537	0.791974	0.93156	NA	-0.332245	1.17753
GHG_235	AT3G62250	c4	NA	1.00788	0.157319	-0.0182856	0.258471	0.655903	0.79241	0.712435	0.375783	-0.038135	0.410909	0.746835	NA	0.73328	0.183	-0.1673	NA	0.82536	0.45296	0.68281	0.29523	0.29277	0.34247	0.72745	0.88813	0.78598	0.17702	0.25647	0.49612	0.49533	0.99448	0.58254	-0.042894	0.065311	0.48813	0.67557	0.46409	0.86182	0.57712	-1.8605e-05	0.27862	0.52604	0.81714	0.79973	0.28148	-0.17491	0.37724
GHG_236	AT3G62310	c4	0.3028	1.1153	0.19744	-0.047539	0.48058	1.091	0.67072	0.71471	0.38778	-0.02564	0.8345	0.93384	0.89332	0.66956	0.50235	-0.018049	0.25256	0.9275	0.688486	0.891057	0.499626	0.200093	0.0919067	1.05576	0.813347	0.720012	0.116021	NA	0.572416	NA	0.671265	0.716534	0.482819	0.307697	0.248344	1.12547	0.614685	0.894677	0.320656	-0.226508	0.445263	0.799548	0.996439	1.02886	0.318243	-0.00423585	NA
GHG_250	AT4G09730	c4	0.49415	0.92637	0.40033	0.71477	0.16617	0.66328	0.7456	0.91159	0.90614	-0.18207	0.34548	0.59136	0.81535	0.91519	0.67644	-0.1014	0.51557	1.0213	0.59925	0.72947	0.54991	0.50772	0.173	0.66302	0.78751	0.88504	0.57451	0.14359	0.49999	0.43636	1.0405	0.58568	0.59827	0.072931	0.64671	1.0321	0.65886	0.82885	0.85901	-0.036447	-0.18062	0.48277	1.0133	1.299	0.55952	0.26691	-0.23999
GHG_251	AT4G10180	c4	0.65688	0.1972	0.35825	0.29937	0.25224	0.97195	0.39225	1.1371	0.82324	0.62085	0.15315	0.82891	1.2087	0.86263	0.17491	-0.43564	0.69185	1.3517	1.56273	0.0469109	0.273423	-0.0985231	0.994005	0.591937	0.720149	1.09024	NA	0.332993	0.84032	0.512104	0.663096	0.8373	0.743986	-0.401207	1.12281	0.853519	1.09716	0.386654	0.967436	-0.237093	0.925225	0.542444	0.868044	1.49815	0.514003	NA	0.407171
GHG_258	AT4G16680	c4	0.3892	0.81849	0.45054	0.21518	0.25534	0.6628	0.64003	0.82672	0.44692	0.12348	0.67289	0.65028	0.22822	0.95471	0.07796	0.70799	-0.16002	0.91332	0.8076	0.55122	0.17242	0.54205	0.25388	0.55288	0.46198	0.32844	0.48315	0.36934	0.18946	0.32008	0.7107	0.75032	0.49823	0.25449	0.45596	1.1718	0.34953	0.5843	0.056363	0.39186	-0.086836	0.27926	0.8738	0.50551	0.25539	0.53897	0.73835
GHG_270	AT4G23100	c4	0.62379	0.73281	0.34076	-0.039132	0.68993	0.94399	0.85281	0.69284	0.54712	0.18248	0.61317	1.1856	0.65276	0.47044	0.42013	0.068957	0.31096	0.46395	0.806169	0.926344	0.174015	0.128184	0.798444	0.785462	0.8384	NA	0.0991381	0.0609966	0.728785	0.793645	0.845532	0.892305	-0.0395982	0.29641	0.19559	0.925303	0.880865	0.314592	NA	-0.101007	0.869871	0.679009	0.813168	0.765346	-0.0422106	-0.270012	NA
GHG_291	AT4G32660	c4	1.0356	0.4577	0.39165	0.16919	0.57616	0.30141	-0.082462	1.3586	-0.7073	0.068943	0.53376	1.1095	0.83607	0.37965	0.95859	0.36585	0.2835	0.86004	0.957954	1.37486	NA	0.0753163	1.49695	0.41461	0.482556	1.12875	0.545817	-0.350488	0.452658	0.731035	0.56795	-0.35258	-0.562476	0.328306	0.60512	0.946356	0.951302	-0.131299	0.536959	-0.41779	-0.255632	0.74213	1.06095	0.884925	-0.254136	0.129906	0.244882
GHG_302	AT4G38950	c4	NA	0.565955	-0.0831024	0.00635129	0.62763	1.04258	0.837726	0.569606	-0.08912	NA	0.853294	1.32824	0.40043	0.67966	0.309357	0.465305	-0.0395005	0.597393	0.83036	0.71653	0.0032191	-0.14396	0.74978	1.1991	0.83945	0.57342	-0.029383	-0.012426	0.86903	1.0001	0.90477	0.5888	-0.16081	0.23511	-0.11416	0.91514	0.87186	0.43728	-0.057989	0.1856	0.73595	0.79986	0.8583	0.72477	0.15005	-0.10557	0.5549
GHG_314	AT5G09330	c4	0.705403	0.276502	-0.0170688	0.0609033	0.358292	0.621682	0.803435	0.736492	0.578253	-0.173415	1.07437	0.584953	0.847736	0.681025	0.73539	0.84681	-0.0824637	NA	0.690256	0.590426	0.424268	0.114161	0.990393	1.06843	0.582934	0.295343	0.188896	0.0880735	0.668191	0.0747637	0.992533	NA	0.565709	-0.319916	0.888987	0.949294	0.666555	0.578485	-0.161507	0.183178	0.631578	0.672619	0.732677	NA	0.530545	-0.195353	0.472519
GHG_322	AT5G13110	c4	0.68711	0.59818	0.059214	-0.072522	0.61112	0.7673	0.99079	0.50446	0.27153	0.22401	0.69665	0.87184	0.77306	0.79215	0.015074	0.33992	0.36405	0.6045	0.87968	0.54362	0.10273	0.24666	0.60417	0.94338	0.98365	0.74684	0.036277	-0.17589	0.53989	0.58914	0.88875	0.71718	0.050441	-0.077382	0.71822	0.76107	0.80984	0.5288	0.27809	0.10107	0.44029	0.98585	0.90617	0.82077	0.06091	-0.20157	0.53497
GHG_334	AT5G23060	c4	0.65517	0.69105	0.13109	-0.1339	0.57276	0.85678	1.0152	0.80471	0.30626	0.062042	0.51127	0.77531	1.0371	0.80549	0.21126	0.13378	0.86643	0.9178	0.80836	0.73004	0.21981	0.09779	0.67724	0.82717	0.96008	0.86142	0.2508	0.16733	0.575	0.73147	0.92553	0.7258	0.15298	-0.026641	0.67386	0.86157	0.75171	0.82247	0.35832	0.15779	0.65758	0.76251	0.93715	0.90646	0.28068	-0.022415	0.64371
GHG_345	AT5G33320	c4	0.93374	1.0418	0.23594	0.1923	0.70945	0.85142	0.74905	0.60468	0.56926	-0.10865	0.52302	0.90691	0.90018	0.70752	0.18901	-0.19843	0.86302	0.92257	0.4612	0.69627	0.34841	0.36034	0.72114	0.4528	1.2384	1.068	0.33783	0.44121	0.76765	0.96562	0.8754	0.69009	-0.46449	0.14997	0.81579	0.66726	0.759645	0.36144	0.46999	-0.319627	0.369092	0.785632	0.928566	0.84524	0.0818038	0.048804	-0.0189954
GHG_350	AT5G40770	c4	0.6675	0.8513	0.35693	0.13714	0.077863	0.53238	0.90325	1.0269	0.68845	0.065806	-0.025032	0.62865	0.78338	0.53402	0.39597	-0.10488	0.84087	0.75327	0.271029	0.581216	0.383649	0.391721	-0.102331	NA	0.863018	0.600294	0.2635	0.358898	0.608457	0.504881	1.01222	0.536939	0.191194	0.130148	0.905187	0.736921	0.37036	1.1062	0.62656	0.051615	0.26516	0.39892	0.8018	0.85035	0.66253	0.19056	0.76737
GHG_352	AT5G42980	c4	NA	0.412248	0.567334	-0.0962457	0.500107	0.956686	1.23734	1.03037	0.463576	0.171232	0.497226	0.922053	0.375392	0.496299	0.339669	0.662695	0.378333	0.529355	0.80562	0.65944	0.41864	-0.16747	0.51793	1.1129	0.90944	0.45386	0.12502	0.051987	0.70583	0.80785	0.80339	0.8046	0.60695	0.18105	0.28259	0.94505	0.79159	0.72107	0.12422	0.21709	0.53295	0.63779	0.94923	0.79476	0.57825	0.076653	1.3066
GHG_360	AT5G48880	c4	0.70203	0.12072	0.30349	0.10922	0.40753	0.77554	0.98619	0.33885	0.14342	0.15208	0.2598	0.70085	0.75737	0.24111	0.13462	-0.042813	0.4061	0.7439	0.67813	0.20265	0.12524	-0.12747	0.2064	0.81513	1.0079	0.2442	0.18702	0.10216	0.36211	1.1145	0.8501	0.31878	0.11401	0.12533	0.22039	0.69347	0.73635	0.26419	0.23337	0.068185	0.31701	0.85437	0.90198	0.24934	0.28901	0.06304	0.42121
GHG_395	AT4G30010	c4	0.79081	0.5051	0.030429	-0.37029	0.58476	0.64403	1.2479	0.98833	0.48883	-0.0080037	0.81156	0.563	0.52299	0.52548	0.29031	0.1266	1.419	0.6778	0.615553	0.749356	0.460678	0.299139	NA	0.905446	1.02343	0.455288	0.0235565	0.303282	0.331797	0.518557	0.901013	0.692276	0.426818	0.2713	1.24974	0.279342	0.45421	0.87319	0.3158	0.11466	0.65921	0.54392	0.94595	0.79424	0.67023	-0.11594	1.3935
GHG_427	AT3G54640	c4	0.92309	1.3009	0.65858	0.2608	0.41644	0.63483	1.1307	0.39759	0.68035	0.13683	0.79958	1.0084	0.44491	0.73423	0.085345	-0.51615	0.43254	0.42236	0.7991	0.68771	0.49923	0.51355	0.15876	0.62181	0.70039	1.1892	0.41806	0.27021	0.81498	0.50278	0.39531	0.53735	-0.07723	-0.48651	1.4585	0.94807	0.94491	0.25308	0.36695	0.047388	0.54196	1.0774	0.77876	0.031463	0.18809	0.14651	-0.16463
GHG_451	AT1G04510	c4	1.11424	0.770844	NA	-0.303014	0.529111	0.492709	1.19224	0.235195	0.758301	0.298805	0.448885	0.821984	1.04294	0.572721	0.609342	0.0583926	0.644822	0.451744	0.876827	0.578533	0.461678	0.0279375	0.908435	0.990363	0.772638	0.799455	0.501224	0.515653	0.578913	0.56721	0.771941	NA	0.303204	0.00872443	0.447039	0.910468	0.69015	0.81245	0.55385	0.14248	0.085233	0.55749	1.0784	0.7844	0.61241	0.060678	0.67148
GHG_459	AT5G43960	c4	0.572937	0.614197	-0.409323	0.566255	0.177612	0.79917	0.854155	NA	0.190932	-0.210567	0.95815	1.06199	0.772723	0.317368	0.206651	-0.0197471	0.95433	0.960404	0.579639	0.563678	0.453389	0.404728	0.455077	0.7152	0.616668	0.727483	0.0365482	0.408982	0.869297	NA	1.11745	-0.148416	-0.154625	-0.023396	0.427894	0.882939	0.805385	0.480893	0.597742	-0.0900341	0.368678	0.549848	0.819913	0.36808	-0.59607	-0.0575337	-0.356708
GHG_463	AT1G73730	c4	1.0777	0.668077	0.197208	-0.209448	0.42	1.04487	1.16238	0.78722	0.226242	0.25934	0.359423	0.706978	0.0810371	0.763121	0.574268	NA	-0.0612548	0.648605	0.64215	0.85756	0.47573	-0.45233	0.47782	0.82937	0.62287	0.45828	0.52174	0.16795	0.54608	0.59402	0.98308	0.70977	0.61974	0.67195	0.14416	1.0192	0.613121	0.446118	0.316904	0.258984	0.820502	NA	0.970317	0.688362	0.405767	0.18558	0.296956
GHG_478	AT1G71880	c4	0.65416	0.93508	0.47166	0.20985	0.49993	0.67129	0.89597	0.60928	0.36222	0.038237	1.0378	0.61184	0.97728	0.61826	0.13996	-0.19146	0.44156	0.86011	0.47619	0.91125	0.28881	0.087451	0.61465	0.72964	0.74645	0.94136	0.14	-0.0096436	0.50383	0.83972	1.0133	0.68056	0.17037	0.10881	0.71133	0.889	0.50305	0.75772	0.31076	0.022138	0.61213	0.75659	0.79933	0.76188	0.21004	0.28484	0.074641
GHG_493	AT1G01710	c4	1.1898	0.5049	0.97547	-0.31244	0.57891	0.24131	-0.027399	1.2925	0.20316	0.60669	0.54207	2.0163	0.66482	1.2365	0.018718	0.97507	0.3609	0.21588	0.090122	0.56476	1.0901	-0.16325	-1.0181	0.44166	1.6534	0.48742	1.4473	-0.46099	0.64405	1.4083	1.6593	0.91086	0.74326	0.27392	0.24483	1.2662	0.825239	1.48468	0.574201	0.706079	1.20597	0.513723	1.00723	0.829407	0.794262	-0.538987	NA
GHG_502	AT1G09690	c4	NA	0.947797	0.631298	0.147478	0.658184	1.26123	0.45797	1.20724	0.493449	-0.322472	0.334601	0.809185	0.796617	0.998551	-0.168491	0.0778541	0.404654	0.820004	0.56039	0.68496	0.84249	0.28743	0.34838	0.42554	1.0781	1.0686	0.64259	0.24353	0.75807	0.34945	1.3647	0.45982	0.30146	-0.54593	0.54594	1.4078	0.333246	1.09235	0.123118	0.232315	-0.174583	0.157234	1.06266	NA	0.566377	0.057358	1.16758
GHG_505	AT1G13440	c4	0.84765	0.474793	NA	-0.148056	0.522964	0.70217	0.994509	0.905081	0.177678	0.0851199	0.807438	1.0289	NA	0.610442	0.0784607	0.186116	0.608145	0.75363	0.83422	0.470463	0.063028	0.192488	0.647444	NA	0.813281	0.828432	0.352626	0.166486	0.596494	0.570305	0.838571	0.423162	0.0283612	0.0405275	NA	0.606589	0.72168	0.6408	0.0456	0.16963	0.51711	0.6581	0.99036	0.83348	0.18209	-0.032439	0.82508
GHG_511	AT1G21440	c4	0.47526	0.58399	0.65586	0.14022	0.56557	0.75335	0.67503	0.94432	0.74607	0.19348	0.469	0.58247	0.62109	0.56563	0.27271	0.44875	0.41381	0.63308	0.528666	1.145	0.258761	0.0716268	0.0898642	NA	1.00585	1.01545	0.35704	0.158783	0.251828	1.05938	0.614202	0.987626	0.530055	0.682411	0.380199	0.513977	0.678559	0.957046	0.399563	-0.346968	0.313808	0.852652	0.830611	NA	0.0908563	0.470112	0.56388
GHG_514	AT1G25550	c4	0.830295	0.976619	0.550208	-0.0565567	0.601293	0.188565	0.820901	0.813768	0.419184	0.173701	NA	0.539205	0.876964	0.58617	0.57854	-0.345304	0.568451	0.61407	0.4343	-0.079925	0.49762	0.63462	0.91207	0.87552	0.88342	0.61982	0.58755	0.33414	0.4575	0.44068	1.1889	0.34858	0.44307	-0.095172	0.74052	0.83959	1.0395	0.48659	0.85331	-0.56113	0.37117	0.38151	0.92698	1.1272	0.44977	-0.020503	0.62015
GHG_520	AT1G36730	c4	0.68724	0.86809	0.22539	-0.23832	0.28553	0.83348	0.82208	0.81686	0.22734	0.048439	0.46537	0.67082	0.74314	0.56366	0.32229	0.42303	0.38401	0.67744	0.54621	0.49236	0.30575	0.095967	0.47821	0.80099	0.87437	0.83562	0.36775	0.055546	0.62425	0.4703	1.1456	0.42264	0.014342	0.24055	0.063792	0.99162	0.51395	0.35961	0.24549	0.1638	0.53913	0.64407	1.073	0.86113	0.14298	-0.058676	0.33318
GHG_527	AT1G55150	c4	1.0883	0.99612	0.71529	-0.52899	0.10378	0.92968	0.64994	0.30388	1.3026	-0.01794	0.73884	1.3995	0.24072	0.97034	0.58229	-0.11904	0.1268	0.5832	-0.70212	1.0648	0.16468	-0.092182	-0.23173	0.79314	0.84365	1.0739	0.76405	0.41876	1.8009	0.35172	0.94292	0.99026	-0.088652	0.36847	0.95908	0.64361	0.819213	1.29239	-0.124585	0.173176	1.12054	NA	0.455807	0.624304	0.563643	0.0503175	1.18429
GHG_529	AT1G56070	c4	0.94319	1.2692	0.16485	0.35935	0.41909	0.89106	0.51926	0.63154	0.4213	-0.12533	0.9125	1.0955	0.80238	0.90125	-0.028302	-0.50266	0.61157	1.0127	0.66441	0.7828	0.40659	0.49218	0.49174	0.71383	0.80723	1.309	0.13186	0.60585	0.85438	0.74199	1.1004	0.37865	-0.64761	-0.10567	0.52691	1.0439	0.465282	0.559845	0.75771	-0.132206	0.117828	0.331572	0.975104	0.547949	0.0321695	0.482847	NA
GHG_531	AT1G56580	c4	0.81341	0.60795	0.32009	-0.08327	0.94227	0.69041	0.91122	0.8377	0.26352	0.19884	0.39211	0.81127	0.85207	0.71878	0.077491	0.32294	0.80622	0.88496	0.71849	0.64486	0.061228	-0.036429	0.55909	0.87405	1.0108	0.66701	0.19372	0.20522	0.63743	1.1901	0.77841	0.82007	0.29203	0.27634	0.56088	0.91465	0.899786	0.844074	0.293835	0.128544	0.721436	1.27664	0.921779	0.846679	0.231219	0.0876287	0.711101
GHG_545	AT1G72300	c4	0.70843	0.6925	0.60407	-0.28175	0.59295	0.96326	0.87159	0.72123	0.7582	0.49773	0.94222	1.0184	0.77429	1.0781	0.14742	-0.039723	1.0612	0.95333	0.80437	0.64811	0.46966	0.12633	1.1829	0.76006	0.628	1.0502	0.32936	0.72665	0.61409	0.29328	0.90693	0.92232	0.3089	0.38548	0.92253	0.98418	0.6222	0.57777	0.38828	0.33798	0.68903	0.86023	1.3556	0.92973	0.74755	0.041924	0.85497
GHG_547	AT1G74030	c4	0.39358	0.74713	0.41095	0.505	0.57973	0.26306	0.94956	0.78023	0.39659	0.036826	0.48268	0.41877	0.66907	0.79631	0.54766	0.4808	-0.43557	0.95366	0.61372	0.97338	0.75181	-0.2323	0.90312	0.58149	0.67359	0.63273	0.50706	-0.43991	0.84262	0.53078	1.2188	0.7391	-0.0068039	-0.42912	-0.057717	1.1738	0.44706	0.69273	0.41248	-0.57689	0.12565	0.28981	1.3015	0.50626	0.6516	0.41214	-0.1502
GHG_548	AT1G74060	c4	0.6224	1.2907	0.49483	0.35103	0.23887	0.85369	0.71269	0.62339	0.73529	-0.50671	0.5586	0.41274	0.79247	1.0884	0.34039	-0.15187	0.60857	0.93417	0.49633	0.77687	0.49328	0.3624	0.29454	0.44915	0.85226	0.87267	0.80982	0.22542	0.37626	0.70899	0.92083	0.59712	0.17948	-0.20182	0.68268	1.1034	0.6314	0.3413	0.84766	0.54455	-0.063729	0.29777	1.2437	0.48661	0.39152	0.35484	-1.4831
GHG_562	AT2G27230	c4	0.548225	NA	0.0275733	0.406668	0.662722	1.12354	0.581247	0.333407	0.0710868	0.218712	1.08199	NA	0.391197	0.587295	0.273578	0.102164	0.145315	0.626779	0.691938	0.230416	-0.0336794	NA	0.918178	1.09676	0.460719	0.273506	0.570311	0.421813	0.954966	1.20877	0.951265	0.383851	-0.203656	0.411984	0.134501	0.456117	0.9751	0.56091	0.0032435	0.44462	0.83189	0.61466	0.58321	0.18996	0.38405	-0.13638	1.035
GHG_567	AT2G32060	c4	0.587418	0.941544	NA	-0.170349	0.203196	0.820881	0.914393	0.737052	0.409587	-0.0777582	0.470072	0.700689	0.780014	0.852705	0.229781	-0.0380611	0.872502	0.829398	0.404233	0.623433	0.44077	0.311946	0.227813	0.672801	0.794927	0.998969	0.512503	NA	0.313023	0.294531	1.05909	0.449141	0.0655301	-0.0983281	0.864343	0.956535	0.64099	0.80376	0.55785	0.10167	0.12223	0.60027	1.0627	1.0204	0.57102	-0.044575	0.088115
GHG_574	AT2G37040	c4	0.82054	0.66639	0.19172	0.17604	0.56182	0.93972	0.96896	0.64377	0.40716	0.021696	0.67725	0.85016	0.99144	0.78742	0.28747	-0.035295	0.53582	0.92029	0.711909	0.745117	0.210981	0.10177	0.691388	0.84443	0.95955	0.830021	0.378753	0.225528	0.468624	0.927993	1.01099	0.724777	NA	0.0555556	0.548148	0.889032	0.88305	0.63498	0.24381	0.11947	0.52971	0.84221	1.0575	0.81804	0.38978	-0.031069	0.23575
GHG_579	AT2G41840	c4	0.49585	1.0175	0.54172	0.29592	0.21534	0.77699	0.57642	0.62233	0.66067	-0.19332	0.38217	0.93714	0.51876	0.51312	0.42477	-0.10855	0.83575	0.59687	0.35835	0.6449	0.4746	0.62992	0.40472	0.36321	0.74586	1.0625	0.48208	0.48601	0.51313	0.26815	0.93791	0.28696	-0.037092	-0.091419	0.7141	0.86559	0.660735	0.43404	0.681327	0.350689	0.0114326	0.393441	0.811058	0.592733	0.156428	0.445845	NA
GHG_581	AT2G47510	c4	0.714129	1.03629	-0.210018	0.085429	0.191454	1.08375	NA	1.0325	0.4337	-0.172456	0.806279	1.2289	0.263136	1.05026	0.0354989	0.342011	0.437927	0.868488	0.41233	1.0269	0.4544	-0.025544	0.23644	1.0382	0.91466	1.1937	0.12974	0.00080204	1.0009	0.76706	0.99466	0.57248	0.05405	0.13581	0.18003	0.74117	0.87651	1.1059	-0.13696	0.084757	0.6557	0.77248	0.89721	0.80638	0.13105	0.18415	0.71941
GHG_592	AT3G11250	c4	0.910441	0.844073	0.363122	0.421158	0.224936	0.763359	NA	0.854078	0.417406	-0.195732	0.548714	0.520152	0.986197	0.908887	0.184695	-0.259104	0.763639	1.06176	-0.00250757	0.603479	0.699409	0.72719	NA	0.442445	0.705304	0.903826	0.698725	0.857837	0.595122	0.485293	0.981029	0.450743	0.0366034	-0.174311	0.404789	0.887833	0.43334	0.89987	0.80552	0.15982	-0.028785	0.21907	0.82364	0.95042	0.55329	-0.17928	-0.11062
GHG_603	AT3G23940	c4	0.881053	1.01333	NA	0.395878	0.489703	0.768421	0.413604	0.595208	0.534416	0.655986	0.0581072	0.784975	1.00809	0.819933	0.291031	0.119535	0.63393	0.928203	0.80507	0.54319	0.6494	0.6811	-0.075496	0.25888	1.0676	0.87203	0.71211	0.54917	0.19642	0.80913	0.87462	1.0302	-0.69803	0.52934	-0.092586	1.3393	0.337133	0.979667	0.972227	0.0907876	-0.307094	0.564117	1.37381	0.669544	-0.0350601	0.344948	0.153388
GHG_612	AT3G44720	c4	0.88717	0.71617	0.2952	0.18146	0.67222	0.90371	0.68163	0.73525	0.39097	0.06603	0.69445	0.86868	0.6609	0.52188	0.086523	0.26096	0.73888	0.90755	0.756171	0.667748	0.0511944	0.241769	0.700833	0.846436	0.848219	0.732003	0.260947	0.377442	0.638845	0.902436	0.914458	0.680333	-0.0181229	0.0414491	NA	0.638357	0.875312	0.652855	-0.0118726	0.063851	0.619094	1.24105	0.846919	0.726488	0.267529	0.208791	NA
GHG_630	AT4G11150	c4	0.596152	0.758977	0.0108418	0.0130312	0.471652	0.834335	NA	0.67987	0.317722	0.123716	0.777538	0.827532	1.06095	0.943622	0.283422	0.233807	0.50338	0.958612	0.69949	0.57089	0.26329	0.15097	0.78453	0.70505	0.85219	0.93856	0.21694	0.30641	0.71608	0.70763	1.0807	0.63558	0.15202	-0.056719	0.4847	0.96174	0.576126	0.922993	0.337371	0.171233	0.837094	0.589754	0.961124	0.925789	0.449	-0.0949521	NA
GHG_655	AT4G36130	c4	0.74169	1.0865	0.42364	0.30434	0.19101	0.90888	0.85144	0.89601	0.65965	0.16834	0.66352	0.74925	0.83704	0.65495	0.53974	-0.10488	0.47925	0.75516	0.623419	0.812171	0.651878	0.58054	0.35684	0.656572	0.880467	1.04588	0.730595	0.706143	0.409418	0.296827	1.00799	0.505889	NA	0.131442	0.254937	1.22221	0.46604	0.92481	0.76707	0.1256	0.0999	0.45067	1.0925	0.87417	0.29935	0.12099	-0.28944
GHG_666	AT5G07090	c4	0.782257	0.921933	0.332618	0.438752	0.362619	0.581888	0.595927	0.471722	NA	-0.0414641	0.721456	0.780543	0.862484	-0.0687429	0.280849	-0.974615	0.857594	1.20308	0.592778	NA	0.556005	0.857197	0.433843	-0.0509548	0.98288	1.45005	0.357793	0.529825	0.917119	-0.0306196	0.774416	-0.0626461	-0.148153	0.763076	0.642565	0.786621	0.38988	0.49129	0.63015	0.76025	0.85746	0.28169	0.82408	0.68087	0.38683	-0.18979	0.56722
GHG_677	AT5G19510	c4	0.666034	1.16608	0.643106	0.150941	-0.0317188	0.90619	0.990287	0.691904	0.45045	0.0538233	0.813451	0.830916	1.13225	0.922515	0.0690096	NA	0.887232	0.668127	0.41533	0.59406	0.44604	0.54405	0.023836	0.76532	0.98886	1.3762	0.96625	0.5586	0.26065	0.76544	0.5723	0.61247	-0.19012	0.10198	0.72874	0.74741	0.55268	0.8997	0.8283	0.16231	0.0054743	0.41455	1.0603	0.91427	0.38638	0.20621	-0.25867
GHG_680	AT5G22440	c4	0.850826	NA	0.269973	0.162727	0.113096	1.08256	1.10074	0.542038	0.465881	0.124204	0.201566	1.2124	0.662715	1.09165	0.118343	-0.554979	0.427283	1.1259	0.702399	0.771025	NA	-0.338941	0.205515	1.02805	0.843418	1.07832	0.667914	0.621938	0.471868	0.478427	0.691953	NA	0.1407	0.128655	0.536215	1.37005	0.71882	0.76825	0.44185	0.079116	0.27971	0.7176	1.0037	0.79514	0.4137	-0.21984	0.95307
GHG_691	AT5G35530	c4	1.1536	0.97783	0.20122	0.32541	0.41073	0.95773	1.0512	0.8557	0.77275	0.31833	0.28108	0.8668	0.59743	0.41615	-0.31753	-0.18599	0.56951	0.81449	0.15867	0.7031	0.54976	0.91268	0.029414	0.28152	0.78144	1.1798	1.1526	0.20855	0.87831	0.44105	1.0463	0.85361	0.05363	0.19005	-0.3926	1.0386	0.64956	0.88984	0.21826	-0.10799	-0.079247	-0.055128	1.1334	0.94667	0.28998	-0.040624	-0.022379
GHG_701	AT5G46430	c4	0.79145	0.74541	0.24185	-0.052173	0.33677	0.75317	0.858	0.90071	0.31326	0.0064485	0.40892	0.73689	0.65868	0.70672	0.20935	0.18334	0.85947	0.78938	0.387864	0.677366	0.524813	0.0513666	0.145742	0.869713	0.901277	0.658316	0.316596	NA	0.479357	0.404749	1.15607	0.631438	0.300607	0.0473238	0.88191	0.806408	0.527008	NA	0.406567	0.122599	0.513723	0.597414	1.02006	0.961763	0.594247	-0.0572506	0.942338
GHG_712	AT5G56710	c4	0.71536	0.774963	NA	-0.132914	0.263169	0.863235	0.807129	0.868991	0.442515	0.0555601	0.353418	0.724017	NA	0.688109	0.105289	0.102949	0.401883	0.735931	0.456267	0.628905	0.374687	0.0623458	0.152529	0.864734	0.969433	0.752692	0.25849	0.346133	0.590071	0.46686	1.06434	0.511983	0.192056	0.0308421	NA	0.78157	0.41758	0.98323	0.33468	-0.05019	0.37832	0.59233	0.85825	0.86593	0.3693	-0.11188	0.59826
GHG_716	AT5G60390	c4	0.365589	0.923356	0.342395	0.321932	0.799624	0.82175	1.33855	NA	0.384043	-0.315612	0.722321	1.44007	0.675597	0.655031	0.42251	-0.199146	0.739268	0.731216	0.4928	0.58419	0.57413	0.26347	0.060743	0.94896	0.98321	0.77673	0.30969	-0.056194	0.71133	0.68787	1.0511	0.64138	0.43437	-0.22405	1.5282	0.56154	0.818565	0.820935	0.369184	NA	0.652038	0.832823	1.10978	0.760997	NA	-0.0113711	0.816385
GHG_718	AT5G60670	c4	0.563699	0.913771	0.234407	-0.181799	0.23992	0.974908	NA	0.883074	0.381705	-0.0427851	0.286606	0.59303	0.694021	0.766376	NA	-0.0773289	0.733679	0.684649	0.383512	0.610427	0.389602	0.107202	0.234636	0.816503	0.93689	0.80731	0.346383	0.356924	0.314113	0.299241	1.14607	NA	0.28613	0.164797	0.653357	0.72584	0.45664	1.0494	0.47851	-0.19966	0.27919	0.7696	0.92259	0.89083	0.45573	0.12326	0.46356
GHG_720	AT5G61170	c4	0.689114	NA	0.277895	0.113806	0.314058	0.654065	0.735913	0.682074	0.570582	-0.120404	0.482956	0.660485	0.843038	0.847272	0.12048	-0.439976	0.585864	0.830938	0.40918	0.80379	0.44866	0.66093	0.24741	0.26653	0.92098	1.1762	0.40919	0.59356	0.50275	0.30242	0.99241	0.51304	-0.40591	0.0062129	0.28016	1.0679	0.514352	0.832381	NA	-0.10532	0.107302	0.369311	0.919803	0.994699	0.292796	-0.113087	NA
GHG_730	AT1G04170	c4	0.579018	0.957849	-0.148091	0.0953051	0.363854	0.704359	NA	0.5369	0.744397	0.136098	0.194043	0.799985	0.974073	0.738191	0.552125	-0.438389	0.424125	0.997399	NA	1.20839	0.625137	0.465733	0.168858	0.746184	0.712182	0.861593	0.362528	0.505471	0.394116	0.410252	1.05313	0.250429	-0.332606	0.530648	-0.0955437	0.725413	0.477286	0.71322	0.57352	-0.435147	0.0735158	NA	0.903888	1.18593	-0.0502723	-0.0602412	-0.442969
GHG_731	AT3G03950	c4	-0.12896	1.2876	0.37696	0.38634	0.23727	0.59592	1.1219	0.63148	0.27442	-0.19734	1.3293	1.1065	0.71579	0.35652	1.4817	-0.35789	0.1654	0.88543	-0.00130643	0.861486	0.733929	NA	0.0471868	0.74772	1.30209	0.232971	0.2609	0.411931	0.721852	0.737871	1.27872	-0.156209	-0.216066	0.307141	0.636182	0.961985	0.66815	0.86347	0.98029	-0.0025361	-0.12097	0.078095	0.9938	0.96886	0.59831	-0.046754	0.11416
GHG_733	AT5G61020	c4	1.09382	0.95825	-0.419938	0.161389	0.597851	0.96067	1.46341	0.66491	0.127213	-0.35013	1.08895	1.35512	0.385313	0.473607	0.077081	NA	0.326705	0.725375	0.653355	0.58698	-0.253004	0.943677	-0.0947308	1.02332	1.03393	NA	0.0681573	0.331425	0.572637	0.213416	1.39764	1.17614	-0.167506	-0.131746	-0.673026	0.654911	0.35834	0.68079	0.26903	-0.4794	0.27083	0.80265	1.4604	0.68611	-0.07898	-0.1357	0.4502
GHG_737	AT1G48110	c4	0.481909	0.436957	0.869783	0.398085	0.956661	NA	0.788748	0.397182	0.9839	0.674193	0.874625	1.41731	1.24531	0.481788	-0.126274	0.466935	-0.0637455	0.324407	0.26012	1.0797	0.078943	-0.11185	0.70391	0.81287	0.52107	1.199	0.40199	0.58491	1.069	0.65785	0.80126	0.78536	0.25195	0.16964	-0.36221	1.8653	0.69768	0.55268	0.4134	-0.6192	0.92813	1.0219	0.84602	1.1156	-0.041477	-0.073568	0.70069
GHG_739	AT1G27960	c4	0.4308	0.50953	0.44187	0.9201	0.40339	-0.049861	0.93967	0.42962	0.47724	-0.042807	0.9593	1.2127	0.8397	0.54782	0.10129	0.72117	0.8416	0.3041	0.66296	0.87998	0.64379	0.25581	0.29458	1.2551	0.6508	0.68059	0.95849	0.30701	0.42125	0.77752	0.86267	0.79252	-0.47305	-0.016476	-0.12152	1.1552	0.77157	0.26167	0.13868	0.93952	0.25517	0.77444	0.99478	0.84665	0.37232	-0.43641	0.2951
GHG_753	AT2G40690	c4	0.47713	0.32854	0.67817	-0.076982	0.99755	1.3014	0.75205	0.54065	-0.033185	0.054012	0.81955	0.55349	0.55459	0.69621	0.78533	0.48919	0.69117	0.89202	1.01211	0.906479	0.837042	-0.0459515	0.0109751	0.951922	0.784919	0.993237	NA	0.360657	0.835999	0.396556	1.22231	0.159885	0.0259627	-0.436157	0.574267	0.788877	0.46625	0.96485	0.66242	-0.21986	0.5918	0.70561	0.85235	0.85985	0.27655	-0.009479	1.3704
GHG_758	AT1G53240	c4	0.76376	0.64324	-0.029978	-0.089213	0.58845	1.0026	0.78673	0.61904	0.27485	0.033844	0.74639	1.0127	0.90595	0.64765	0.16565	-0.1497	0.98592	0.81808	0.622513	0.620908	0.173742	0.0510274	0.583348	0.891954	0.943157	0.830015	0.0946826	0.341127	0.691401	0.570146	1.09328	NA	-0.0299446	0.0684925	0.828331	0.877247	0.683198	NA	0.222808	0.0586472	0.541833	0.627715	0.990875	0.646308	0.235133	0.137382	1.07525
GHG_003	AT1G01470	c5	0.59574	0.1821	0.80684	0.91019	0.62412	0.29426	0.23802	-0.10281	0.25647	0.91885	0.48863	0.39718	0.16634	0.064888	0.48503	0.75749	0.63221	0.26085	0.371044	0.121742	0.660921	NA	0.686427	0.350805	-0.0338712	-0.0335173	0.674629	0.932382	0.541401	0.433544	0.275651	0.403809	0.300638	0.694723	0.537925	0.0667693	0.423091	0.0244595	0.489084	0.61487	0.597636	NA	0.112405	-0.071606	0.507283	NA	0.542161
GHG_012	AT1G07000	c5	0.767356	0.300226	0.294715	0.569066	0.627701	0.910863	0.604331	0.260011	-0.072832	0.87579	1.10344	-0.361149	NA	0.0500097	0.479278	0.501695	0.369581	0.318284	NA	0.494377	0.217416	1.28773	0.744312	0.614185	0.181734	0.125052	0.0999548	1.0985	0.69834	-0.0697831	0.362212	0.201164	0.538192	0.691367	0.580195	0.38924	-0.077551	-0.095092	0.12431	-0.0012741	1.1436	0.34683	0.057785	0.27622	0.68618	1.2782	0.34953
GHG_014	AT1G08550	c5	0.37251	0.31297	0.93343	0.92677	0.70295	0.61075	-0.02	0.26616	0.71261	0.9327	0.5622	0.66478	0.035448	0.5082	0.99831	0.94397	0.3648	0.27854	0.381495	0.477177	NA	0.892911	0.702283	0.520799	0.00443805	0.236784	0.743564	0.808525	0.875998	0.46563	0.126862	0.458411	1.00646	1.00278	0.0804627	0.277213	0.32462	0.4014	0.91745	1.0083	0.68341	0.3865	0.015057	0.2271	0.8389	0.7682	0.94685
GHG_022	AT1G12910	c5	0.65581	1.0878	0.68881	0.62708	0.29926	-0.3283	0.80319	0.33189	0.18852	0.77659	0.96182	0.03607	0.22246	0.46387	0.76897	-0.16238	0.35982	-0.41909	-0.0446	0.476096	0.79652	0.628578	0.134085	-0.11192	0.513337	1.18409	0.835641	0.5253	0.265595	0.475929	0.517747	0.312769	NA	0.180227	-0.508223	1.06298	0.62364	0.089825	1.047	0.90632	0.36605	0.27315	0.50886	0.20747	0.16084	0.4321	-1.0381
GHG_031	AT1G19180	c5	1.03131	0.642561	NA	1.57146	1.44908	0.216635	0.31054	0.34159	0.4608	0.422791	1.33908	0.278609	0.718558	0.450319	0.0335336	0.502399	0.272031	-0.226154	NA	0.869802	0.10842	1.17886	1.12454	0.382921	0.951237	0.25451	1.01299	1.26809	0.0871128	1.38132	-0.50598	1.22956	0.0828112	1.24038	1.08231	0.367752	0.903215	0.763841	0.603488	-0.37116	0.136135	NA	0.656038	-0.0398971	0.152658	1.01425	0.562328
GHG_076	AT1G62300	c5	0.381176	0.41612	0.204892	NA	0.549768	0.713456	0.823276	0.545487	0.146505	0.276736	0.714314	0.92821	-0.430374	0.473676	-0.170957	-0.17792	0.10456	0.765959	0.30673	0.76537	0.4419	0.45323	0.74895	0.84477	0.53176	0.63643	0.55043	-0.066862	0.12241	1.6087	-0.15291	0.15162	-0.66399	0.35316	0.87995	0.32756	0.58046	0.54509	0.40137	-0.045606	0.47957	1.6956	0.87899	0.11061	-0.11211	0.38004	-0.48087
GHG_078	AT1G64280	c5	0.0449671	0.349936	0.430109	0.5414	0.697914	0.0107482	0.0963887	0.188066	-0.269903	NA	0.881522	-0.190865	0.117716	0.147467	0.219867	0.731335	0.402888	0.209783	0.13835	0.055635	0.58441	0.318	1.0141	0.29877	-0.05106	0.11745	0.26534	0.67601	0.53696	0.12473	-0.020719	-0.024928	0.46227	0.54319	0.55679	0.14001	0.271678	0.319365	0.0442717	0.264222	1.16287	0.173188	-0.0183907	-0.0282641	0.584181	0.701591	1.02136
GHG_094	AT1G73805	c5	0.870958	0.523824	0.694059	0.671885	0.519089	0.095333	0.541434	0.357879	0.18912	0.968881	NA	0.585458	0.633181	0.138908	NA	0.593519	NA	0.448885	0.53859	0.13874	-0.04408	0.90575	1.0799	1.1945	0.44741	-0.11171	0.47116	0.77156	0.87041	0.36033	0.3318	-0.27923	0.317	0.86186	0.71908	0.71629	0.483475	0.475838	-0.0764392	0.648955	0.895532	0.467139	0.337112	0.0345319	0.521575	1.10975	0.805979
GHG_097	AT1G74930	c5	0.844627	0.332525	1.13847	0.906941	0.236352	0.12114	0.475487	0.690387	0.73284	0.68707	0.00842576	0.0833443	0.0795679	0.16795	1.03446	NA	0.289779	-0.21224	-0.07595	0.12194	0.99685	0.95087	0.47197	0.26869	-0.20021	-0.31958	1.3649	0.96569	-0.084614	0.62221	0.42996	0.60004	0.93916	0.6471	-0.30825	0.1892	0.289751	0.272488	0.918257	0.493386	0.1257	NA	-0.04656	0.268176	0.866552	0.211013	NA
GHG_148	AT2G37940	c5	0.62398	0.31209	0.49495	0.54636	0.66098	0.5422	0.13461	0.42652	0.12507	1.2026	0.98699	0.086822	0.078123	0.28608	0.84119	0.80906	0.87185	0.0069354	0.35303	0.46018	0.39084	0.55716	0.98638	0.86803	0.019895	-0.034641	0.6251	0.87774	0.91429	0.20392	-0.04628	0.085188	1.0283	0.71612	0.94527	0.085901	0.38049	0.5392	0.48447	0.32852	1.1258	0.29274	0.18064	0.064265	0.69162	1.1227	1.6352
GHG_173	AT3G01540	c5	0.66998	0.58708	-0.077926	0.63984	0.24282	1.2478	-0.075785	0.31465	1.055	-0.079854	0.24703	0.04053	0.24657	0.54436	0.46485	-0.15938	0.57975	-0.38918	0.62478	0.60415	0.42977	1.0391	0.77398	-0.52407	-0.18641	0.90507	0.96866	0.11639	0.53687	-0.32551	-0.066883	-0.097341	0.048527	0.35657	0.76066	0.13386	-0.1563	0.23749	0.97489	0.38536	0.028861	-0.61936	0.48544	0.81822	0.10362	0.51861	-1.1776
GHG_194	AT3G18690	c5	0.912223	0.422258	0.494876	0.80511	0.542649	0.835253	0.252265	0.248432	0.543678	0.998063	0.291686	0.197647	1.0456	1.21596	0.210672	0.871953	1.16302	NA	0.036678	-0.17828	-0.09694	0.81388	1.3514	0.96448	0.54886	0.49155	0.13096	0.94011	0.44961	-0.65879	-0.45975	0.69851	0.98071	0.72054	0.37126	1.2676	1.20077	0.225708	0.56154	NA	1.3805	0.0236986	0.303766	0.280933	1.31609	1.20139	0.390981
GHG_212	AT3G45640	c5	NA	0.421194	0.319938	0.617964	0.219257	0.149817	0.392415	0.560712	0.245695	0.967036	1.37816	0.234149	-0.0711414	0.195628	0.353929	0.660993	-0.0006115	-0.0452788	0.47022	0.3878	0.31843	0.66221	0.89501	0.6557	0.075321	0.27961	0.45869	0.69915	0.79412	-0.15444	0.15041	0.040681	0.56568	0.67383	0.25566	0.35175	0.56374	0.66459	-0.28363	0.30855	0.58938	-0.29071	0.29577	0.10173	0.56653	1.0646	1.3436
GHG_245	AT4G08470	c5	0.34611	0.63863	0.72214	0.86214	0.82346	-0.21892	-0.18579	0.33001	0.16511	1.0495	1.3819	-0.028375	0.33939	0.484	0.64111	0.71453	0.52058	0.39852	0.38857	0.26252	0.28179	0.85679	1.0805	0.51975	0.080398	0.59456	0.92471	0.86076	0.30052	0.23122	0.060287	0.096375	0.39782	0.82915	0.61786	0.60042	0.433886	0.602889	-0.0738074	0.367733	1.0825	-0.236833	-0.0245599	0.178455	0.565436	1.13293	0.444863
GHG_261	AT4G17490	c5	0.2767	0.84491	0.90484	1.0433	0.6049	-0.07962	0.42527	0.39589	0.59331	0.80198	0.553	0.48431	0.66639	-0.15756	0.6002	0.26456	-0.1176	0.76509	0.73515	0.45202	0.8438	0.91533	0.85959	0.16956	0.027323	-0.72618	0.84419	0.7796	-0.039372	0.19342	0.245	0.15314	0.8729	0.37202	1.1869	0.98547	0.441836	0.317976	0.582416	0.984112	0.668174	0.479436	0.384153	-0.537538	NA	0.655093	0.130533
GHG_276	AT4G24520	c5	0.349426	NA	0.681378	0.593506	0.630509	-0.295626	-0.223784	0.00215743	0.77944	0.312936	0.608189	0.301161	0.66459	0.411123	0.947323	0.522127	-0.222754	0.293514	0.18455	0.40794	1.0331	0.94264	0.41496	-0.03046	0.041918	-0.041295	1.3772	0.86464	0.15713	-0.36772	-0.27167	0.23388	0.748	0.88203	-0.11141	0.82717	0.31777	0.52157	0.52794	-0.08923	0.2811	-0.37752	-0.21879	0.67702	0.70313	0.28181	0.10637
GHG_277	AT4G24690	c5	NA	0.312292	0.790394	0.818797	0.857597	0.398922	NA	-0.080857	0.53259	0.955038	1.51902	0.898299	0.0817868	0.419662	0.76662	0.950352	0.84268	0.430609	0.578755	0.0371895	0.698301	1.13184	1.06424	NA	-0.0895954	0.199217	1.02762	0.98013	0.889246	NA	0.0327825	0.0578549	0.454394	0.782903	0.852078	0.512886	0.70991	-0.051603	0.88961	0.62017	0.972	0.42216	0.14211	0.052972	0.81606	0.76973	0.41865
GHG_279	AT4G26070	c5	0.73672	0.50299	0.28827	0.87316	0.97436	0.42101	-0.29863	-0.074248	0.2053	0.92839	0.84769	0.42238	0.21853	0.63815	0.35727	0.8555	0.065591	0.51025	-0.461453	0.484561	-0.0270108	NA	0.888047	0.321799	0.211355	0.579629	0.622559	0.96018	1.08714	-0.147032	0.350658	-0.151813	0.168503	0.969955	0.553536	0.899528	0.754094	0.436839	-0.0842365	0.516934	0.705168	-0.257835	0.245357	0.147318	0.72392	1.13534	-0.00803925
GHG_299	AT4G35310	c5	NA	0.835128	-0.000320554	1.60865	0.721615	0.704568	-0.102271	0.565711	0.746503	0.828637	1.19695	0.712893	0.114425	0.653284	0.732474	0.354268	-0.605628	0.494887	0.36774	0.22593	0.94355	1.6594	0.9463	0.80918	-0.017071	0.5614	0.45936	0.86691	1.0503	0.81551	0.56157	-0.2055	0.99784	0.87647	-1.3714	1.3338	0.546094	0.351663	0.201855	-0.0972046	0.977885	0.21523	NA	NA	0.7519	0.595249	NA
GHG_342	AT5G26340	c5	0.41407	0.53055	1.0409	1.0089	0.50126	0.23552	0.054855	0.21271	0.61167	1.044	0.68001	0.27412	0.48255	0.54738	0.75291	0.70766	0.42258	0.25137	-0.059359	0.45247	0.93446	0.90424	0.47333	0.33936	-0.13208	0.5168	0.97604	0.87211	0.59112	0.10095	0.53893	0.54993	0.801	0.91619	0.84963	0.14785	0.389287	0.315385	0.937296	0.933042	0.388813	0.737753	0.0504283	0.0698789	0.808647	1.08617	0.0117935
GHG_371	AT5G57460	c5	0.44822	0.78933	0.47428	1.2993	1.2279	0.59098	0.47184	0.10497	1.1298	0.16746	0.64813	0.91337	0.17054	0.96935	0.83637	0.25563	-0.165	1.0068	0.257323	NA	1.15409	1.25807	1.41929	0.232715	0.184133	1.18612	1.42908	0.804049	0.703219	0.040939	0.151877	0.0852976	1.09338	0.0762739	-0.944792	0.105253	0.6145	0.20903	1.2839	-0.48638	0.77657	0.48067	1.2465	1.2366	0.12185	-0.050631	-0.12197
GHG_377	AT5G61600	c5	0.35194	1.4263	0.087465	0.79016	-0.22199	1.1679	-0.011128	-0.2672	0.84734	0.11335	0.90901	0.70168	0.69384	0.90904	0.27201	-0.074304	-0.16371	0.85308	0.534216	0.252748	-0.0279222	1.45634	1.27257	0.556068	0.464305	1.2262	1.44682	0.0945819	-0.0305822	0.206495	0.49489	0.702645	NA	-0.586073	0.788893	0.0224106	0.84734	-0.013032	0.35342	1.1559	0.37172	0.11635	0.41949	-0.40257	0.77258	0.52999	-0.17753
GHG_401	AT3G43300	c5	0.15662	0.9007	0.19426	0.34222	0.45912	1.1463	-1.0048	0.48258	1.1288	0.28048	0.83625	0.95032	-0.13146	0.99372	1.1924	0.13043	-1.1747	0.1237	0.43135	0.88863	0.49021	0.59167	0.46996	-0.026032	0.55838	0.38797	0.89637	0.21263	0.773	-0.025424	0.78239	0.23248	-0.16666	0.50248	-0.8845	0.89199	0.219827	NA	0.37802	0.112604	-0.0787632	-0.359508	0.443326	0.580806	0.339096	0.566242	NA
GHG_412	AT5G52310	c5	0.21158	0.13889	0.84753	0.90996	0.15168	0.053382	0.098839	0.064664	0.34803	1.0217	0.19843	0.25786	0.033685	0.10861	0.60687	0.95605	0.3764	0.054142	0.24799	0.069186	0.65031	0.99817	0.29194	0.023214	0.041622	-0.020282	0.72069	1.0315	0.38684	0.20249	0.035511	0.32316	0.47586	0.78113	0.19218	-0.013242	0.294958	0.158481	0.671968	0.928106	0.157823	NA	0.0987843	-0.140909	0.592082	0.92825	0.342107
GHG_420	AT4G23270	c5	0.257529	0.319733	1.04614	0.747549	0.435571	0.539635	NA	0.330417	0.846661	0.988168	1.00762	0.317316	0.131432	0.31109	1.01528	0.965932	0.105384	0.282576	0.35652	0.37198	0.99577	0.76977	0.86197	0.39685	-0.005079	0.15761	0.71794	0.7796	0.63723	0.42679	0.15521	0.31938	1.0488	0.90025	0.18702	0.72189	0.524674	0.320282	NA	0.744959	0.98367	0.332418	0.0163041	0.299726	0.853132	0.851079	0.578415
GHG_424	AT3G50260	c5	<missing>	<missing>	<missing>	<missing>	<missing>	<missing>	<missing>	<missing>	<missing>	<missing>	<missing>	<missing>	<missing>	<missing>	<missing>	<missing>	<missing>	<missing>	<missing>	<missing>	<missing>	<missing>	<missing>	<missing>	<missing>	<missing>	<missing>	<missing>	<missing>	<missing>	<missing>	<missing>	<missing>	<missing>	<missing>	<missing>	<missing>	<missing>	<missing>	<missing>	<missing>	<missing>	<missing>	<missing>	<missing>	<missing>	<missing>
GHG_455	AT1G14790	c5	0.89738	NA	NA	1.24103	NA	-0.107325	0.0152991	-0.3072	0.541713	0.96196	1.32842	0.407474	0.145707	0.408678	0.868174	1.00926	-0.0185908	0.248646	0.38363	0.50741	0.13466	1.0108	1.0554	0.42669	-0.28523	-0.14994	0.81526	1.0034	0.72118	0.31794	0.35946	0.60576	0.67478	0.8599	0.30493	0.47655	NA	0.465987	0.156288	0.9022	1.06315	0.468763	-0.565564	0.163952	0.410671	NA	0.309662
GHG_461	AT2G38120	c5	0.21471	0.43246	0.38086	0.00053871	0.7338	0.34837	-0.0022812	0.27243	0.97248	0.17797	0.23806	-0.039528	-0.028057	0.83886	0.85154	0.56901	1.1003	0.50915	0.059576	0.11078	0.65758	0.63886	0.87765	0.0048759	-0.21238	0.43962	1.1039	0.43738	0.53917	-0.075881	0.36145	0.25971	0.88952	0.64034	0.83617	0.0023898	0.14356	0.53333	1.5575	0.14878	0.64581	-0.19026	0.258	0.18059	0.64914	0.077515	0.23603
GHG_467	AT3G21780	c5	<missing>	<missing>	<missing>	<missing>	<missing>	<missing>	<missing>	<missing>	<missing>	<missing>	<missing>	<missing>	<missing>	<missing>	<missing>	<missing>	<missing>	<missing>	<missing>	<missing>	<missing>	<missing>	<missing>	<missing>	<missing>	<missing>	<missing>	<missing>	<missing>	<missing>	<missing>	<missing>	<missing>	<missing>	<missing>	<missing>	<missing>	<missing>	<missing>	<missing>	<missing>	<missing>	<missing>	<missing>	<missing>	<missing>	<missing>
GHG_469	AT5G25250	c5	1.0821	0.61696	0.14154	0.96907	-0.043188	0.54742	0.74739	0.98371	0.37048	0.9339	1.4522	0.32892	0.37909	0.36065	0.047626	0.53527	0.33732	0.39381	0.62879	0.28596	0.0011749	0.64917	0.66232	1.1536	0.75123	0.6278	0.42394	0.5471	1.0118	0.23414	0.2905	-0.10432	0.59316	0.93955	0.87225	0.6161	0.50766	0.92651	-0.027362	0.46649	1.067	0.37227	0.50828	-0.099306	0.43999	1.2031	1.2946
GHG_473	AT1G65790	c5	0.444157	0.693657	0.82368	0.961141	0.562214	0.466919	-0.467832	0.781722	0.139156	1.03545	NA	-0.365914	0.444154	0.365866	0.60476	0.485012	0.28614	0.128998	0.40786	0.056682	0.48846	1.069	0.98854	0.32778	-0.23307	0.51145	0.45378	0.81232	0.59801	0.31137	0.31699	0.35849	0.69435	0.89079	0.058186	0.49844	0.48156	0.30845	0.18017	0.61911	0.80267	-0.061593	0.047678	0.16432	0.59684	1.2695	0.52133
GHG_517	AT1G30210	c5	0.325604	0.24525	1.54886	NA	1.18221	0.284379	-0.00201729	-0.646366	0.871014	0.290163	0.988081	0.807544	0.53866	-0.129394	0.774952	0.864726	0.759519	0.563993	NA	0.260974	0.89718	1.24743	1.33519	-0.149505	0.0423531	0.777672	1.42572	0.848834	1.01262	0.507618	0.743127	0.400117	0.411123	0.96011	0.62632	0.516438	0.62279	0.58248	0.77061	0.67666	0.87677	0.31136	0.33276	0.56873	0.92038	0.4424	0.99675
GHG_543	AT1G69960	c5	0.0841646	0.556793	0.959144	1.08164	0.871267	-1.63746	-0.555069	-0.874205	-0.395074	0.0827851	0.234616	1.37329	0.511707	0.911487	0.622416	0.880183	0.595266	NA	0.58957	-0.70682	0.23508	1.9355	1.6055	-0.32252	1.5077	1.7726	1.4598	0.40805	-0.54274	-0.48826	0.3579	0.14947	-0.99735	0.24063	0.079592	0.07471	0.44137	0.060209	0.72137	1.7015	0.58461	-1.4857	0.47522	1.0663	-0.74444	1.0276	-1.7504
GHG_575	AT2G37940	c5	0.54564	0.43206	0.42461	0.422	0.6052	0.56222	0.16313	0.47429	0.074867	0.96224	1.0003	0.20663	0.13697	0.25261	0.78855	0.82575	0.87144	0.027253	0.44428	0.39377	0.44665	0.53398	0.95965	0.93789	-0.10709	0.099846	0.53615	0.75762	0.79421	0.20928	0.11681	0.00053175	0.92581	0.71266	0.85736	0.15631	0.37712	0.54061	0.46993	0.51334	1.1918	0.29178	0.14192	-0.029158	0.68169	0.96396	1.5551
GHG_632	AT4G14716	c5	0.318373	NA	0.646892	1.31653	0.756415	0.450693	NA	0.495845	0.475709	0.365832	1.71423	0.943803	-0.00629994	-0.030554	0.712001	0.944956	0.470857	0.131567	0.68584	0.29097	1.0872	1.5794	1.4084	0.18046	0.16649	0.098101	1.0608	1.4846	0.87409	-0.0059293	0.23042	-0.014652	0.54257	0.53259	0.439	0.46034	1.0284	0.36418	1.2023	0.54263	0.88016	0.42392	-0.057369	0.11207	0.38359	0.83143	0.34004
GHG_662a	AT5G03730	c5	0.52201	0.7181	0.88169	1.1614	-0.22769	0.12499	-0.042556	0.78965	0.25328	0.008315	1.2067	1.411	-0.44096	0.4844	1.3306	0.36447	0.55064	0.15299	-0.154438	0.090463	1.41038	1.81595	1.39343	-0.462191	0.0661573	NA	0.121951	1.254	0.621548	-0.580216	0.0280775	-0.177829	-0.380135	0.398245	-0.103425	1.52996	1.0356	1.3679	0.28291	1.3867	-0.21814	0.19417	-0.0067518	0.65808	-0.14091	0.19176	0.31477
GHG_664	AT5G06580	c5	1.66164	1.12139	0.213104	-0.976914	0.307297	0.495982	NA	1.12316	0.298605	0.63162	0.704233	0.0826163	0.43418	0.542738	0.332641	1.36863	1.24378	0.745947	0.776645	0.592874	1.12187	1.19505	0.326834	0.453569	1.60896	0.22382	0.308093	-0.0806143	0.360295	0.565431	1.11675	0.104252	1.48904	0.592765	0.0702204	NA	-0.47078	0.62551	-0.0455	0.87963	1.6574	-0.37614	0.34043	0.72816	-0.23551	0.76118	0.92334
GHG_707	AT5G50430	c5	-0.95776	0.72385	0.39373	0.28341	0.35385	0.63325	0.30461	-0.42088	0.044168	0.35674	1.421	1.0602	0.19516	0.33612	1.0213	0.83625	-0.47604	0.16638	0.435007	-0.821403	1.33315	1.07331	0.457099	-0.372768	0.552836	-0.0870918	1.1102	-0.347321	0.145631	-0.0625128	1.1002	0.543542	0.34328	NA	-0.269306	1.32978	0.75115	0.6574	0.49984	0.28671	0.44545	-0.68978	-0.51752	0.47958	-0.83542	0.39774	-0.23388
GHG_054	AT1G34190	c6	0.62335	0.27409	-0.42496	0.3074	-0.1581	0.50246	-0.31856	1.0384	0.53777	0.78879	1.3784	1.0438	-0.18611	0.51096	-0.48331	0.3166	0.76103	2.0014	1.1564	1.0378	0.053462	0.74113	0.50846	0.1922	-0.085206	0.50431	0.39452	-0.080975	0.23964	0.36613	1.2217	0.42296	0.42432	0.062553	1.3175	0.036591	0.029721	0.60477	0.37431	-0.26013	1.4273	-0.4113	0.34748	1.3379	0.20441	1.0243	0.25833
GHG_106	AT2G01450	c6	0.897991	0.442368	0.0535509	0.635688	0.286517	1.03998	-0.0240894	1.30535	-0.275085	0.209907	-0.724108	0.796126	0.898605	1.04363	NA	0.636864	0.669124	0.324579	0.824991	0.132992	1.03625	0.0625759	NA	1.09259	0.439626	0.36883	0.728826	0.91565	0.157115	-0.242731	1.27318	0.649546	0.67244	0.721923	-0.879986	0.778571	-0.018836	1.0054	0.17213	-0.02901	-0.25008	0.72531	0.60269	0.32991	0.15545	0.047579	2.2771
GHG_191	AT3G16570	c6	0.88057	0.97696	0.024839	-0.42683	0.65659	0.68183	0.81448	0.61847	0.23178	-0.29784	0.99283	0.34344	0.98754	0.68741	0.13371	0.29999	1.2063	1.0322	0.62285	0.80753	0.48878	0.15825	0.85316	0.025234	0.58602	1.2701	0.22466	0.23675	0.44925	0.85426	0.72192	0.63658	0.34592	0.18081	0.97302	0.40908	0.3633	0.71031	0.39507	0.022714	0.5533	0.79984	0.76687	1.005	0.29665	0.081396	-0.13594
GHG_264	AT4G18570	c6	0.10304	0.83718	-0.011671	-0.32764	0.42006	0.86998	0.98382	1.0808	0.73054	-0.032693	0.3314	0.65342	0.55609	0.91235	0.79281	0.26966	0.68128	0.85125	0.97391	0.96138	0.56803	0.2542	0.57955	0.4929	0.24804	0.66195	0.39395	0.16059	0.17409	0.6694	0.14785	1.0194	0.67629	0.20557	0.72857	0.78599	0.746595	0.78153	0.400403	0.0101624	0.807706	NA	0.762755	1.25074	0.582703	-0.128739	NA
GHG_295	AT4G34390	c6	0.18657	0.19602	0.00026452	1.3841	0.36878	-0.099536	0.60892	0.31476	-0.19854	0.40043	1.4686	0.86318	0.32152	0.4099	0.56325	1.2118	-1.0544	0.19878	0.568218	0.656931	0.0220466	-0.320397	0.741514	1.18203	0.730889	0.964751	NA	0.890414	0.436306	-0.43309	-0.275728	-0.285374	0.816944	0.380439	0.893241	NA	0.42775	0.3098	-0.12801	0.58803	0.77271	-0.078447	0.57178	-0.34108	0.44152	0.65009	-0.16315
GHG_323	AT5G13160	c6	0.670137	0.311629	0.255582	-0.285796	NA	0.676016	1.01111	0.838669	0.395905	0.291169	0.884495	0.71307	0.733718	0.805416	0.203545	NA	1.0647	1.10033	0.63086	0.68371	0.22563	0.29391	1.0468	0.90735	0.89524	0.53579	0.25561	0.19717	0.67927	0.77282	0.61979	0.83279	0.21225	0.047885	1.0585	0.65899	0.8877	1.0311	0.13549	0.32726	0.91259	0.7306	1.1796	0.92326	0.7228	-0.31996	0.91429
GHG_327	AT5G15410	c6	0.52662	0.70521	0.33515	-0.051802	0.076238	0.44892	1.4643	1.0699	0.74407	-0.032809	0.54502	0.24203	0.71755	0.56908	-0.52141	0.44123	0.88218	0.69125	NA	0.52976	0.866773	-0.731113	0.596165	0.315849	0.955776	1.06776	0.531861	0.271665	-0.0794442	0.488857	0.796195	1.35189	0.410178	0.299949	0.84622	0.753473	0.36293	1.0991	0.25634	0.13079	0.25942	0.53397	1.0872	0.91569	0.77633	-0.013793	0.15813
GHG_353	AT5G43940	c6	0.70661	0.083804	0.14415	0.45183	0.85391	0.61922	0.13742	-0.15571	0.19908	0.38075	1.0074	0.97822	0.10694	0.09324	0.27764	0.16852	1.1655	0.26708	0.44746	0.43216	0.21704	0.64995	1.2872	0.65298	-0.18829	0.13383	-0.044526	0.68878	1.0796	0.47225	0.36091	-0.076275	0.049812	0.24776	0.68666	0.38838	0.79075	0.509873	-0.0109206	0.304682	0.82951	0.526066	0.174781	-0.0505369	0.277785	0.200974	1.33749
GHG_367	AT5G56170	c6	0.61496	0.97519	-0.034991	-0.14288	0.5322	0.733	0.97351	0.94161	0.59563	-0.39799	0.74101	0.55428	0.87077	0.74778	0.76008	0.29967	0.98943	0.65441	0.70192	0.68182	0.46218	0.35778	0.5809	0.65475	0.91911	0.71287	0.35484	0.069894	0.71262	0.34504	0.62968	0.84789	0.71361	0.11921	1.1458	0.39781	0.42938	0.85214	0.18408	-0.14971	0.81625	0.63967	0.84482	1.2911	0.83615	0.0059705	1.0582
GHG_419	AT1G70690	c6	0.14688	0.9237	0.80488	-0.037979	-0.04556	0.8731	0.63244	1.2321	0.54879	-0.97561	2.0643	0.34879	0.57743	0.77146	0.21485	1.0341	0.30745	0.43003	0.833037	0.647987	-0.387122	0.25176	0.519879	1.14155	0.837228	0.869685	0.63396	-0.293361	0.176893	-0.427114	0.703829	0.441304	NA	0.627508	NA	0.785723	0.927945	0.777544	-0.0459285	-0.18481	0.884644	0.654891	0.268045	0.696938	0.534186	0.942781	0.800392
GHG_494	AT1G03440	c6	0.938886	0.773989	0.63286	NA	0.794954	0.656143	1.0927	1.27894	1.10578	-1.20696	NA	0.612935	0.885744	-0.397498	0.450498	-0.099902	0.317636	1.19191	0.394513	1.12427	0.712659	0.100753	1.03938	0.767564	NA	0.742129	0.359731	0.629879	0.223098	0.2591	1.21859	1.38044	-0.154142	NA	0.67282	0.0750062	1.3765	0.030915	-0.017469	-0.026649	1.0634	0.2325	0.91601	0.96115	0.45672	-0.0073898	0.17596
GHG_537	AT1G65420	c6	0.46864	0.27619	0.2805	0.4647	0.62356	0.34498	0.36124	0.20241	0.56139	0.92977	0.019236	0.38708	0.39737	0.46963	0.85747	0.93422	1.439	-0.03538	0.22175	0.79739	0.68204	0.43339	0.83779	0.82077	-0.026361	0.023388	0.24635	1.015	0.55751	0.37894	0.26896	0.15368	0.98732	0.44883	1.0893	0.045986	0.39061	0.59117	0.67282	0.72836	0.97749	0.30458	0.47255	0.6119	0.62038	0.2384	1.6448
GHG_588	AT3G04120	c6	NA	0.657043	0.295505	1.25756	0.136025	1.6456	NA	0.930031	1.0346	-0.143775	1.22388	1.11866	0.2158	1.50702	0.638941	NA	0.261703	0.566033	0.891061	0.887594	NA	0.816645	0.608664	1.02646	1.1761	0.689902	1.11689	0.665549	0.33463	0.451133	0.778786	0.721145	-0.0234588	-0.0699322	0.460151	-0.355854	0.67142	-0.13022	0.12984	-0.52224	0.45138	0.72122	0.35831	0.71098	0.64605	0.34059	0.20719
GHG_598	AT3G18140	c6	1.3414	0.28958	0.41435	-0.20497	1.4372	0.062574	-1.0462	1.8666	0.14829	1.0296	0.92834	0.51134	0.40785	0.48937	0.82866	0.57642	-1.4632	0.12018	-0.9623	0.81239	0.094226	0.54614	0.77752	0.075146	-1.7136	1.0571	0.74867	-1.1512	1.3422	1.2318	1.0989	1.6227	1.1023	0.0094337	0.83635	0.2097	0.36179	0.6087	0.82567	0.82302	0.061356	0.038728	0.97153	0.36536	0.88356	-0.90867	1.9193
GHG_601	AT3G22290	c6	-0.0926637	NA	1.03068	0.705674	NA	0.843982	0.159167	0.734392	0.672128	NA	0.871714	0.654697	0.955167	0.50708	0.855168	-0.11638	1.18927	0.493341	-0.264509	0.801002	1.16323	0.258579	1.05521	1.45084	0.678346	0.706091	0.640336	0.00197343	0.957797	0.425649	0.741197	0.854415	0.664843	0.0430505	0.19885	NA	1.06852	0.796115	0.28635	-0.480291	1.04164	0.850564	0.317817	NA	0.333426	-0.268396	0.515157
GHG_623	AT3G62420	c6	NA	-0.00259626	0.488754	0.253383	0.833552	0.344625	0.147316	0.630895	0.338914	-0.358743	1.18714	0.228924	1.4888	0.223574	0.711472	0.324423	0.66841	0.295153	0.298214	0.755523	1.02113	0.33508	0.633728	-0.28109	NA	0.383381	1.32365	0.869099	-0.419508	-0.0167206	-0.743654	0.606588	0.83598	0.581199	2.0769	-0.338535	0.37326	0.83939	0.69559	0.49146	0.21298	1.0118	0.44404	1.2922	1.6782	-0.16382	1.0077
GHG_624	AT3G63340	c6	0.90647	0.79836	0.34316	0.58822	0.18705	0.47677	0.70398	1.0507	0.16306	0.11206	0.44509	1.7284	0.82125	0.75536	0.61892	0.94034	0.024993	0.79747	1.3679	1.1393	0.31915	-0.88531	0.31237	0.87236	1.6082	1.2991	0.41613	-0.071057	0.58914	1.2711	0.97954	0.97218	0.45775	-0.13962	0.1862	0.76729	0.21144	0.41982	0.45596	0.5348	0.67156	0.68961	0.7642	0.9514	0.49053	0.20381	1.402
GHG_658	AT4G38800	c6	0.87423	1.0899	0.63465	0.34868	0.98467	-0.15652	0.83177	0.34412	0.94402	-0.37783	1.2162	0.073792	0.85158	0.31593	0.63022	-0.51582	0.87459	1.2059	0.1833	0.919	0.96339	0.94107	1.5101	-0.57633	0.41525	0.13255	2.0344	0.23501	0.97117	0.27735	1.2601	0.61617	-0.24637	-0.63659	0.54357	0.62702	-0.23509	0.20635	0.8937	-0.26586	1.0831	-0.17202	0.47268	0.68539	0.21019	0.58847	-0.14042
GHG_673	AT5G15410	c6	0.45152	0.69638	-0.0452	0.21068	0.57793	0.58177	0.51955	1.0487	0.64476	-0.29927	0.66715	0.53109	0.91364	0.75064	0.13142	-0.032873	0.40811	0.69657	0.67456	0.86241	0.4789	0.25559	0.52411	0.33222	0.79725	1.0192	0.40524	0.019959	-0.0089299	0.22483	0.52988	0.91371	0.094802	0.060455	0.6212	0.6472	0.51228	0.32003	0.31184	0.3119	0.2678	0.41179	0.85469	0.99314	0.40863	0.25472	-0.55887
GHG_682	AT5G22630	c6	0.776533	0.223629	0.688508	0.0427427	0.487226	0.411274	0.323914	-0.027913	0.0702317	0.481989	0.741344	0.348062	0.770975	0.762893	0.34855	NA	1.03661	0.401691	1.33574	-0.265412	0.702171	0.398627	0.17817	1.08037	0.037816	NA	0.180811	0.457777	0.19746	0.844424	0.642152	-0.185976	0.688298	0.325898	0.893378	0.37137	0.73406	-0.44373	-0.16594	0.56751	0.37856	1.419	0.68155	0.18745	-0.035748	0.32246	1.5287
GHG_683	AT5G23280	c6	-0.0205527	1.18505	-0.401469	NA	0.548333	0.0415167	0.92964	0.630664	-0.352685	-0.471611	0.555609	0.109994	1.18439	0.827074	0.486272	-0.0951559	0.744985	0.992283	0.32483	1.5096	0.06677	0.019401	0.95576	-0.40642	0.55393	0.28339	0.40218	0.36939	-0.14602	0.28184	0.72848	0.50011	-0.15795	0.19576	1.2093	0.76638	0.035119	1.0715	0.44352	-0.14283	0.53038	0.37121	0.28895	1.1787	-0.12749	0.44768	0.24822
GHG_722	AT5G64340	c6	0.74292	-0.2175	0.62311	0.2993	0.56189	1.3673	0.35124	0.42588	0.86075	-0.54948	0.66852	1.1966	-0.50677	0.14809	0.54992	0.30069	0.075016	0.081626	0.57525	0.23057	0.49899	0.017711	0.80637	1.0179	0.083934	0.025852	0.21752	0.25933	1.1424	0.58168	0.13068	0.20694	0.70328	0.56243	-0.44477	0.36289	0.454941	0.19036	-0.24708	0.354423	0.424588	-0.278166	0.156	-0.164309	0.614907	0.475689	2.04536
GHG_727	AT4G11260	c6	0.408171	0.221471	0.595249	0.243498	NA	0.421812	0.420736	-0.0984806	0.764036	0.323193	1.02431	-0.181392	0.0921065	0.782865	0.475046	0.230948	0.285937	0.408229	0.651948	0.257009	0.503792	NA	0.583118	-0.188211	-0.0380746	0.122505	0.583207	0.41764	0.842042	-0.020919	0.445483	-0.150572	0.120069	0.0442741	0.752462	0.674075	0.27472	0.66417	0.012934	0.26009	1.0198	-0.41777	-0.047191	0.013223	0.37453	0.21942	0.9831
GHG_735	AT3G13060	c6	0.229317	0.789951	0.611126	-0.0582153	0.274424	0.807314	0.801986	0.270408	1.0303	0.919416	0.952157	NA	0.0752767	0.431785	0.582709	0.489758	0.98269	0.313232	1.0594	0.978856	NA	0.567868	-0.159948	1.20553	0.123562	0.476617	0.954101	0.697528	1.46751	0.195224	0.0416113	NA	NA	0.629947	0.878779	1.40821	0.523331	NA	0.823259	0.660667	0.470416	0.674447	1.15834	0.874364	0.363715	1.55501	-0.0983844
GHG_744	AT1G02500	c6	0.67979	0.51371	-0.25157	0.02527	0.64885	0.9721	-0.012963	0.28169	0.16439	0.59858	0.98839	0.8501	0.55078	0.34985	0.15365	0.3531	0.64537	0.53259	0.667041	0.283095	0.138107	0.0988874	1.19337	0.984172	0.737015	0.350214	0.206926	0.105802	1.18987	0.628795	0.596124	0.227457	NA	0.108394	0.599874	0.276958	0.79014	0.64385	-0.037987	0.24838	1.2284	0.65143	0.54754	0.39479	0.062177	-0.059934	0.80132
GHG_006	AT1G03850	c7	0.68448	0.4628	0.95297	1.0629	0.2389	0.73405	0.29067	0.37148	0.72216	0.98923	1.0318	-0.58336	0.31714	0.92809	0.84121	0.91361	0.43983	0.60604	-0.156788	0.922778	0.637315	1.15228	0.54746	0.554006	0.506837	1.25625	1.19281	0.429934	0.177349	-0.14848	0.745696	NA	1.07632	0.855361	0.950679	0.0659437	0.45089	0.7765	0.57738	1.0707	0.59562	0.47626	0.061749	0.38784	0.43014	1.0295	0.41802
GHG_016	AT1G09570	c7	0.12391	0.61591	0.48995	0.58477	0.28844	0.10831	0.3581	0.65169	1.0205	0.28592	0.44907	0.086395	0.045066	0.72758	1.0405	0.89145	0.097873	0.0077457	0.26463	0.64362	0.94749	0.73233	0.13277	-0.0031019	-0.10867	0.5953	1.1455	0.35056	0.011754	0.065407	0.19725	0.66935	0.76941	0.9158	0.2067	0.33698	0.33342	0.73303	1.0252	0.77291	0.10983	-0.14791	-0.22781	0.57084	0.81648	0.65158	-0.055862
GHG_033	AT1G19270	c7	0.535629	0.308104	1.06877	0.772348	0.564713	NA	0.234335	0.20773	0.907381	0.423713	0.682043	-0.391475	0.325854	NA	0.827818	0.837954	0.0651045	0.251091	-0.0020674	0.56013	1.3052	0.98575	0.75352	0.19927	0.2163	-0.11947	1.14	0.63789	0.49308	0.47879	0.48169	0.48812	0.87487	1.175	-0.69008	0.39218	0.70447	0.30854	0.85346	0.37952	0.71344	0.11884	-0.27298	0.10074	0.93779	0.76719	0.68974
GHG_037	AT1G20510	c7	0.57538	0.916797	1.62067	NA	0.848952	0.127275	0.564052	0.817896	0.38435	0.981123	0.488276	-0.0372928	0.572031	0.596594	0.813681	1.23192	NA	0.570113	0.25704	0.89379	0.34119	0.02899	1.0985	0.46734	0.79519	0.47377	0.38221	0.75818	0.89685	1.2589	0.19276	1.2809	0.59195	1.1195	0.7673	0.5692	1.22251	0.605675	0.555704	0.114871	1.03048	NA	NA	0.34295	0.890473	0.875115	0.250892
GHG_038	AT1G20620	c7	0.115356	0.451853	NA	1.02322	0.440876	0.169386	0.0366958	0.481984	0.914992	0.980539	0.13054	0.108446	0.0593752	0.413311	0.905331	1.05661	0.470666	0.175621	0.218772	0.572123	0.993676	NA	0.318312	0.22622	0.0542332	0.228825	0.86553	0.780605	0.366011	0.220397	0.0586005	0.545122	0.96845	1.00901	0.626113	0.148806	0.12449	0.44812	0.99111	1.0002	0.50214	0.23008	0.0084528	0.3738	0.8477	0.96838	0.33518
GHG_043	AT1G22770	c7	<missing>	<missing>	<missing>	<missing>	<missing>	<missing>	<missing>	<missing>	<missing>	<missing>	<missing>	<missing>	<missing>	<missing>	<missing>	<missing>	<missing>	<missing>	<missing>	<missing>	<missing>	<missing>	<missing>	<missing>	<missing>	<missing>	<missing>	<missing>	<missing>	<missing>	<missing>	<missing>	<missing>	<missing>	<missing>	<missing>	<missing>	<missing>	<missing>	<missing>	<missing>	<missing>	<missing>	<missing>	<missing>	<missing>	<missing>
GHG_046	AT1G26920	c7	0.339835	0.751734	0.924383	0.181469	0.184387	0.266049	0.0408481	0.441161	0.922014	0.110521	0.000695778	0.333465	NA	0.623306	0.977115	0.257191	-0.239273	0.36029	-0.0222354	0.411235	0.955878	0.369874	0.190545	0.210689	0.135766	0.514799	0.802411	0.209817	0.164621	0.212583	0.264513	0.7475	NA	0.423497	-0.188849	0.516412	-0.13328	0.49744	1.0666	0.12955	0.13453	0.22179	0.041908	0.6853	0.98285	-0.0082251	0.1907
GHG_154	AT2G40940	c7	0.57901	0.95727	0.45438	0.65041	0.75051	0.0051758	0.27652	0.23648	0.70274	0.90569	0.47494	0.45215	0.39715	0.35971	0.51931	1.274	0.49324	0.20201	0.67502	0.62621	0.4163	0.76301	0.90872	0.24489	0.14488	0.48873	0.76533	0.72762	0.99635	0.42838	-0.076929	0.38747	0.61588	0.97623	0.45058	0.15198	0.242956	0.363448	0.636487	0.607335	0.406932	-0.0930013	0.313957	0.242217	0.801789	1.13307	0.0926567
GHG_160	AT2G45660	c7	-0.14975	0.69284	0.94833	0.60927	0.38742	-0.024775	0.081658	0.442	0.63316	0.54951	0.27503	-0.00062955	0.40061	0.69632	0.86888	0.50275	0.098174	0.44219	-0.12182	0.55273	1.0708	0.38783	0.67178	0.012526	-0.15743	0.42915	0.91383	0.60821	0.34366	-0.10128	0.062511	0.67321	0.94715	0.44545	0.47784	0.23689	0.13438	0.54194	0.90654	0.7649	0.36094	-0.036783	0.16999	0.5714	0.90172	0.40729	0.56918
GHG_198	AT3G20770	c7	0.47824	0.54385	0.8847	0.77154	0.37712	0.13704	0.28503	0.39929	0.89528	0.4453	0.64562	0.72606	0.19537	0.3385	1.0959	0.51835	-0.34816	0.31728	0.87108	0.4821	0.77293	0.83463	0.50927	0.055374	0.31103	0.81562	1.1381	0.78808	0.10963	0.13578	-0.26741	0.42609	0.84911	0.85109	-0.47219	0.49598	-0.095993	0.17538	0.62197	0.40616	0.17896	0.073494	0.20253	0.68591	1.0424	0.82599	0.45302
GHG_220	AT3G51550	c7	0.2476	0.6837	0.9706	0.44506	0.48176	0.19636	0.089468	0.40472	0.94964	0.59822	0.42387	-0.06071	0.12249	0.64374	0.89173	0.82628	-0.11801	0.097	0.107902	0.638655	NA	0.735657	0.594902	0.117294	-0.071202	0.489395	0.746418	0.571266	0.333926	0.00155548	0.140872	0.467481	0.866922	0.913672	-0.249604	0.33213	0.0997779	NA	1.00743	0.484504	0.377774	-0.0199108	0.00140151	0.522203	0.927226	0.679922	-0.0725097
GHG_243	AT4G05180	c7	0.4809	0.67835	0.79599	0.54595	0.22517	0.31345	0.69933	0.64333	0.84422	0.29328	-0.094689	0.31977	0.73816	0.83824	0.82795	0.2928	0.2342	0.69565	0.49988	0.65869	0.79691	0.786	0.2676	0.03196	0.66129	1.0024	1.0378	0.47375	-0.088262	0.17884	0.40237	0.73637	0.57215	0.46479	0.18732	0.70213	0.3797	0.58291	1.0999	0.21741	0.17432	0.28769	0.61587	0.99998	0.6995	0.28583	-0.47616
GHG_260	AT4G16860	c7	0.1296	0.69504	0.97356	0.44259	0.36879	0.38535	0.030955	0.76297	0.88242	0.5299	0.61514	0.19278	0.26523	0.72401	0.91344	0.44126	0.089227	0.29097	-0.002494	0.78874	1.0379	0.46083	0.45273	0.39498	-0.058073	0.7078	0.82577	0.40884	0.39101	0.066606	0.24213	0.7476	0.95849	0.6507	0.19633	0.46339	0.041586	0.74714	0.96658	0.49215	0.45273	0.17468	0.012861	0.68998	0.92102	0.54057	0.46861
GHG_283	AT4G27410	c7	0.255592	1.186	1.39339	NA	0.185463	0.654407	0.784152	0.731994	0.913153	0.814408	-0.895438	0.394773	0.735822	0.848921	0.993606	0.707486	0.560298	0.601363	-0.45389	0.72951	0.92578	0.65267	0.068702	0.2162	0.50659	1.2527	1.4587	0.54618	0.32888	0.64827	0.71582	0.91997	0.11451	0.78301	0.62168	0.31185	0.100271	0.45643	0.967416	0.507038	-0.0316941	NA	0.610215	0.55167	0.787433	0.862505	-0.562954
GHG_286	AT4G29010	c7	0.20031	0.53016	1.0517	0.81146	0.54931	0.066992	0.050927	0.61239	0.89024	0.44898	0.57735	0.047164	0.20857	0.47674	0.94563	0.47147	-0.30829	-0.07148	0.014068	0.70105	1.058	0.96743	0.23494	-0.33137	0.2229	0.70179	0.958	0.56578	0.23281	-0.050605	0.064625	0.37438	0.51211	0.70172	0.0765	0.55553	0.12551	0.50898	0.93743	0.36552	0.23334	-0.14516	0.16469	0.68662	0.69241	0.46293	-0.71128
GHG_296	AT4G34460	c7	0.61834	0.41781	-0.34206	0.094107	0.13582	0.0091034	0.69184	0.92476	0.7322	0.69369	0.96182	0.76177	0.47903	1.1286	-0.0014502	0.45909	1.5605	-0.12129	0.442574	0.675036	0.621343	0.122539	1.29608	0.2839	0.395674	0.583325	0.490382	NA	0.956875	-0.639606	0.291776	0.360912	0.984447	0.770149	0.900427	0.235464	0.32543	1.1136	-0.035751	0.59707	0.69887	-0.55262	0.39129	0.032915	1.0591	0.7368	2.6094
GHG_300	AT4G35470	c7	-0.0015735	0.85227	0.48232	0.52304	0.41468	0.36542	0.20693	0.33511	0.74972	0.52162	0.47493	0.42088	0.021625	0.77546	1.0175	0.81867	0.089749	0.083435	0.365642	0.843211	0.937396	0.563289	0.668333	0.144967	0.0789033	0.594849	0.552953	0.228339	0.070574	0.0970707	0.347991	NA	0.933715	0.450266	0.590883	0.417082	-0.0972918	0.702283	1.22076	0.466941	0.423301	NA	0.111988	0.938782	0.841407	0.191478	0.0970143
GHG_305	AT5G02810	c7	0.063542	0.7774	1.0127	0.65533	0.017514	0.18007	0.38033	0.90044	0.95868	0.57053	0.079363	-0.021244	0.41826	0.81092	0.91309	0.60159	0.23196	0.49542	0.14996	0.81533	1.0008	0.633	0.17303	0.0070334	0.44515	0.84907	0.90302	0.4672	0.024544	0.020927	0.40595	0.83209	0.92683	0.74021	0.19387	0.45788	0.162885	0.741198	0.959413	0.646352	0.129396	0.144482	0.420692	0.888077	0.939831	0.603077	0.00986601
GHG_313	AT5G08330	c7	0.278232	NA	0.993876	0.448222	0.174218	0.0777768	0.0700897	1.05938	0.528522	0.560504	0.0474027	0.351681	0.0625301	0.571272	0.592829	0.454606	0.780976	0.212051	0.065402	0.60383	1.1595	0.089144	0.2421	0.16601	0.37247	0.36105	0.27984	0.087115	0.34438	0.25698	0.39527	0.80942	1.2048	0.54053	0.51439	0.01367	-0.054915	0.64869	0.88911	-0.031494	0.38637	0.30423	0.46114	0.77033	1.0862	0.18897	0.87708
GHG_356	AT5G46330	c7	0.30457	0.44423	0.348	0.64404	0.4568	0.44142	0.71464	0.87496	0.74985	0.42825	0.36279	0.21472	-0.46223	0.89705	0.77068	0.80515	0.60537	0.84859	0.69325	0.74975	0.53027	0.91838	0.14157	0.78598	-0.29775	0.75251	0.96356	0.308	0.52173	-0.55941	0.50228	0.73476	1.0751	0.79504	0.67229	0.16157	-0.20006	0.86181	0.73871	0.90248	0.4205	0.50987	0.30804	0.61962	0.59595	0.72829	0.43721
GHG_443	AT1G13210	c7	0.47833	0.59887	1.1759	1.0297	0.55785	0.14972	0.62052	-0.043076	0.73178	0.81763	0.93604	-0.41796	0.16084	0.38408	0.84946	0.79584	0.081487	0.19297	0.282812	0.415598	1.14153	0.991495	NA	0.450908	-0.361728	0.200089	0.765416	0.873524	0.669448	0.183871	0.150279	-0.00371037	0.784337	1.0863	-0.0272418	0.427885	0.4046	0.30263	0.59764	0.38145	0.55216	-0.076051	-0.038203	0.12487	0.90063	1.0949	0.1322
GHG_452	AT3G16770	c7	0.37597	0.091764	0.48147	0.56759	0.49977	0.32503	0.21217	0.68815	0.86271	0.63266	0.40997	0.20802	0.052399	0.35692	0.8123	0.97029	0.63718	0.25173	0.67781	0.3885	0.88537	0.55424	0.58916	0.10182	0.38829	0.32016	0.98021	0.37811	0.44195	0.013198	0.0067675	0.53037	0.97914	0.68598	0.44727	0.067733	0.52414	0.49187	0.59801	0.7384	0.5926	0.0052617	0.086568	0.51372	1.157	0.42174	0.6603
GHG_512	AT1G22770	c7	0.379555	0.496517	0.834866	0.706606	0.190649	NA	0.284528	0.491786	0.733887	NA	0.227101	0.292819	0.431421	0.514242	0.701545	NA	0.224804	0.248039	0.123552	0.436074	0.889386	0.801418	0.417017	0.0917631	0.360655	0.645532	0.855631	0.60701	0.145809	-0.128984	0.316412	0.381771	0.700398	0.743488	0.42657	NA	0.2019	0.47051	1.0245	0.90135	0.073268	0.037256	-0.050385	0.51871	0.98478	0.78597	0.0075907
GHG_570	AT2G33150	c7	0.43693	0.5174	1.0952	1.4793	0.29033	0.70689	0.52534	-0.54338	0.49272	0.48912	1.715	0.17699	0.0095856	0.40282	0.74295	0.60856	0.1605	0.76962	0.089452	-0.47515	0.91561	1.0128	0.62841	1.0407	-0.026552	0.12612	1.3854	1.0761	0.10993	0.24742	0.27852	0.12076	1.3891	1.4828	1.1927	-0.51839	-0.0828295	0.727469	0.862967	0.405169	0.577464	0.478198	0.369075	0.441939	1.18077	1.40378	1.22726
GHG_641	AT4G24750	c7	0.233028	0.507717	0.635412	0.329582	0.423799	0.570058	-0.178127	NA	0.384088	-0.264601	-0.104025	0.658818	0.588907	0.730839	0.887793	0.565158	0.441308	0.938092	0.0572222	0.206905	1.14039	1.35966	0.670303	-0.382594	0.247601	0.997314	0.345577	0.649953	0.409812	-0.10336	0.822484	0.35671	NA	0.36848	-0.182224	0.510465	0.46744	0.612143	1.18336	0.367838	0.0925373	0.090943	-0.0508143	0.903416	0.395906	-0.28346	NA
GHG_654	AT4G35830	c7	0.068074	0.64538	0.83541	0.59537	0.18704	0.15513	0.18208	0.55961	1.0452	0.52535	0.27154	0.060457	0.38817	0.63003	0.96514	0.58784	-0.11114	0.49877	0.111393	0.485376	1.00901	0.677535	0.135283	-0.0444749	0.203783	0.782941	0.923343	0.629303	0.224426	-0.03697	0.387409	0.665266	NA	0.711735	0.231257	0.357979	0.257812	0.384331	0.991472	0.624263	0.113605	0.00996328	0.221677	0.769143	0.834793	0.557211	-0.268671
[truncated: 392 more rows]
[truncated: 61 more columns]

## Sheet: WT_30C
The outliers are labelled as NA, while the probes that either did not pass the cutoff filter or were not present in the other conditions (not prr7/9 at 22 C) are labelled as <missing>
[truncated: 679 more rows]
[truncated: 7 more columns]

[truncated: 1 more sheets: prr7_9_30C]
