# Supplementary material for: The redox rhythm gates immune-induced cell death distinctly from the genetic clock
Source: Proc Natl Acad Sci U S A. 2025 Sep 10;122(37):e2519251122. doi: 10.1073/pnas.2519251122 (PMC12452835; doi:10.1073/pnas.2519251122)
Supplement: Supplementary file 4 — Dataset S03 (XLSX) [file pnas.2519251122.sd03.xlsx]

## Sheet: p7p9 22C
Cluster	Gene	Period	p-value
c1	AT2G36250	36	0.0248301
c1	AT3G58510	34	0.0246892
c1	AT3G55020	31	0.0220577
c1	AT3G11830	23	0.0217306
c1	AT4G00660	33	0.0115487
c1	AT2G18790	36	0.00561947
c1	AT4G32800	31	0.00545775
c1	AT1G05100	27	0.00262299
c1	AT1G73080	35	0.00124476
c1	AT4G14410	27	0.000109959
c1	AT5G63120	32	4.24182e-05
c1	AT5G57870	36	3.75927e-06
c1	AT3G47520	35	2.26823e-06
c1	AT3G17390	36	2.05684e-06
c2	AT5G40760	23	0.0380524
c2	AT4G11890	23	0.0329377
c2	AT1G52290	22	0.0264256
c2	AT1G24150	22	0.00930258
c2	AT3G25010	23	0.00744016
c2	AT2G31880	26	0.00693721
c2	AT5G64120	22	0.0037481
c2	AT3G52430	23	0.00353409
c2	AT3G50470	36	0.00287492
c2	AT1G74710	36	0.0026478
c2	AT2G46400	22	0.00264129
c2	AT4G12720	22	0.00242192
c2	AT3G11010	24	0.00172247
c2	AT3G45860	23	0.00123874
c2	AT4G23810	26	0.00115563
c2	AT1G08450	23	0.00112096
c2	AT3G48090	22	0.000624779
c2	AT3G46510	22	0.000265033
c2	AT5G24530	36	0.000146487
c2	AT2G32680	22	0.000136684
c2	AT4G29810	25	4.87759e-05
c2	AT5G24110	22	2.41376e-05
c2	AT2G04450	23	9.45302e-06
c2	AT1G75040	23	5.8147e-06
c3	AT1G70070	26	0.0139684
c3	AT2G26070	34	0.00524282
c3	AT1G35670	36	0.00144518
c3	AT5G23860	24	0.00142993
c3	AT4G22690	36	0.000847528
c3	AT3G17330	33	0.000761177
c3	AT1G43700	36	0.000290801
c3	AT1G19220	30	6.02983e-05
c3	AT1G08520	33	3.99497e-05
c3	AT1G77490	30	3.08487e-05
c3	AT4G34730	33	2.8168e-05
c3	AT3G50820	35	8.5081e-06
c3	AT5G51910	36	8.26614e-06
c3	AT3G02150	35	1.75713e-06
c3	AT5G50950	36	1.06723e-06
c3	AT3G16857	36	3.46812e-07
c3	AT5G49450	36	3.26786e-07
c3	AT2G30790	35	1.26144e-08
c3	AT5G09410	35	1.34971e-09
c3	AT1G14280	33	5.4701e-10
c3	AT1G67740	36	2.77377e-11
c3	AT1G06680	36	1.98064e-13
c3	AT1G78590	36	1.4011e-13
c3	AT2G27050	34	9.05942e-14
c3	AT1G62380	36	6.77236e-15
c3	AT5G59430	31	2.9976e-15
c3	AT1G80460	36	2.77556e-15
c3	AT4G14560	31	1.77636e-15
c3	AT1G03600	36	1.11022e-16
c3	AT1G18330	36	1.11022e-16
c3	AT1G29920	36	1.11022e-16
c3	AT2G25200	36	1.11022e-16
c3	AT2G30570	36	1.11022e-16
c3	AT2G43820	32	1.11022e-16
c3	AT2G46830	32	1.11022e-16
c3	AT3G04720	31	1.11022e-16
c3	AT3G47620	36	1.11022e-16
c3	AT3G49110	29	1.11022e-16
c3	AT3G54500	34	1.11022e-16
c3	AT5G35790	36	1.11022e-16
c3	AT5G64170	36	1.11022e-16
c3	AT5G66570	36	1.11022e-16
c4	AT4G32660	32	0.00134762
c4	AT1G44575	33	0.000910669
c4	AT1G56070	33	0.000638517
c4	AT4G10180	32	0.00034488
c4	AT4G16680	31	0.000248665
c4	AT2G47250	31	0.000127003
c4	AT1G73730	33	0.000121982
c4	AT1G25550	32	0.000103693
c4	AT1G74060	32	3.92041e-05
c4	AT1G74030	32	1.3644e-05
c4	AT1G55150	31	9.65829e-06
c4	AT3G02780	30	8.00252e-06
c4	AT3G61240	31	5.03949e-06
c4	AT1G01710	29	4.64612e-06
c4	AT1G04510	32	2.99308e-06
c4	AT1G12580	32	2.41859e-06
c4	AT1G72300	32	1.01799e-06
c4	AT3G56010	30	8.94744e-07
c4	AT2G41840	32	7.58769e-07
c4	AT3G03950	32	7.14702e-07
c4	AT5G35530	34	2.73354e-07
c4	AT3G54640	32	3.98721e-08
c4	AT2G01350	31	1.74462e-08
c4	AT1G48110	32	1.73061e-08
c4	AT1G27960	32	2.20794e-09
c4	AT1G59760	31	1.96019e-09
c4	AT1G48300	30	1.54908e-09
c4	AT4G36130	32	1.15938e-09
c4	AT3G19760	32	8.65719e-10
c4	AT1G09690	33	7.87064e-10
c4	AT2G47510	32	3.26127e-10
c4	AT5G61020	34	3.1841e-10
c4	AT5G09330	33	3.03284e-10
c4	AT5G07090	32	2.71109e-10
c4	AT1G16700	29	1.52272e-10
c4	AT3G11250	33	1.44871e-10
c4	AT2G40690	32	1.4486e-10
c4	AT1G04170	32	8.40654e-11
c4	AT5G61170	31	3.33168e-11
c4	AT5G43960	36	1.82058e-11
c4	AT5G19510	33	4.68703e-12
c4	AT3G22330	34	2.7246e-12
c4	AT1G06670	33	1.99118e-12
c4	AT4G11150	31	1.57807e-12
c4	AT1G48650	33	8.23897e-13
c4	AT5G42980	31	5.77982e-13
c4	AT1G12820	31	4.44755e-13
c4	AT5G33320	31	2.40141e-13
c4	AT3G13920	31	1.73417e-13
c4	AT5G60390	32	5.75096e-14
c4	AT3G62310	33	2.4869e-14
c4	AT3G23940	32	2.14273e-14
c4	AT4G09730	31	1.02141e-14
c4	AT1G71880	32	3.21965e-15
c4	AT1G59990	32	3.33067e-16
c4	AT1G56580	31	2.22045e-16
c4	AT2G27230	33	2.22045e-16
c4	AT1G13440	31	1.11022e-16
c4	AT1G21440	31	1.11022e-16
c4	AT1G31970	32	1.11022e-16
c4	AT1G36730	32	1.11022e-16
c4	AT1G53240	32	1.11022e-16
c4	AT1G72370	32	1.11022e-16
c4	AT1G77760	31	1.11022e-16
c4	AT2G32060	32	1.11022e-16
c4	AT2G37040	32	1.11022e-16
c4	AT3G24170	31	1.11022e-16
c4	AT3G44720	32	1.11022e-16
c4	AT3G52960	32	1.11022e-16
c4	AT3G62250	32	1.11022e-16
c4	AT4G23100	31	1.11022e-16
c4	AT4G30010	31	1.11022e-16
c4	AT4G38950	32	1.11022e-16
c4	AT5G13110	31	1.11022e-16
c4	AT5G22440	32	1.11022e-16
c4	AT5G23060	31	1.11022e-16
c4	AT5G40770	32	1.11022e-16
c4	AT5G46430	32	1.11022e-16
c4	AT5G48880	32	1.11022e-16
c4	AT5G56710	32	1.11022e-16
c4	AT5G60670	32	1.11022e-16
c5	AT1G44575	33	0.000911
c5	AT1G56070	33	0.000639
c5	AT1G73730	33	0.000122
c5	AT1G25550	32	0.000104
c5	AT1G74060	32	3.92e-05
c5	AT1G74030	32	1.36e-05
c5	AT1G55150	31	9.66e-06
c5	AT1G01710	29	4.65e-06
c5	AT1G04510	32	2.99e-06
c5	AT1G12580	32	2.42e-06
c5	AT1G72300	32	1.02e-06
c5	AT2G41840	32	7.59e-07
c5	AT2G01350	31	1.74e-08
c5	AT1G48110	32	1.73e-08
c5	AT1G27960	32	2.21e-09
c5	AT1G59760	31	1.96e-09
c5	AT1G48300	30	1.55e-09
c5	AT1G09690	33	7.87e-10
c5	AT1G16700	29	1.52e-10
c5	AT2G40690	32	1.45e-10
c5	AT1G04170	32	8.41e-11
c5	AT1G06670	33	1.99e-12
c5	AT1G48650	33	8.24e-13
c5	AT1G12820	31	4.45e-13
c5	AT1G71880	32	3.22e-15
c5	AT1G59990	32	3.33e-16
c5	AT1G56580	31	2.22e-16
c5	AT2G27230	33	2.22e-16
c5	AT1G13440	31	1.11e-16
c5	AT1G21440	31	1.11e-16
c5	AT1G31970	32	1.11e-16
c5	AT1G36730	32	1.11e-16
c5	AT1G53240	32	1.11e-16
c5	AT1G72370	32	1.11e-16
c5	AT1G77760	31	1.11e-16
c5	AT2G32060	32	1.11e-16
c5	AT2G37040	32	1.11e-16
c6	AT3G18140	24	0.043879
c6	AT1G03440	26	0.0417205
c6	AT5G56170	28	0.0407156
c6	AT5G22630	29	0.0228941
c6	AT5G23280	22	0.0123963
c6	AT1G70690	23	0.00700226
c6	AT1G65420	26	0.00526721
c6	AT4G18570	25	0.00301366
c6	AT2G01450	28	0.00246919
c6	AT3G13060	28	0.0021902
c6	AT5G64340	28	0.00191636
c6	AT3G63340	28	0.00038979
c6	AT5G43940	26	0.000170807
c6	AT1G02500	32	0.000145616
c6	AT5G13160	27	1.44152e-05
c6	AT3G16570	27	5.53111e-08
c6	AT5G15410	22	9.10401e-09
c7	AT1G20510	36	0.0143832
c7	AT4G27410	36	0.00563314
c7	AT4G24750	35	0.00150795
c7	AT1G03850	36	2.13838e-05
c7	AT5G42870	36	4.6621e-06
c7	AT3G20770	33	1.49251e-06
c7	AT2G33150	33	8.67757e-07
c7	AT1G09570	36	1.75891e-08
c7	AT2G40940	32	2.64736e-09
c7	AT5G46330	35	1.46945e-10
c7	AT1G13210	32	2.32403e-11
c7	AT3G16770	35	1.22278e-11
c7	AT4G35830	32	5.84977e-13
c7	AT3G51550	35	1.03362e-13
c7	AT4G35470	36	4.18554e-14
c7	AT4G16860	36	2.35367e-14
c7	AT4G29010	36	2.02061e-14
c7	AT1G19270	33	1.11022e-16
c7	AT1G20620	33	1.11022e-16
c7	AT1G22770	33	1.11022e-16
c7	AT1G26920	36	1.11022e-16
c7	AT2G45660	34	1.11022e-16
c7	AT4G05180	36	1.11022e-16
c7	AT5G02810	36	1.11022e-16
c7	AT5G08330	36	1.11022e-16
c8	AT3G26640	36	0.0463614
c8	AT5G06950	32	0.0408714
c8	AT5G44420	36	0.037644
c8	AT3G17700	24	0.022944
c8	AT2G43790	36	0.02041
c8	AT4G26120	22	0.0196366
c8	AT1G79040	22	0.0174543
c8	AT2G35690	22	0.0166452
c8	AT3G44200	36	0.0124071
c8	AT1G18570	31	0.0107089
c8	AT2G17290	34	0.00719643
c8	AT1G30755	26	0.00204171
c9	AT4G31550	34	0.011083
c9	AT2G39200	32	0.00766178
c9	AT5G52660	30	0.00306153
c9	AT2G46370	33	0.0015715
c9	AT2G34250	29	0.00153089
c9	AT5G27420	25	0.000885717
c9	AT4G18390	32	0.000234665
c9	AT3G09830	25	6.39786e-05
c9	AT1G55500	33	5.47296e-05
c9	AT1G80840	29	4.58611e-05
c9	AT1G72010	31	3.63359e-05
c9	AT5G15840	24	1.33075e-05
c9	AT5G48380	30	1.3932e-06
c9	AT3G56400	29	9.66333e-08
c9	AT3G11840	29	7.01378e-08
c9	AT1G20020	33	4.16803e-09
c9	AT3G02570	32	3.17733e-09
c9	AT1G35720	31	3.07987e-11
c9	AT3G26830	29	7.20646e-12
c9	AT2G19810	31	9.00835e-13
c9	AT3G27300	31	1.0647e-13
c9	AT4G26080	32	1.19904e-14
c9	AT1G20696	32	1.11022e-16
c9	AT1G68050	32	1.11022e-16
c9	AT2G21660	31	1.11022e-16
c9	AT2G40080	32	1.11022e-16
c9	AT3G46640	32	1.11022e-16
c9	AT3G53730	32	1.11022e-16
c9	AT3G58570	32	1.11022e-16
c9	AT4G14960	32	1.11022e-16
c9	AT5G24470	32	1.11022e-16
c9	AT5G60100	32	1.11022e-16
c9	AT5G61380	32	1.11022e-16
c10	AT5G25350	33	0.0323867
c10	AT2G43520	23	0.029844
c10	AT2G33150	32	0.0289166
c10	AT2G42520	36	0.0271345
c10	AT5G57000	27	0.0265065
c10	AT1G12910	25	0.0161792
c10	AT5G09810	28	0.0123481
c10	AT1G19350	33	2.89989e-05
c10	AT1G24575	27	1.92594e-05
c11	AT5G19690	31	0.0387056
c11	AT1G58030	30	0.0315078
c11	AT4G36990	36	0.0184715
c11	AT5G20730	32	0.016189
c11	AT5G61010	23	0.0124451
c11	AT1G66090	30	0.0104314
c11	AT5G49980	36	0.00990426
c11	AT4G24240	36	0.00685749
c11	AT3G25040	36	0.00415495
c11	AT1G17170	36	0.00274213
c11	AT5G24400	36	0.0011355
c11	AT5G08070	36	0.000833154
c11	AT3G13460	35	0.000245405
c11	AT4G39030	29	0.000166
c11	AT5G53590	36	0.000124628
c11	AT3G22380	32	8.272e-05
c11	AT3G62600	23	6.89919e-05
c11	AT1G53170	33	6.63733e-05
c11	AT2G24850	27	3.26823e-05
c11	AT4G13920	27	2.93044e-05
c11	AT5G02490	32	2.59299e-05
c11	AT3G49530	36	7.41037e-06
c11	AT4G19110	36	4.61729e-06
c11	AT5G42650	32	3.66806e-06
c11	AT4G25670	36	3.0549e-07
c11	AT5G52640	31	2.23219e-07
c11	AT2G25110	30	1.03784e-07
c11	AT3G01470	33	7.17684e-08
c11	AT5G07340	36	5.01319e-08
c11	AT2G06050	34	8.70856e-10
c11	AT4G15800	31	7.9379e-10
c11	AT3G04550	36	4.75026e-10
c11	AT4G35230	34	1.39389e-10
c11	AT2G47470	34	5.36718e-11
c11	AT1G32640	31	1.72614e-11
c11	AT2G06520	30	9.31411e-12
c11	AT1G53230	33	4.11882e-12
c11	AT3G45140	36	3.72591e-13
c11	AT1G51660	36	1.29563e-13
c11	AT5G61790	36	9.10383e-15
c11	AT5G10550	36	7.54952e-15
c11	AT1G05010	32	4.996e-15
c11	AT5G11790	34	5.55112e-16
c11	AT2G36430	31	3.33067e-16
c11	AT1G55910	36	1.11022e-16
c11	AT2G18960	36	1.11022e-16
c11	AT2G25930	34	1.11022e-16
c11	AT2G45680	36	1.11022e-16
c11	AT3G15030	36	1.11022e-16
c11	AT3G20810	33	1.11022e-16
c11	AT3G48360	36	1.11022e-16
c11	AT5G37260	36	1.11022e-16
c12	AT1G71860	31	0.0394221
c12	AT1G06150	31	0.0300289
c12	AT1G77920	33	0.0181026
c12	AT1G69370	28	0.010124
c12	AT3G47450	31	0.00166386
c12	AT2G06990	31	0.000740055
c12	AT3G60030	32	0.000698205
c12	AT2G41560	29	0.00053321
c12	AT2G31320	31	0.000475943
c12	AT5G44200	31	0.000218782
c12	AT1G04960	31	0.000126136
c12	AT1G48970	32	7.90808e-05
c12	AT5G08080	29	5.45339e-05
c12	AT3G02065	32	1.6945e-05
c12	AT4G01850	29	2.45195e-06
c12	AT4G20380	32	9.54193e-07
c12	AT1G15550	32	4.52351e-07
c12	AT5G05730	33	2.35815e-07
c12	AT2G45810	31	2.14455e-07
c12	AT5G36880	31	1.06089e-07
c12	AT4G23550	32	3.48773e-08
c12	AT3G03070	29	2.37409e-08
c12	AT5G64930	31	2.22221e-08
c12	AT1G12770	31	5.96455e-09
c12	AT5G56580	31	5.02856e-09
c12	AT2G35920	32	2.87987e-09
c12	AT1G49630	31	4.50562e-10
c12	AT1G06160	30	1.16843e-10
c12	AT5G19210	32	3.83354e-11
c12	AT4G15000	32	6.43929e-15
c12	AT5G05450	31	5.77316e-15
c12	AT2G32230	31	2.22045e-16
c13	AT2G25490	33	0.0466678
c13	AT5G01710	28	0.0463263
c13	AT5G22080	22	0.0426252
c13	AT4G09570	36	0.0374736
c13	AT5G58620	36	0.0353399
c13	AT1G09970	30	0.0312803
c13	AT2G38470	25	0.0283437
c13	AT1G75080	26	0.0255528
c13	AT2G35930	36	0.0222189
c13	AT5G13050	32	0.0188746
c13	AT3G49120	22	0.0136379
c13	AT1G77840	29	0.00994872
c13	AT3G59050	36	0.00839173
c13	AT1G66090	26	0.00298694
c13	AT2G33580	34	0.00203655
c13	AT2G40180	36	0.00110938
c13	AT1G58420	35	0.000784882
c13	AT1G42990	30	0.000591936
c13	AT4G10500	26	0.000293596
c13	AT3G27010	30	0.000117019
c13	AT1G72520	36	0.000103623
c13	AT1G65500	28	7.73777e-05
c13	AT1G16860	32	5.02924e-05
c13	AT1G28480	30	3.13705e-05
c13	AT1G49240	31	1.79667e-05
c13	AT2G32950	35	3.11635e-06
c13	AT3G57260	23	3.71645e-07
c13	AT1G65480	29	3.99537e-11
c14	AT1G79000	30	0.0392144
c14	AT1G31870	30	0.0365551
c14	AT4G02570	33	0.0298014
c14	AT3G04580	32	0.0255655
c14	AT5G41990	30	0.0236448
c14	AT1G20960	36	0.0221895
c14	AT5G46210	29	0.0168973
c14	AT4G24190	22	0.0167018
c14	AT4G19600	32	0.0148103
c14	AT1G12270	31	0.014572
c14	AT4G03550	36	0.0132018
c14	AT2G30800	32	0.0106234
c14	AT5G55300	31	0.00907077
c14	AT3G26560	32	0.00649444
c14	AT1G68690	33	0.00619429
c14	AT2G47330	30	0.00476624
c14	AT1G32230	34	0.00154217
c14	AT3G16840	32	0.000306341
c14	AT5G62190	35	0.000232566
c14	AT2G27040	31	0.000112427
c14	AT2G13540	32	9.88978e-05
c15	AT2G44950	36	0.0241426
c15	AT5G07350	33	0.00971857
c15	AT4G16760	31	0.00421964
c15	AT3G52450	22	0.00342443
c15	AT1G09810	36	0.00336361
c15	AT5G20020	33	0.00232129
c15	AT3G02780	31	0.00181292
c15	AT1G52760	34	0.000710756
c15	AT1G55090	33	0.000303496
c15	AT1G04550	31	0.000157194
c15	AT5G66760	35	0.000112634
c15	AT3G01500	32	0.000112304
c15	AT5G39950	30	0.000111581
c15	AT4G10760	36	0.000109127
c15	AT3G60080	33	3.53437e-05
c15	AT1G17600	36	3.06268e-05
c15	AT1G17380	30	3.88614e-06
c15	AT4G29130	34	3.14547e-06
c15	AT5G50210	32	2.07662e-06
c15	AT2G39940	30	2.04307e-06
c15	AT2G39660	35	1.87837e-06
c15	AT5G09670	30	1.82966e-06
c15	AT4G07990	36	1.69888e-06
c15	AT4G16630	35	1.16068e-06
c15	AT5G46790	29	6.6157e-07
c15	AT5G52830	34	4.18138e-07
c15	AT4G09000	29	2.92499e-07
c15	AT2G47580	31	2.2533e-07
c15	AT3G18780	35	3.47652e-08
c15	AT1G19640	35	2.54409e-08
c15	AT5G67160	31	1.54359e-08
c15	AT4G05440	32	7.94599e-09
c15	AT2G34630	32	3.51929e-09
c15	AT3G06980	32	3.3019e-09
c15	AT3G45240	34	1.30067e-09
c15	AT2G36880	36	1.1518e-09
c15	AT2G30020	36	9.51978e-10
c15	AT2G20890	36	2.02576e-10
c15	AT4G02940	36	1.34625e-10
c15	AT5G26742	36	1.20562e-10
c15	AT5G09460	35	5.52353e-11
c15	AT1G31170	30	2.31503e-11
c15	AT1G64060	36	8.77354e-12
c15	AT2G18510	36	6.85474e-12
c15	AT1G17420	36	5.41545e-12
c15	AT4G34830	34	4.3654e-12
c15	AT5G45410	32	3.46245e-12
c15	AT1G79270	33	9.27036e-13
c15	AT4G29220	36	5.691e-13
c15	AT1G56510	36	1.84852e-13
c15	AT2G22780	32	6.79456e-14
c15	AT5G63420	36	2.29816e-14
c15	AT3G02060	36	3.9968e-15
c15	AT1G59700	32	5.55112e-16
c15	AT4G20980	33	4.44089e-16
c15	AT2G01670	32	3.33067e-16
c15	AT1G24280	32	1.11022e-16
c15	AT1G37130	31	1.11022e-16
c15	AT1G54270	33	1.11022e-16
c15	AT1G64140	36	1.11022e-16
c15	AT2G18160	30	1.11022e-16
c15	AT2G24570	36	1.11022e-16
c15	AT2G31070	30	1.11022e-16
c15	AT2G40670	36	1.11022e-16
c15	AT2G41010	36	1.11022e-16
c15	AT3G26650	32	1.11022e-16
c15	AT4G17840	33	1.11022e-16
c15	AT4G32770	33	1.11022e-16
c15	AT4G34590	36	1.11022e-16
c15	AT4G35090	33	1.11022e-16
c15	AT4G37925	34	1.11022e-16
c15	AT4G39950	32	1.11022e-16
c15	AT5G09660	33	1.11022e-16
c15	AT5G14760	34	1.11022e-16
c15	AT5G47910	36	1.11022e-16
c15	AT5G52780	34	1.11022e-16
c15	AT5G58260	36	1.11022e-16
c15	AT5G60790	36	1.11022e-16
c16	AT4G16110	34	0.0372521
c16	AT2G31230	33	0.0321101
c16	AT5G66850	30	0.0196068
c16	AT1G79670	29	0.0108553
c16	AT5G37475	31	0.00427107
c16	AT2G31660	32	0.00228434
c16	AT3G06110	31	0.00223446
c16	AT5G05450	30	0.000937817
c16	AT2G24100	25	0.000627217
c16	AT2G30950	26	0.000514038
c16	AT1G20670	31	0.000270981
c16	AT4G28660	33	0.000268393
c16	AT3G53280	29	0.000258223
c16	AT2G45770	31	0.000159158
c16	AT1G80360	31	3.59977e-05
c16	AT1G35560	31	7.71804e-06
c16	AT4G08900	27	1.37944e-06
c16	AT5G48485	30	7.8018e-07
c16	AT2G33550	31	9.60361e-08
c16	AT5G11170	31	3.68625e-08
c16	AT2G42950	32	2.23036e-08
c16	AT5G28500	31	1.86132e-09
c16	AT5G64350	31	1.15643e-09
c16	AT1G26550	30	1.42561e-10
c16	AT1G21640	30	5.64621e-11
c16	AT5G40610	30	3.30305e-11
c16	AT5G30510	31	5.49527e-12
c16	AT4G21280	31	1.5673e-12
c16	AT3G51030	30	1.46105e-13
c16	AT2G26980	31	1.88738e-14
c16	AT1G74100	30	2.22045e-16
c16	AT1G01060	31	1.11022e-16
c16	AT3G09600	31	1.11022e-16
c16	AT5G02840	31	1.11022e-16

## Sheet: WT 22C
Cluster	Gene	Period	p-value
c1	AT4G11110	26	0.0457767
c1	AT4G23740	23	0.0338751
c1	AT4G14410	22	0.0245159
c1	AT5G40930	28	0.0141119
c1	AT3G11830	23	0.00650993
c1	AT4G00660	26	0.0056218
c1	AT2G21230	23	0.00296704
c1	AT1G05100	24	0.00160859
c1	AT3G54170	25	0.00140449
c1	AT1G58100	25	0.000600463
c1	AT5G04340	22	0.000232615
c1	AT4G32800	23	5.64929e-05
c1	AT3G25760	23	5.4879e-05
c1	AT3G47520	23	1.77735e-05
c1	AT1G73080	24	1.73191e-05
c1	AT3G58510	22	1.21697e-05
c1	AT4G11970	23	6.52506e-06
c1	AT5G57360	22	1.27495e-06
c1	AT4G35260	24	2.69157e-08
c1	AT5G63380	23	1.19453e-08
c1	AT2G18790	24	5.23802e-09
c1	AT5G63120	22	4.54424e-09
c1	AT3G17390	23	1.23311e-09
c1	AT5G57870	23	1.14224e-09
c1	AT3G53110	23	9.95204e-13
c1	AT3G55020	24	2.10609e-13
c2	AT4G33430	25	0.038014
c2	AT3G25010	22	0.00898642
c2	AT5G64120	23	0.00237775
c2	AT1G24150	22	0.000917514
c2	AT3G52430	22	0.000814976
c2	AT5G24530	22	0.000566129
c2	AT3G19660	36	0.000327616
c2	AT3G25020	24	0.000259894
c2	AT4G11890	22	0.000126613
c2	AT5G24110	23	7.1642e-05
c2	AT3G48090	22	3.16561e-05
c2	AT3G45860	23	3.06965e-05
c2	AT1G75040	22	1.33558e-05
c2	AT2G32680	22	7.32696e-06
c2	AT3G50470	22	1.78427e-06
c2	AT1G52290	24	1.75805e-06
c2	AT4G23810	23	1.53866e-06
c2	AT2G31880	22	8.81145e-07
c2	AT1G74710	23	4.38376e-07
c2	AT1G08450	22	6.4476e-09
c2	AT2G46400	22	5.30612e-09
c2	AT3G11010	22	1.63639e-09
c2	AT4G08500	23	4.76682e-10
c2	AT4G12720	22	1.63687e-11
c2	AT2G04450	23	1.54954e-12
c2	AT4G29810	22	1.17684e-14
c3	AT1G19220	23	0.00370685
c3	AT1G70070	22	0.000157506
c3	AT1G43700	24	9.85954e-05
c3	AT2G26070	25	3.77808e-05
c3	AT3G04720	23	5.60819e-06
c3	AT3G16857	23	6.32877e-08
c3	AT5G51910	23	2.33323e-08
c3	AT4G22690	24	5.34326e-09
c3	AT3G17330	23	4.25309e-09
c3	AT5G55810	24	1.42108e-09
c3	AT5G16370	23	1.08949e-09
c3	AT1G19730	22	5.43056e-10
c3	AT5G23860	24	1.42661e-10
c3	AT2G43820	22	7.19744e-11
c3	AT1G77490	24	5.73499e-11
c3	AT4G14560	24	4.59077e-13
c3	AT3G02150	24	3.68705e-13
c3	AT5G09410	23	9.59233e-14
c3	AT1G14280	24	2.33147e-15
c3	AT1G35670	23	6.66134e-16
c3	AT5G50950	23	5.55112e-16
c3	AT1G67740	25	4.44089e-16
c3	AT1G03600	23	1.11022e-16
c3	AT1G06680	23	1.11022e-16
c3	AT1G08520	22	1.11022e-16
c3	AT1G18330	23	1.11022e-16
c3	AT1G29920	23	1.11022e-16
c3	AT1G62380	24	1.11022e-16
c3	AT1G78590	23	1.11022e-16
c3	AT1G80460	23	1.11022e-16
c3	AT2G25200	24	1.11022e-16
c3	AT2G27050	24	1.11022e-16
c3	AT2G30570	24	1.11022e-16
c3	AT2G30790	23	1.11022e-16
c3	AT2G46830	23	1.11022e-16
c3	AT3G47620	23	1.11022e-16
c3	AT3G49110	23	1.11022e-16
c3	AT3G50820	23	1.11022e-16
c3	AT3G54500	23	1.11022e-16
c3	AT4G34730	23	1.11022e-16
c3	AT5G35790	23	1.11022e-16
c3	AT5G49450	23	1.11022e-16
c3	AT5G59430	24	1.11022e-16
c3	AT5G64170	23	1.11022e-16
c3	AT5G66570	23	1.11022e-16
c4	AT1G55150	22	0.0384256
c4	AT4G16680	23	0.00241956
c4	AT2G47250	22	3.02091e-05
c4	AT5G07090	22	1.75525e-05
c4	AT1G01710	23	4.59334e-06
c4	AT3G03950	22	3.9053e-06
c4	AT3G02780	22	3.66627e-06
c4	AT4G32660	23	1.62032e-06
c4	AT1G59760	23	1.37766e-06
c4	AT1G48110	23	1.18142e-06
c4	AT1G27960	24	7.7103e-07
c4	AT1G44575	25	5.43731e-07
c4	AT1G56070	22	8.26394e-08
c4	AT4G10180	24	3.45836e-08
c4	AT1G74060	22	2.94727e-08
c4	AT2G41840	22	2.65594e-09
c4	AT1G48300	24	2.45698e-09
c4	AT3G61240	25	3.18828e-10
c4	AT2G01350	23	2.35469e-10
c4	AT1G59990	22	2.25552e-10
c4	AT3G54640	23	1.6908e-10
c4	AT1G72300	24	7.0967e-11
c4	AT1G25550	23	5.8162e-11
c4	AT5G61020	24	4.862e-11
c4	AT3G56010	26	3.10794e-11
c4	AT2G40690	24	3.01114e-11
c4	AT5G19510	22	2.31901e-11
c4	AT3G23940	22	1.41844e-11
c4	AT1G09690	22	8.37819e-12
c4	AT5G43960	23	3.44702e-12
c4	AT1G74030	23	2.60647e-12
c4	AT4G30010	23	4.11893e-13
c4	AT1G06670	23	1.09579e-13
c4	AT5G35530	22	7.34968e-14
c4	AT1G73730	25	7.99361e-15
c4	AT3G11250	22	7.10543e-15
c4	AT4G36130	22	5.44009e-15
c4	AT1G48650	23	4.66294e-15
c4	AT1G04170	23	1.66533e-15
c4	AT5G09330	25	9.99201e-16
c4	AT1G16700	24	6.66134e-16
c4	AT5G60390	23	4.44089e-16
c4	AT1G04510	23	1.11022e-16
c4	AT1G12580	24	1.11022e-16
c4	AT1G12820	24	1.11022e-16
c4	AT1G13440	24	1.11022e-16
c4	AT1G21440	23	1.11022e-16
c4	AT1G31970	23	1.11022e-16
c4	AT1G36730	24	1.11022e-16
c4	AT1G53240	24	1.11022e-16
c4	AT1G56580	24	1.11022e-16
c4	AT1G71880	23	1.11022e-16
c4	AT1G72370	22	1.11022e-16
c4	AT1G77760	24	1.11022e-16
c4	AT2G27230	24	1.11022e-16
c4	AT2G32060	23	1.11022e-16
c4	AT2G37040	24	1.11022e-16
c4	AT2G47510	23	1.11022e-16
c4	AT3G13920	23	1.11022e-16
c4	AT3G19760	23	1.11022e-16
c4	AT3G22330	22	1.11022e-16
c4	AT3G24170	24	1.11022e-16
c4	AT3G44720	24	1.11022e-16
c4	AT3G52960	24	1.11022e-16
c4	AT3G62250	23	1.11022e-16
c4	AT3G62310	23	1.11022e-16
c4	AT4G09730	22	1.11022e-16
c4	AT4G11150	24	1.11022e-16
c4	AT4G23100	24	1.11022e-16
c4	AT4G38950	24	1.11022e-16
c4	AT5G13110	24	1.11022e-16
c4	AT5G22440	23	1.11022e-16
c4	AT5G23060	24	1.11022e-16
c4	AT5G33320	24	1.11022e-16
c4	AT5G40770	22	1.11022e-16
c4	AT5G42980	24	1.11022e-16
c4	AT5G46430	23	1.11022e-16
c4	AT5G48880	24	1.11022e-16
c4	AT5G56710	23	1.11022e-16
c4	AT5G60670	23	1.11022e-16
c4	AT5G61170	22	1.11022e-16
c5	AT3G43300	25	0.0493504
c5	AT5G57460	22	0.037162
c5	AT3G01540	28	0.0287456
c5	AT1G19180	23	0.0103172
c5	AT5G50430	24	0.00476953
c5	AT1G62300	23	0.00383197
c5	AT3G18690	22	0.000451611
c5	AT4G17490	27	6.97231e-05
c5	AT5G25250	22	9.34116e-06
c5	AT1G12910	22	3.94343e-06
c5	AT1G07000	22	1.04885e-06
c5	AT4G26070	22	7.73462e-07
c5	AT1G30210	24	3.50059e-07
c5	AT1G74930	23	4.90867e-09
c5	AT3G45640	22	2.3577e-09
c5	AT4G08470	23	1.31613e-09
c5	AT4G24520	24	5.74638e-10
c5	AT4G14716	24	1.2824e-10
c5	AT2G38120	24	3.06556e-11
c5	AT1G73805	22	2.06956e-11
c5	AT1G65790	23	8.28593e-12
c5	AT1G14790	22	4.56524e-13
c5	AT1G64280	22	1.30451e-13
c5	AT1G01470	23	1.11022e-16
c5	AT1G08550	23	1.11022e-16
c5	AT2G37940	22	1.11022e-16
c5	AT4G23270	23	1.11022e-16
c5	AT4G24690	24	1.11022e-16
c5	AT5G26340	24	1.11022e-16
c5	AT5G52310	24	1.11022e-16
c6	AT2G01450	25	0.0461211
c6	AT1G70690	22	0.0335033
c6	AT3G13060	28	0.0286595
c6	AT3G22290	33	0.0230202
c6	AT3G62420	22	0.0135435
c6	AT3G04120	24	0.000640316
c6	AT1G03440	26	0.000337368
c6	AT5G64340	22	5.59497e-05
c6	AT4G34390	22	4.81493e-05
c6	AT4G11260	24	4.30158e-05
c6	AT1G65420	23	4.25167e-06
c6	AT5G23280	23	2.87117e-07
c6	AT5G22630	24	4.34259e-08
c6	AT3G63340	24	3.02707e-09
c6	AT5G56170	24	3.79611e-10
c6	AT4G18570	24	3.0917e-10
c6	AT3G16570	24	7.87883e-11
c6	AT1G02500	23	1.11022e-16
c6	AT5G13160	24	1.11022e-16
c6	AT5G15410	23	1.11022e-16
c6	AT5G43940	23	1.11022e-16
c7	AT4G34460	22	0.0279013
c7	AT4G27410	24	4.18829e-08
c7	AT4G24750	22	3.10104e-08
c7	AT2G33150	23	2.08692e-09
c7	AT1G19270	23	1.18892e-10
c7	AT5G46330	25	1.69783e-11
c7	AT3G20770	24	1.38861e-11
c7	AT1G03850	24	5.2458e-13
c7	AT5G42870	23	4.21885e-14
c7	AT1G09570	24	1.11022e-16
c7	AT1G13210	24	1.11022e-16
c7	AT1G20620	24	1.11022e-16
c7	AT1G22770	24	1.11022e-16
c7	AT1G26920	23	1.11022e-16
c7	AT2G40940	25	1.11022e-16
c7	AT2G45660	23	1.11022e-16
c7	AT3G16770	25	1.11022e-16
c7	AT3G51550	24	1.11022e-16
c7	AT4G05180	23	1.11022e-16
c7	AT4G16860	24	1.11022e-16
c7	AT4G29010	24	1.11022e-16
c7	AT4G35470	23	1.11022e-16
c7	AT4G35830	24	1.11022e-16
c7	AT5G02810	23	1.11022e-16
c7	AT5G08330	24	1.11022e-16
c8	AT2G13790	31	0.0388799
c8	AT1G49820	29	0.00850255
c8	AT2G17520	23	0.00524628
c8	AT1G18570	22	0.00522958
c8	AT1G01260	22	0.00465756
c8	AT5G06950	24	0.00242241
c8	AT2G43790	28	0.00189897
c8	AT4G27260	22	0.00122329
c8	AT3G44200	23	0.00111408
c8	AT4G26120	23	0.00108316
c8	AT5G45110	22	0.000867624
c8	AT4G29900	23	0.000547123
c8	AT1G79040	23	8.15234e-05
c8	AT3G26640	24	1.45386e-05
c8	AT4G19660	22	8.53037e-06
c8	AT2G22300	24	4.01292e-06
c8	AT3G17700	22	7.74312e-07
c8	AT1G30755	22	3.77351e-07
c8	AT2G35690	23	5.08825e-09
c8	AT5G14930	22	2.72179e-09
c9	AT1G55500	26	0.0225339
c9	AT2G39200	23	0.00375423
c9	AT1G80840	22	0.000165372
c9	AT1G72010	23	5.03405e-05
c9	AT2G46370	25	8.57494e-07
c9	AT3G26830	22	1.87958e-07
c9	AT3G53730	23	1.48634e-07
c9	AT2G34250	23	9.27687e-08
c9	AT3G11840	22	4.1966e-09
c9	AT3G09830	22	1.65183e-09
c9	AT4G31550	24	4.02897e-10
c9	AT3G56400	22	1.3264e-10
c9	AT4G18390	25	2.44094e-11
c9	AT3G02570	24	2.29103e-11
c9	AT4G26080	23	1.12845e-11
c9	AT2G19810	24	2.09832e-14
c9	AT5G48380	23	5.77316e-15
c9	AT5G52660	24	3.33067e-15
c9	AT3G27300	24	6.66134e-16
c9	AT1G20020	23	1.11022e-16
c9	AT1G20696	24	1.11022e-16
c9	AT1G35720	24	1.11022e-16
c9	AT1G68050	24	1.11022e-16
c9	AT2G21660	24	1.11022e-16
c9	AT2G40080	23	1.11022e-16
c9	AT3G46640	23	1.11022e-16
c9	AT3G58570	23	1.11022e-16
c9	AT4G14960	24	1.11022e-16
c9	AT5G15840	24	1.11022e-16
c9	AT5G24470	23	1.11022e-16
c9	AT5G60100	23	1.11022e-16
c9	AT5G61380	23	1.11022e-16
c10	AT5G25350	28	0.0169344
c10	AT4G27260	22	0.0108556
c10	AT5G57000	22	0.0038887
c10	AT1G14010	23	0.00350097
c10	AT4G24750	25	0.00227464
c10	AT5G07440	27	0.00147754
c10	AT2G43520	23	0.000199817
c10	AT3G26640	27	0.000112691
c10	AT1G30330	25	3.79057e-05
c10	AT5G09810	25	7.68377e-06
c10	AT2G33150	24	6.06156e-07
c10	AT2G42520	25	1.54183e-07
c10	AT1G19350	23	1.24589e-10
c10	AT1G24575	24	2.38742e-12
c11	AT5G20730	22	0.0177108
c11	AT3G25040	22	0.010504
c11	AT5G19690	33	0.0027553
c11	AT4G39030	22	0.00223587
c11	AT1G17170	25	0.000252315
c11	AT1G58030	25	7.38858e-05
c11	AT1G66090	22	3.02705e-05
c11	AT5G42650	24	6.21176e-06
c11	AT4G24240	24	2.56535e-06
c11	AT4G36990	23	2.02106e-06
c11	AT3G22380	22	8.74237e-07
c11	AT1G53230	24	7.99337e-07
c11	AT1G53170	23	1.41168e-07
c11	AT4G13920	23	1.11342e-07
c11	AT5G02490	22	5.29512e-08
c11	AT4G19110	24	5.23145e-08
c11	AT5G53590	23	2.05744e-09
c11	AT3G01470	24	5.27853e-10
c11	AT4G25670	23	5.10999e-10
c11	AT5G61010	23	4.43602e-10
c11	AT5G52640	22	4.08489e-10
c11	AT5G24400	24	1.36199e-10
c11	AT1G32640	23	5.25181e-11
c11	AT2G24850	22	7.17759e-13
c11	AT5G10550	23	4.46976e-13
c11	AT5G07340	23	3.475e-14
c11	AT4G35230	22	1.26565e-14
c11	AT2G06520	23	3.33067e-15
c11	AT3G62600	23	3.33067e-16
c11	AT1G05010	22	1.11022e-16
c11	AT1G51660	23	1.11022e-16
c11	AT1G55910	24	1.11022e-16
c11	AT2G06050	23	1.11022e-16
c11	AT2G18960	24	1.11022e-16
c11	AT2G25110	23	1.11022e-16
c11	AT2G25930	23	1.11022e-16
c11	AT2G36430	23	1.11022e-16
c11	AT2G45680	24	1.11022e-16
c11	AT2G47470	23	1.11022e-16
c11	AT3G04550	24	1.11022e-16
c11	AT3G15030	24	1.11022e-16
c11	AT3G20810	23	1.11022e-16
c11	AT3G45140	23	1.11022e-16
c11	AT3G48360	23	1.11022e-16
c11	AT3G49530	23	1.11022e-16
c11	AT4G15800	24	1.11022e-16
c11	AT5G11790	24	1.11022e-16
c11	AT5G37260	23	1.11022e-16
c11	AT5G61790	23	1.11022e-16
c12	AT1G04960	24	0.0464138
c12	AT1G69370	23	0.0133235
c12	AT5G05730	25	0.00551573
c12	AT1G09420	25	0.00346962
c12	AT1G48970	22	0.00325206
c12	AT1G48270	22	0.00227937
c12	AT4G34840	23	0.00173835
c12	AT1G71860	31	0.000875171
c12	AT1G49630	23	0.000698488
c12	AT5G08080	25	0.00056497
c12	AT2G31320	25	0.000426728
c12	AT1G12770	22	0.000170863
c12	AT4G23550	22	0.000155524
c12	AT3G02065	22	9.00234e-05
c12	AT2G32230	27	2.62503e-05
c12	AT1G15550	23	2.06846e-05
c12	AT2G06990	22	1.04526e-05
c12	AT1G06150	24	8.76733e-06
c12	AT2G41560	23	3.74222e-07
c12	AT2G45810	23	5.68418e-08
c12	AT2G35920	24	8.09436e-09
c12	AT3G60030	23	3.74637e-09
c12	AT5G44200	22	3.04837e-09
c12	AT1G77920	23	1.1118e-09
c12	AT3G03070	23	7.57667e-10
c12	AT5G19210	23	2.13315e-11
c12	AT1G06160	24	1.28735e-11
c12	AT5G36880	23	9.34963e-12
c12	AT4G20380	23	6.67555e-12
c12	AT5G05450	23	6.72795e-14
c12	AT3G47450	22	4.70735e-14
c12	AT4G01850	23	1.11022e-16
c12	AT4G15000	23	1.11022e-16
c12	AT5G64930	24	1.11022e-16
c13	AT1G69960	29	0.0448426
c13	AT2G38470	22	0.0386724
c13	AT2G41560	23	0.0274766
c13	AT5G03280	23	0.0245345
c13	AT3G21070	36	0.0225402
c13	AT2G25490	22	0.0189943
c13	AT5G13050	22	0.017906
c13	AT5G01710	32	0.0144964
c13	AT2G33580	22	0.0138327
c13	AT3G23250	23	0.0126422
c13	AT1G75080	22	0.00672326
c13	AT1G03590	25	0.00518977
c13	AT5G22080	22	0.00385882
c13	AT5G58620	23	0.00342916
c13	AT4G31800	22	0.000971767
c13	AT4G10500	23	0.000847608
c13	AT3G27010	25	0.000661652
c13	AT2G13650	22	0.000542495
c13	AT1G49240	22	0.00047509
c13	AT1G28480	23	0.000440237
c13	AT5G13190	25	0.000387818
c13	AT5G24980	22	0.000261634
c13	AT1G66090	22	6.68197e-05
c13	AT1G09970	22	3.25197e-05
c13	AT1G44350	25	5.45213e-06
c13	AT5G13320	22	2.22113e-06
c13	AT2G35930	24	1.77792e-06
c13	AT3G57260	22	3.82721e-07
c13	AT5G66210	23	1.82632e-07
c13	AT3G49120	23	3.43601e-10
c13	AT3G59050	24	5.14616e-11
c13	AT2G32950	25	2.16933e-11
c13	AT4G09570	23	5.54645e-12
c13	AT4G11280	24	7.41185e-13
c13	AT1G65500	24	4.44089e-16
c13	AT1G65480	24	1.11022e-16
c13	AT1G72520	24	1.11022e-16
c14	AT5G61140	26	0.045114
c14	AT1G32490	24	0.0295116
c14	AT1G79000	25	0.0287945
c14	AT4G02390	25	0.0276408
c14	AT1G68690	26	0.0214647
c14	AT3G55270	22	0.0169461
c14	AT2G47330	26	0.0122883
c14	AT2G15480	22	0.00502268
c14	AT5G55300	26	0.00407909
c14	AT3G26560	24	0.00358048
c14	AT5G35750	24	0.00285461
c14	AT5G40760	23	0.00251737
c14	AT2G33540	25	0.00113518
c14	AT1G12270	22	0.00107769
c14	AT1G20960	25	0.00100844
c14	AT4G03550	24	0.000942954
c14	AT2G30800	24	0.000650504
c14	AT1G15780	23	0.000581552
c14	AT2G33730	24	0.000296061
c14	AT3G25570	23	0.000156749
c14	AT1G31870	24	4.22521e-05
c14	AT4G26090	23	1.60752e-05
c14	AT4G27430	24	1.20186e-05
c14	AT4G02570	24	1.07339e-05
c14	AT3G04580	24	3.20208e-06
c14	AT4G22670	24	1.95191e-06
c14	AT4G24190	23	1.84447e-06
c14	AT3G16840	23	9.84887e-07
c14	AT1G32230	23	4.2071e-07
c14	AT2G27040	24	3.61802e-08
c14	AT2G13540	24	2.80479e-08
c14	AT4G19600	24	5.92983e-11
c15	AT1G09810	36	0.0287151
c15	AT5G50210	22	0.00530478
c15	AT3G01500	24	0.00284422
c15	AT2G47580	24	0.00201177
c15	AT2G39660	23	0.000747073
c15	AT2G44950	23	0.000580659
c15	AT4G09000	23	0.00043634
c15	AT4G34830	25	0.00036397
c15	AT5G20020	22	0.000240987
c15	AT3G02060	23	8.96018e-05
c15	AT1G55090	23	4.6514e-05
c15	AT4G16630	22	2.16894e-05
c15	AT2G20890	25	1.37307e-06
c15	AT5G07350	24	1.27268e-06
c15	AT5G46790	23	6.01346e-07
c15	AT5G66760	22	4.69022e-07
c15	AT4G05440	22	2.7731e-07
c15	AT3G06980	22	2.26672e-07
c15	AT1G17380	23	1.93954e-07
c15	AT1G52760	24	1.36393e-07
c15	AT2G30020	23	5.61171e-08
c15	AT3G02780	22	9.2519e-09
c15	AT3G52450	23	4.98554e-09
c15	AT5G52830	24	4.72688e-09
c15	AT4G10760	24	1.22097e-09
c15	AT3G45240	24	2.84925e-10
c15	AT1G17420	24	2.3071e-10
c15	AT2G39940	24	3.32723e-12
c15	AT3G18780	22	2.3872e-12
c15	AT1G17600	23	5.28244e-13
c15	AT5G09670	25	1.1946e-13
c15	AT2G18160	25	3.87468e-14
c15	AT5G63420	24	7.77156e-15
c15	AT5G39950	22	6.43929e-15
c15	AT4G16760	23	5.55112e-15
c15	AT4G07990	25	4.77396e-15
c15	AT1G31170	24	4.10783e-15
c15	AT2G18510	23	1.55431e-15
c15	AT5G67160	24	4.44089e-16
c15	AT5G09460	24	3.33067e-16
c15	AT1G04550	23	1.11022e-16
c15	AT1G19640	24	1.11022e-16
c15	AT1G24280	24	1.11022e-16
c15	AT1G37130	24	1.11022e-16
c15	AT1G54270	23	1.11022e-16
c15	AT1G56510	24	1.11022e-16
c15	AT1G59700	24	1.11022e-16
c15	AT1G64060	24	1.11022e-16
c15	AT1G64140	24	1.11022e-16
c15	AT1G79270	24	1.11022e-16
c15	AT2G01670	23	1.11022e-16
c15	AT2G22780	24	1.11022e-16
c15	AT2G24570	24	1.11022e-16
c15	AT2G31070	24	1.11022e-16
c15	AT2G34630	24	1.11022e-16
c15	AT2G36880	24	1.11022e-16
c15	AT2G40670	23	1.11022e-16
c15	AT2G41010	24	1.11022e-16
c15	AT3G26650	24	1.11022e-16
c15	AT3G60080	24	1.11022e-16
c15	AT4G02940	24	1.11022e-16
c15	AT4G17840	24	1.11022e-16
c15	AT4G20980	24	1.11022e-16
c15	AT4G29130	24	1.11022e-16
c15	AT4G29220	25	1.11022e-16
c15	AT4G32770	24	1.11022e-16
c15	AT4G34590	24	1.11022e-16
c15	AT4G35090	24	1.11022e-16
c15	AT4G37925	24	1.11022e-16
c15	AT4G39950	23	1.11022e-16
c15	AT5G09660	24	1.11022e-16
c15	AT5G14760	24	1.11022e-16
c15	AT5G45410	24	1.11022e-16
c15	AT5G47910	24	1.11022e-16
c15	AT5G52780	23	1.11022e-16
c15	AT5G58260	23	1.11022e-16
c15	AT5G60790	24	1.11022e-16
c16	AT1G72360	23	0.0199477
c16	AT1G03680	24	0.0175952
c16	AT1G66340	22	0.015769
c16	AT2G31660	25	0.00482257
c16	AT2G31230	23	0.00349881
c16	AT4G23570	36	0.00188397
c16	AT5G37475	22	0.00112047
c16	AT1G79670	24	0.000945283
c16	AT1G20670	24	0.000282236
c16	AT3G06110	22	0.000156257
c16	AT4G16110	25	2.09312e-05
c16	AT5G40610	24	1.646e-06
c16	AT4G28660	24	1.5848e-06
c16	AT5G16070	23	8.49925e-07
c16	AT3G53280	24	8.31904e-07
c16	AT3G06480	24	5.38117e-07
c16	AT5G05450	23	2.1479e-07
c16	AT5G66850	22	7.77868e-08
c16	AT2G26980	25	1.44945e-08
c16	AT3G51030	24	7.37155e-09
c16	AT5G11170	22	6.39434e-09
c16	AT5G28500	24	1.15375e-09
c16	AT1G26550	22	3.0424e-10
c16	AT2G30950	23	2.16095e-10
c16	AT5G64350	23	5.26729e-11
c16	AT1G80360	24	2.77331e-11
c16	AT4G08900	24	1.72041e-11
c16	AT2G33550	24	2.8344e-13
c16	AT5G30510	23	1.10134e-13
c16	AT2G42950	23	3.33067e-16
c16	AT1G01060	24	1.11022e-16
c16	AT1G21640	23	1.11022e-16
c16	AT1G35560	23	1.11022e-16
c16	AT1G74100	24	1.11022e-16
c16	AT2G24100	23	1.11022e-16
c16	AT3G09600	24	1.11022e-16
c16	AT4G21280	24	1.11022e-16
c16	AT5G02840	24	1.11022e-16
c16	AT5G48485	24	1.11022e-16

## Sheet: p7p9 30C
Cluster	Gene	Period	p-value
c1	AT1G55150	33	0.0394785
c1	AT4G23740	35	0.023698
c1	AT3G23240	33	0.0188999
c1	AT5G40930	34	0.0125321
c1	AT4G14410	33	0.00504942
c1	AT5G57360	34	0.0028271
c1	AT3G53110	33	0.00178519
c1	AT4G00660	33	0.00138495
c1	AT1G58100	33	0.00134512
c1	AT2G36250	33	0.00112231
c1	AT3G54170	33	0.000944108
c1	AT2G47320	32	0.000918172
c1	AT3G55020	32	0.000441236
c1	AT5G63380	33	0.000302768
c1	AT4G11970	32	0.000272408
c1	AT4G35260	32	7.26385e-05
c1	AT2G18790	34	6.03677e-06
c1	AT2G21230	32	2.64029e-06
c1	AT5G57870	33	1.18426e-06
c1	AT3G11830	32	7.34334e-07
c1	AT5G63120	32	4.7935e-07
c1	AT3G17390	32	3.29869e-07
c1	AT3G58510	32	1.58469e-07
c1	AT3G47520	32	4.54836e-08
c2	AT3G52430	33	0.0442217
c2	AT5G64120	36	0.0368387
c2	AT3G50470	34	0.0328762
c2	AT3G12390	33	0.00798121
c2	AT3G19660	36	0.00418992
c2	AT5G24530	33	0.00250372
c2	AT4G11890	32	0.00148984
c2	AT2G31880	33	0.000629924
c2	AT3G11010	32	0.000481742
c2	AT1G75040	33	0.000320466
c2	AT2G04450	32	0.000116071
c2	AT5G26920	31	7.77538e-05
c2	AT2G46400	34	3.15992e-05
c2	AT1G52290	33	3.0934e-05
c2	AT3G48090	32	9.09975e-06
c2	AT1G74710	34	5.07104e-06
c2	AT3G46510	32	1.59718e-06
c2	AT4G23810	33	1.57536e-06
c2	AT1G08450	33	2.4771e-07
c2	AT4G29810	32	9.71725e-08
c2	AT3G45860	32	4.00512e-08
c2	AT2G32680	33	2.95573e-08
c2	AT4G12720	32	9.33334e-09
c2	AT4G08500	32	2.12983e-09
c3	AT1G43700	31	0.0159214
c3	AT3G49110	30	0.0107372
c3	AT3G16857	26	0.00848494
c3	AT1G70070	33	0.00641875
c3	AT1G35670	36	0.00373212
c3	AT3G47620	32	0.00361761
c3	AT5G16370	36	0.00223259
c3	AT5G51910	30	0.0012187
c3	AT3G02150	34	0.00103092
c3	AT2G25200	36	0.000795851
c3	AT5G23860	32	0.000531868
c3	AT1G19730	33	0.00020099
c3	AT5G50950	35	0.000191284
c3	AT1G78590	36	0.000135931
c3	AT1G67740	36	0.000105399
c3	AT1G19220	36	7.09741e-05
c3	AT1G77490	35	2.93796e-05
c3	AT2G43820	33	1.70455e-05
c3	AT1G14280	35	1.10533e-05
c3	AT5G49450	33	8.61237e-06
c3	AT2G27050	33	4.50034e-06
c3	AT4G22690	36	3.58349e-06
c3	AT1G08520	36	5.39175e-07
c3	AT5G09410	32	1.95079e-07
c3	AT4G34730	36	1.62312e-07
c3	AT1G18330	36	1.11272e-08
c3	AT1G62380	32	4.38616e-09
c3	AT1G03600	36	1.57585e-09
c3	AT4G14560	32	8.2254e-10
c3	AT5G35790	33	6.55031e-10
c3	AT1G80460	36	4.30151e-10
c3	AT5G59430	33	3.66179e-10
c3	AT2G30570	36	7.87809e-11
c3	AT1G06680	36	8.77076e-14
c3	AT5G66570	36	2.88658e-15
c3	AT2G46830	36	1.22125e-15
c3	AT1G29920	36	3.33067e-16
c3	AT2G30790	36	1.11022e-16
c3	AT3G04720	36	1.11022e-16
c3	AT3G54500	36	1.11022e-16
c3	AT5G64170	36	1.11022e-16
c4	AT1G73730	22	0.0193058
c4	AT1G25550	33	0.0161501
c4	AT3G02780	22	0.01593
c4	AT5G42980	33	0.00970712
c4	AT1G48110	33	0.00275643
c4	AT1G48300	32	0.00268713
c4	AT1G12580	32	0.000932041
c4	AT5G07090	33	0.000200738
c4	AT1G01710	33	0.000187609
c4	AT1G72300	33	0.000185696
c4	AT4G16680	32	6.86476e-05
c4	AT1G74030	33	4.30949e-05
c4	AT1G21440	34	3.86548e-05
c4	AT1G55150	33	1.37357e-05
c4	AT2G47250	33	1.17404e-05
c4	AT1G71880	33	4.10939e-06
c4	AT4G10180	32	4.0117e-06
c4	AT3G44720	34	3.86496e-06
c4	AT2G01350	33	3.32196e-06
c4	AT5G09330	33	9.21344e-07
c4	AT1G12820	31	6.39295e-07
c4	AT4G32660	32	5.91183e-07
c4	AT3G56010	32	9.39521e-08
c4	AT5G35530	33	8.76281e-08
c4	AT4G38950	32	6.3053e-08
c4	AT1G09690	32	4.97223e-08
c4	AT2G41840	32	4.46892e-08
c4	AT5G33320	32	3.55315e-08
c4	AT1G06670	32	2.06957e-08
c4	AT3G54640	32	1.81918e-08
c4	AT3G61240	32	1.66957e-08
c4	AT1G59760	32	5.59605e-09
c4	AT3G13920	32	4.54971e-09
c4	AT5G48880	36	4.09618e-09
c4	AT1G16700	33	2.27683e-09
c4	AT3G24170	33	9.37728e-10
c4	AT3G62310	32	8.78435e-10
c4	AT5G13110	32	6.55221e-10
c4	AT4G23100	32	5.31345e-10
c4	AT5G60390	32	5.30896e-10
c4	AT3G23940	32	5.07975e-10
c4	AT1G56580	32	4.12955e-10
c4	AT1G56070	32	3.08432e-10
c4	AT4G36130	32	2.45971e-10
c4	AT1G48650	32	1.57642e-10
c4	AT3G52960	32	1.28278e-10
c4	AT1G74060	32	1.27564e-10
c4	AT2G27230	32	7.63962e-11
c4	AT2G37040	32	6.60343e-11
c4	AT1G13440	32	4.71244e-11
c4	AT5G19510	32	4.32295e-11
c4	AT4G11150	32	3.01222e-11
c4	AT1G53240	32	2.57336e-11
c4	AT4G30010	32	2.20938e-11
c4	AT2G47510	32	1.92458e-11
c4	AT3G11250	32	1.2943e-11
c4	AT1G04170	32	5.24547e-12
c4	AT5G61170	32	3.59091e-12
c4	AT1G36730	32	3.15858e-12
c4	AT5G61020	32	2.25941e-12
c4	AT1G31970	33	7.58837e-13
c4	AT5G43960	32	5.59774e-13
c4	AT3G19760	32	4.20441e-13
c4	AT3G03950	32	2.97207e-13
c4	AT5G23060	32	1.51545e-13
c4	AT1G72370	32	9.24816e-14
c4	AT4G09730	32	3.37508e-14
c4	AT3G22330	32	5.66214e-15
c4	AT1G59990	32	2.44249e-15
c4	AT1G77760	32	2.33147e-15
c4	AT5G22440	32	1.66533e-15
c4	AT5G46430	32	2.22045e-16
c4	AT2G32060	32	1.11022e-16
c4	AT3G62250	32	1.11022e-16
c4	AT5G40770	32	1.11022e-16
c4	AT5G56710	32	1.11022e-16
c4	AT5G60670	32	1.11022e-16
c5	AT4G24520	36	0.0481699
c5	AT5G03730	34	0.0323548
c5	AT4G23270	22	0.0297266
c5	AT1G07000	33	0.0278446
c5	AT1G62300	31	0.0256718
c5	AT5G06580	25	0.021382
c5	AT4G26070	33	0.0199578
c5	AT4G08470	34	0.0139523
c5	AT5G57460	33	0.0124199
c5	AT3G18690	33	0.0114642
c5	AT5G61600	29	0.00958689
c5	AT5G50430	36	0.00529491
c5	AT4G14716	31	0.00417362
c5	AT1G73805	34	0.00153083
c5	AT1G12910	31	0.00134214
c5	AT5G26340	30	0.00110682
c5	AT1G74930	22	0.000492938
c5	AT1G30210	35	0.000466129
c5	AT2G37940	33	0.000397659
c5	AT1G64280	33	0.000218707
c5	AT3G50260	32	0.000136122
c5	AT1G08550	31	5.83953e-05
c5	AT5G25250	33	4.72117e-06
c5	AT1G01470	35	2.78627e-06
c5	AT5G52310	33	2.26716e-11
c6	AT3G63340	22	0.0379597
c6	AT3G22290	33	0.0119718
c6	AT4G18570	31	0.0108451
c6	AT5G15410	22	0.00913127
c6	AT3G18140	22	0.00657663
c6	AT4G11260	34	0.00525619
c6	AT5G23280	36	0.00309483
c6	AT3G16570	34	0.00276181
c6	AT5G64340	36	0.00146624
c6	AT5G13160	30	0.000560352
c6	AT1G34190	33	0.000420154
c6	AT3G04120	33	0.000277049
c6	AT1G70690	33	0.000258256
c6	AT1G03440	32	8.7754e-05
c6	AT3G62420	32	6.00402e-05
c6	AT5G43940	32	4.01925e-07
c6	AT5G56170	32	8.96264e-09
c7	AT1G13210	25	0.0466838
c7	AT4G34460	22	0.0382613
c7	AT5G42870	36	0.00991785
c7	AT2G33150	29	0.00321064
c7	AT2G40940	34	0.00140782
c7	AT4G27410	31	0.000267677
c7	AT1G26920	31	0.000103211
c7	AT4G16860	33	8.24964e-05
c7	AT5G08330	30	3.62023e-05
c7	AT3G16770	32	2.32249e-05
c7	AT4G35470	29	1.4807e-05
c7	AT2G45660	33	1.19879e-05
c7	AT1G09570	34	1.0488e-05
c7	AT1G20510	36	9.30283e-06
c7	AT4G35830	31	2.32305e-06
c7	AT4G29010	36	1.74377e-06
c7	AT1G20620	32	1.19659e-07
c7	AT4G24750	33	6.42601e-08
c7	AT1G19270	31	4.11101e-08
c7	AT5G02810	32	9.2384e-11
c7	AT1G22770	32	4.81171e-12
c7	AT4G05180	36	1.44573e-12
c8	AT1G01260	28	0.033106
c8	AT3G07690	32	0.0263433
c8	AT1G49820	22	0.00540366
c8	AT3G17700	34	0.00394788
c8	AT2G47210	32	0.00327335
c8	AT4G19660	35	0.00258935
c8	AT2G43790	34	0.00249661
c8	AT5G51280	33	0.00246598
c8	AT1G18570	31	0.00168302
c8	AT2G17290	36	0.00142206
c8	AT4G26120	34	0.00124792
c8	AT2G35690	36	0.000715869
c8	AT2G22300	36	0.000706758
c8	AT5G06950	31	0.000216311
c8	AT1G30755	34	6.6051e-05
c8	AT4G29900	32	2.78509e-07
c9	AT5G15840	23	0.04
c9	AT2G34250	34	0.0202031
c9	AT1G72010	33	0.0112793
c9	AT3G11840	34	0.0104616
c9	AT5G48380	22	0.00950766
c9	AT1G55500	36	0.00730764
c9	AT3G56400	33	0.00575076
c9	AT4G18390	31	0.000477646
c9	AT4G14960	36	4.56188e-05
c9	AT3G09830	33	4.36051e-05
c9	AT2G40080	36	6.92828e-06
c9	AT3G53730	36	2.56739e-06
c9	AT2G19810	31	7.85376e-07
c9	AT1G35720	36	5.12443e-07
c9	AT3G58570	36	1.57051e-07
c9	AT1G20696	36	5.28405e-09
c9	AT5G24470	36	2.03594e-09
c9	AT5G60100	36	2.31987e-11
c9	AT5G61380	36	7.361e-12
c9	AT2G21660	33	2.27063e-12
c9	AT1G68050	36	3.01981e-14
c9	AT3G46640	36	3.33067e-16
c10	AT5G07440	32	0.0398553
c10	AT1G14010	22	0.0298595
c10	AT2G43520	33	0.0168164
c10	AT5G09810	22	0.0142669
c10	AT5G03730	34	0.0140912
c10	AT1G24575	31	8.89388e-05
c10	AT1G19350	31	3.3206e-05
c10	AT4G27260	30	9.50282e-07
c10	AT2G42520	32	2.5318e-08
c11	AT5G24400	32	0.0468396
c11	AT4G25670	22	0.0444954
c11	AT3G22380	36	0.0370832
c11	AT5G53590	32	0.0293587
c11	AT5G20730	33	0.0202853
c11	AT4G36990	33	0.0123224
c11	AT1G58030	30	0.00977043
c11	AT4G24240	35	0.00853507
c11	AT5G49980	33	0.00507795
c11	AT3G49530	32	0.00500956
c11	AT5G19690	32	0.00196438
c11	AT4G19110	36	0.0019074
c11	AT3G25040	34	0.00168822
c11	AT4G15800	34	0.000529655
c11	AT1G32640	31	0.00044134
c11	AT3G45140	33	0.00031283
c11	AT3G13460	32	0.000214671
c11	AT2G24850	32	0.000149168
c11	AT5G61010	33	6.43335e-05
c11	AT4G35230	33	5.43837e-05
c11	AT2G06520	35	1.53484e-05
c11	AT5G11790	33	1.32165e-05
c11	AT2G36430	36	1.16379e-05
c11	AT5G02490	32	2.42037e-06
c11	AT3G04550	34	1.65594e-06
c11	AT2G06050	32	1.43976e-06
c11	AT2G45680	36	8.6189e-07
c11	AT4G13920	33	5.28256e-07
c11	AT1G55910	32	1.26879e-07
c11	AT5G10550	36	5.08408e-08
c11	AT3G62600	32	1.94123e-08
c11	AT1G53170	32	8.88522e-09
c11	AT2G18960	33	6.25451e-09
c11	AT1G51660	32	1.81334e-09
c11	AT5G52640	34	1.37561e-09
c11	AT5G07340	32	5.80837e-10
c11	AT2G47470	32	2.15887e-10
c11	AT2G25110	32	1.33882e-10
c11	AT1G05010	33	3.35554e-12
c11	AT3G15030	35	9.00613e-13
c11	AT3G48360	35	7.48845e-13
c11	AT5G61790	32	8.9706e-14
c11	AT2G25930	36	6.66134e-16
c11	AT3G20810	36	2.22045e-16
c11	AT5G37260	36	2.22045e-16
c12	AT2G41560	31	0.022858
c12	AT5G44200	33	0.015062
c12	AT4G05160	34	0.012907
c12	AT1G09420	36	0.0109368
c12	AT1G48270	30	0.00497821
c12	AT1G48970	32	0.000395142
c12	AT1G69370	34	0.000255973
c12	AT2G06990	33	0.000242544
c12	AT1G04960	33	0.000211694
c12	AT3G60030	33	3.99245e-05
c12	AT5G08080	33	3.60271e-05
c12	AT4G20380	36	3.5906e-05
c12	AT2G31320	32	2.50449e-05
c12	AT1G06160	30	1.93005e-05
c12	AT1G06150	32	1.64214e-05
c12	AT5G05450	33	8.54697e-06
c12	AT2G35920	31	2.20132e-06
c12	AT5G19210	32	1.91218e-06
c12	AT1G49630	32	8.86618e-07
c12	AT5G05730	33	2.55089e-07
c12	AT3G03070	32	1.02037e-07
c12	AT2G45810	32	7.83216e-08
c12	AT5G56580	32	1.29525e-08
c12	AT5G64930	35	5.39237e-09
c12	AT4G01850	32	3.49394e-09
c12	AT5G36880	33	5.52659e-10
c12	AT3G47450	32	1.03915e-11
c12	AT1G12770	32	7.76734e-12
c12	AT2G32230	32	3.37508e-13
c12	AT4G15000	32	1.58984e-13
c13	AT3G27010	22	0.0493454
c13	AT5G13190	32	0.044247
c13	AT5G03280	34	0.0403821
c13	AT1G69960	35	0.0403216
c13	AT2G25490	33	0.0347547
c13	AT2G35930	31	0.0296031
c13	AT5G58620	33	0.0271552
c13	AT1G08720	31	0.0239193
c13	AT2G38470	36	0.0191388
c13	AT1G77840	32	0.0185272
c13	AT2G33060	36	0.0180776
c13	AT5G13050	32	0.0140939
c13	AT1G42990	34	0.012637
c13	AT1G09970	22	0.0109516
c13	AT2G41560	34	0.00915603
c13	AT1G65500	22	0.00629355
c13	AT1G66090	36	0.0037546
c13	AT5G22080	34	0.0016051
c13	AT5G08330	26	0.00145911
c13	AT4G30080	33	0.00135197
c13	AT5G01710	32	0.00113452
c13	AT1G03590	32	0.000434156
c13	AT3G21070	32	0.000257079
c13	AT3G57260	32	5.31604e-05
c13	AT2G13650	32	3.74574e-05
c13	AT5G24980	33	2.65601e-05
c13	AT1G28480	32	1.34694e-05
c13	AT5G66210	31	9.6516e-06
c13	AT3G49120	33	6.58451e-06
c13	AT4G31800	32	2.3239e-06
c13	AT1G65480	23	1.50466e-06
c13	AT2G32950	32	7.58839e-07
c13	AT4G09570	32	2.73553e-07
c13	AT1G72520	31	1.96481e-07
c13	AT4G11280	31	3.90561e-08
c14	AT5G41990	33	0.0220802
c14	AT1G15780	22	0.0178132
c14	AT5G24360	33	0.0138428
c14	AT2G35510	32	0.0128018
c14	AT4G26090	33	0.00633496
c14	AT1G79000	32	0.00571575
c14	AT1G20960	33	0.00206616
c14	AT3G28450	33	0.00198818
c14	AT3G55270	32	0.00119455
c14	AT1G31870	32	0.000429176
c14	AT1G12270	33	0.000312585
c14	AT2G33730	33	0.00014551
c14	AT4G27430	32	9.23365e-05
c14	AT5G55300	32	6.66851e-05
c14	AT4G28470	32	2.77174e-05
c14	AT5G35750	32	1.56369e-05
c14	AT1G32490	32	1.03789e-05
c14	AT4G02390	33	9.51218e-06
c14	AT3G04580	33	5.91154e-06
c14	AT2G30800	32	4.36104e-06
c14	AT2G47330	32	3.58966e-06
c14	AT4G19600	32	2.41297e-06
c14	AT2G27040	32	6.88486e-07
c14	AT4G24190	32	3.95665e-08
c14	AT2G13540	32	7.28492e-09
c14	AT3G16840	33	6.09705e-09
c14	AT4G02570	32	8.71608e-10
c14	AT4G03550	32	3.08775e-10
c14	AT5G62190	36	5.03042e-13
c14	AT4G22670	32	2.86327e-13
c15	AT5G46790	36	0.0243761
c15	AT1G19640	34	0.00722489
c15	AT2G34630	31	0.00564157
c15	AT3G52450	31	0.0017104
c15	AT5G09670	33	0.00113125
c15	AT5G07350	32	0.000805677
c15	AT2G44950	32	0.000546733
c15	AT1G17380	31	0.000301686
c15	AT1G04550	32	0.000253069
c15	AT5G52830	33	0.000131962
c15	AT5G20020	32	0.000122919
c15	AT2G22780	33	9.2511e-05
c15	AT4G34830	32	9.21035e-05
c15	AT2G40670	32	8.75347e-05
c15	AT2G20890	33	8.60394e-05
c15	AT2G39660	33	5.92038e-05
c15	AT4G02940	33	5.53382e-05
c15	AT5G39950	33	4.77396e-05
c15	AT5G09460	34	4.7364e-05
c15	AT2G30020	32	3.91278e-05
c15	AT2G36880	32	3.55196e-05
c15	AT1G52760	32	1.06973e-05
c15	AT4G29220	33	1.00033e-05
c15	AT1G64140	33	7.38409e-06
c15	AT4G16760	33	6.76358e-06
c15	AT1G79270	33	4.70212e-06
c15	AT2G24570	33	4.44373e-06
c15	AT1G59700	34	4.15956e-06
c15	AT4G29130	32	1.99886e-06
c15	AT3G02780	32	1.9439e-06
c15	AT5G50210	33	1.12331e-06
c15	AT5G45410	32	8.17697e-07
c15	AT4G16630	32	5.22441e-07
c15	AT1G17420	32	3.11672e-07
c15	AT1G31170	32	1.99781e-07
c15	AT3G18780	33	1.95606e-07
c15	AT3G45240	33	1.89571e-07
c15	AT1G55090	32	1.62213e-07
c15	AT4G05440	33	1.41726e-07
c15	AT4G09000	32	1.33336e-07
c15	AT4G39950	33	5.5817e-08
c15	AT2G01670	32	2.93312e-08
c15	AT2G41010	32	2.45594e-08
c15	AT5G14760	33	1.75394e-08
c15	AT1G64060	33	1.13946e-08
c15	AT2G18510	32	8.95182e-09
c15	AT2G47580	32	8.86718e-09
c15	AT3G06980	32	8.3028e-09
c15	AT2G18160	32	6.96008e-09
c15	AT1G17600	32	4.20235e-09
c15	AT3G26650	32	2.37345e-09
c15	AT4G10760	32	1.64427e-09
c15	AT5G67160	32	5.94138e-10
c15	AT5G47910	32	3.84356e-10
c15	AT4G35090	32	2.8194e-10
c15	AT4G07990	32	2.78118e-10
c15	AT4G17840	32	2.18953e-10
c15	AT5G26742	32	1.84953e-10
c15	AT5G52780	32	1.06807e-10
c15	AT1G56510	32	9.58491e-11
c15	AT4G32770	32	7.64501e-11
c15	AT3G02060	32	2.36035e-11
c15	AT4G20980	32	2.24167e-11
c15	AT5G09660	32	2.2342e-11
c15	AT1G37130	32	8.6614e-12
c15	AT4G37925	32	4.50773e-12
c15	AT1G24280	32	2.85805e-12
c15	AT4G34590	33	1.00675e-12
c15	AT5G58260	32	1.83853e-13
c15	AT5G63420	34	1.44551e-13
c15	AT1G54270	32	5.62883e-14
c15	AT5G60790	32	9.54792e-15
c15	AT2G31070	32	1.11022e-16
c16	AT4G16110	36	0.0476273
c16	AT5G05450	22	0.0279042
c16	AT2G31660	34	0.0219621
c16	AT1G72360	35	0.0137698
c16	AT2G33550	35	0.00850203
c16	AT2G31230	35	0.00526733
c16	AT1G80360	33	0.00473878
c16	AT3G06110	34	0.00456674
c16	AT1G66340	33	0.00374576
c16	AT3G06480	33	0.00347366
c16	AT5G37475	33	0.000152173
c16	AT2G24100	33	0.000116574
c16	AT5G11170	33	0.00010633
c16	AT1G20670	35	9.77866e-05
c16	AT4G08900	32	1.51573e-05
c16	AT3G53280	34	1.15874e-05
c16	AT5G66850	33	5.85018e-06
c16	AT5G16070	33	3.35314e-06
c16	AT5G02840	34	9.44608e-07
c16	AT3G51030	31	4.40133e-07
c16	AT1G35560	34	2.70414e-07
c16	AT1G74100	33	2.36365e-08
c16	AT2G30950	36	1.05604e-08
c16	AT4G23570	32	4.3618e-09
c16	AT1G21640	36	4.34466e-09
c16	AT2G42950	33	4.03646e-09
c16	AT5G40610	31	3.10368e-09
c16	AT1G26550	33	2.55237e-09
c16	AT4G21280	36	1.10849e-09
c16	AT5G64350	32	6.4052e-10
c16	AT5G48485	31	1.37479e-10
c16	AT5G28500	32	3.10992e-11
c16	AT5G30510	32	1.30687e-11
c16	AT2G26980	32	4.57068e-12
c16	AT3G09600	35	3.28926e-12
c16	AT1G01060	36	6.66134e-16

## Sheet: WT 30C
Cluster	Gene	Period	p-value
c1	AT5G57870	26	0.0443966
c1	AT5G63380	25	0.0288194
c1	AT4G11110	23	0.0151044
c1	AT4G14410	23	0.0129351
c1	AT4G23740	26	0.00926241
c1	AT3G58510	23	0.00748624
c1	AT4G00660	24	0.00627644
c1	AT3G11830	22	0.00412417
c1	AT1G18890	22	0.00198798
c1	AT2G18790	22	0.00152387
c1	AT2G36250	24	0.00140005
c1	AT2G21230	23	0.000856609
c1	AT4G11970	22	0.00068554
c1	AT5G63120	23	0.000206316
c1	AT4G35260	23	0.000198166
c1	AT1G58100	23	9.62953e-05
c1	AT3G53110	24	2.62117e-05
c1	AT3G54170	23	1.63208e-05
c1	AT3G17390	24	1.63015e-05
c1	AT3G47520	23	6.68281e-07
c1	AT3G55020	23	1.70663e-07
c2	AT2G31880	31	0.0424033
c2	AT3G12390	26	0.0383674
c2	AT3G52430	22	0.0120846
c2	AT3G50470	30	0.0083516
c2	AT2G32680	24	0.00672052
c2	AT5G40760	23	0.005851
c2	AT1G75040	22	0.00317898
c2	AT3G45860	23	0.00116038
c2	AT2G04450	31	0.00114109
c2	AT1G08450	30	0.000524349
c2	AT3G46510	22	0.000498231
c2	AT4G12720	23	0.000354272
c2	AT5G24530	22	0.000338442
c2	AT3G25020	25	0.000188587
c2	AT4G29810	22	0.000159418
c2	AT3G11010	29	9.33586e-05
c2	AT4G11890	28	4.70659e-05
c2	AT2G46400	22	6.0394e-06
c2	AT4G08500	23	8.19486e-07
c2	AT1G52290	22	5.21757e-07
c3	AT3G04720	22	0.0357446
c3	AT1G77490	24	0.0275693
c3	AT1G19730	22	0.0178746
c3	AT1G35670	23	0.00865219
c3	AT5G51910	23	0.0083992
c3	AT1G78590	22	0.00361976
c3	AT5G16370	22	0.00176782
c3	AT5G23860	22	0.00166667
c3	AT1G43700	25	0.00120887
c3	AT5G50950	22	0.000978062
c3	AT2G25200	22	0.000393349
c3	AT1G67740	23	7.39253e-05
c3	AT2G43820	22	5.36721e-05
c3	AT3G02150	23	5.06159e-05
c3	AT1G80460	22	5.05945e-05
c3	AT5G49450	23	9.68489e-06
c3	AT5G09410	23	4.53979e-06
c3	AT1G08520	23	2.76854e-06
c3	AT2G27050	22	3.17824e-07
c3	AT2G30790	22	4.73397e-08
c3	AT5G35790	22	2.26517e-08
c3	AT1G62380	22	8.29784e-09
c3	AT2G30570	22	7.11434e-09
c3	AT1G03600	23	3.53263e-09
c3	AT4G34730	23	3.5269e-09
c3	AT4G14560	23	2.628e-09
c3	AT1G14280	23	6.73185e-11
c3	AT5G59430	23	4.13058e-12
c3	AT1G18330	22	6.65357e-13
c3	AT1G06680	22	3.62488e-13
c3	AT5G66570	22	9.99201e-16
c3	AT1G29920	22	2.22045e-16
c3	AT2G46830	23	1.11022e-16
c3	AT3G54500	22	1.11022e-16
c3	AT5G64170	22	1.11022e-16
c4	AT1G12820	24	0.0046305
c4	AT1G12580	22	0.00249948
c4	AT1G72300	22	0.00188925
c4	AT1G74030	22	0.00100425
c4	AT1G04510	23	0.000925457
c4	AT1G01710	24	0.000647653
c4	AT5G33320	23	0.000519096
c4	AT1G25550	24	0.000397658
c4	AT1G48110	22	0.000244129
c4	AT1G21440	24	0.000166018
c4	AT2G47250	23	0.000136332
c4	AT1G73730	24	0.00011058
c4	AT5G09330	22	7.93808e-05
c4	AT4G38950	22	4.3316e-05
c4	AT5G07090	22	2.76011e-05
c4	AT3G54640	22	2.14009e-05
c4	AT1G48300	23	1.53676e-05
c4	AT2G41840	24	1.07556e-05
c4	AT3G62310	23	7.9353e-06
c4	AT1G59760	23	6.11517e-06
c4	AT4G32660	23	5.30128e-06
c4	AT4G10180	23	3.10644e-06
c4	AT4G16680	23	1.67107e-06
c4	AT1G55150	23	6.20176e-07
c4	AT4G23100	22	4.86904e-07
c4	AT5G61020	23	3.49585e-07
c4	AT1G77760	22	2.22097e-07
c4	AT5G43960	23	1.63333e-07
c4	AT5G42980	23	1.58946e-07
c4	AT1G04170	23	1.52001e-07
c4	AT1G06670	23	1.46896e-07
c4	AT1G56070	23	1.46422e-07
c4	AT3G56010	22	1.10944e-07
c4	AT1G48650	23	5.0806e-08
c4	AT5G61170	23	4.86916e-08
c4	AT3G13920	23	3.12373e-08
c4	AT5G35530	24	3.07563e-08
c4	AT1G09690	24	3.03244e-08
c4	AT3G23940	23	2.96072e-08
c4	AT2G01350	23	2.5833e-08
c4	AT4G36130	23	1.89961e-08
c4	AT3G52960	23	6.11004e-09
c4	AT1G74060	23	3.63123e-09
c4	AT3G61240	22	3.53447e-09
c4	AT3G03950	23	3.18064e-09
c4	AT1G71880	23	9.18437e-10
c4	AT5G19510	23	3.10784e-10
c4	AT3G19760	23	2.81194e-10
c4	AT3G11250	23	6.65438e-11
c4	AT5G60390	23	6.56839e-11
c4	AT1G16700	23	5.00209e-11
c4	AT1G59990	22	4.24185e-11
c4	AT2G27230	24	1.8862e-11
c4	AT1G56580	23	1.20294e-11
c4	AT5G22440	23	1.16687e-11
c4	AT5G60670	22	5.14888e-12
c4	AT1G72370	23	1.68088e-12
c4	AT2G37040	22	1.57674e-12
c4	AT1G13440	22	7.26308e-13
c4	AT4G09730	23	6.1251e-13
c4	AT2G47510	23	2.71227e-13
c4	AT1G36730	23	2.26041e-13
c4	AT4G11150	23	2.08056e-13
c4	AT5G13110	22	1.85629e-13
c4	AT3G44720	23	7.17204e-14
c4	AT3G24170	23	6.66134e-14
c4	AT5G48880	22	5.41789e-14
c4	AT4G30010	23	2.81997e-14
c4	AT5G23060	23	2.43139e-14
c4	AT1G53240	23	1.89848e-14
c4	AT5G56710	22	6.66134e-15
c4	AT2G32060	22	6.43929e-15
c4	AT3G62250	22	4.77396e-15
c4	AT1G31970	22	3.10862e-15
c4	AT5G46430	22	2.77556e-15
c4	AT5G40770	22	9.99201e-16
c4	AT3G22330	22	2.22045e-16
c5	AT2G38120	22	0.0494902
c5	AT4G08470	26	0.0404958
c5	AT5G50430	22	0.023601
c5	AT4G26070	28	0.0178566
c5	AT1G62300	22	0.0171507
c5	AT3G50260	22	0.0128507
c5	AT5G06580	28	0.00298547
c5	AT4G24690	23	0.00153382
c5	AT1G65790	24	0.00139948
c5	AT1G73805	31	0.00103619
c5	AT1G14790	25	0.000268843
c5	AT1G01470	22	4.88166e-05
c5	AT1G08550	23	1.49355e-05
c5	AT5G26340	23	2.28224e-09
c5	AT5G52310	23	1.55431e-14
c6	AT1G34190	22	0.0465522
c6	AT3G13060	22	0.0460832
c6	AT1G70690	22	0.0397187
c6	AT3G63340	22	0.0139694
c6	AT4G11260	23	0.0124432
c6	AT5G13160	23	0.00527399
c6	AT4G38800	23	0.00437042
c6	AT1G65420	22	0.00294311
c6	AT3G16570	23	0.00152088
c6	AT5G64340	22	0.0011026
c6	AT4G18570	22	0.000143232
c6	AT3G62420	25	0.000131671
c6	AT5G23280	24	9.65992e-05
c6	AT3G22290	22	2.60102e-06
c6	AT5G43940	23	4.22461e-07
c6	AT5G15410	23	1.856e-09
c6	AT1G02500	23	6.32651e-10
c6	AT5G56170	23	4.13296e-10
c7	AT2G33150	22	0.0477928
c7	AT3G20770	22	0.033537
c7	AT5G08330	22	0.026777
c7	AT4G27410	23	0.0222759
c7	AT3G16770	22	0.0196291
c7	AT1G13210	23	0.00828814
c7	AT4G29010	22	0.00615955
c7	AT3G51550	22	0.00260256
c7	AT1G20510	22	0.0023973
c7	AT1G26920	23	0.00211137
c7	AT2G45660	23	0.000623852
c7	AT4G35470	22	0.000329689
c7	AT5G46330	22	0.000134955
c7	AT4G24750	23	9.89041e-05
c7	AT1G09570	22	8.26989e-05
c7	AT2G40940	23	4.07285e-06
c7	AT4G05180	22	2.27767e-06
c7	AT4G16860	23	1.01521e-07
c7	AT4G35830	22	1.82987e-08
c7	AT1G22770	22	3.55271e-15
c7	AT1G20620	23	1.11022e-16
c7	AT5G02810	22	1.11022e-16
c8	AT4G19660	30	0.0372252
c8	AT3G17700	31	0.0365633
c8	AT3G07690	23	0.032711
c8	AT4G26120	22	0.0322937
c8	AT3G44200	23	0.00227306
c8	AT3G26640	23	0.00213758
c8	AT3G13530	23	0.0010979
c8	AT2G35690	23	0.00102498
c8	AT1G01260	25	0.000112805
c9	AT3G09830	22	0.038825
c9	AT3G27300	23	0.0313557
c9	AT3G56400	26	0.0092779
c9	AT4G14960	23	0.00921117
c9	AT3G53730	22	0.00484122
c9	AT4G18390	32	0.00322596
c9	AT5G48380	22	0.00316775
c9	AT4G26080	22	0.0029288
c9	AT2G19810	22	0.000184782
c9	AT5G52660	22	1.27373e-05
c9	AT1G20020	23	1.40188e-06
c9	AT3G58570	23	6.07712e-07
c9	AT1G20696	22	8.34696e-08
c9	AT1G35720	23	3.07492e-09
c9	AT5G24470	22	7.93882e-10
c9	AT5G60100	22	6.32827e-15
c9	AT3G46640	22	2.66454e-15
c9	AT2G40080	22	2.22045e-16
c9	AT1G68050	23	1.11022e-16
c9	AT2G21660	23	1.11022e-16
c9	AT5G61380	23	1.11022e-16
c10	AT1G12910	28	0.0172473
c10	AT1G24575	23	0.00996758
c10	AT1G19350	24	0.00940357
c10	AT5G24400	22	0.00121923
c10	AT4G11110	24	0.00100674
c10	AT5G09810	23	0.000916748
c10	AT2G42520	23	0.000256897
c10	AT2G43520	25	7.80984e-05
c10	AT4G27260	22	2.45176e-07
c11	AT5G19690	26	0.0448773
c11	AT4G36990	24	0.0402313
c11	AT3G01470	23	0.0320488
c11	AT3G25040	25	0.025325
c11	AT3G22380	22	0.0235706
c11	AT4G24240	22	0.018449
c11	AT5G08070	24	0.00753315
c11	AT4G39030	24	0.00717918
c11	AT1G32640	22	0.00537525
c11	AT3G45140	23	0.00239016
c11	AT5G07340	23	0.00217794
c11	AT4G13920	22	0.00119578
c11	AT5G61010	22	0.000581822
c11	AT2G24850	22	0.000220032
c11	AT3G49530	22	0.000177296
c11	AT1G04960	23	0.000149985
c11	AT4G15800	23	0.000136832
c11	AT2G06520	22	0.000124579
c11	AT4G25670	22	0.000114415
c11	AT4G19110	22	0.00011206
c11	AT1G05010	22	8.49186e-05
c11	AT3G04550	22	2.57544e-05
c11	AT5G24400	22	2.32252e-05
c11	AT3G62600	22	2.29033e-05
c11	AT2G25110	22	1.21413e-05
c11	AT1G53170	23	2.5668e-06
c11	AT2G06050	22	1.66412e-06
c11	AT1G51660	22	4.4447e-07
c11	AT5G02490	24	2.0337e-07
c11	AT3G15030	22	1.85086e-07
c11	AT1G06150	23	1.61767e-07
c11	AT1G55910	22	1.02433e-07
c11	AT5G10550	23	9.19058e-08
c11	AT4G35230	22	2.15701e-08
c11	AT5G61790	22	7.83348e-09
c11	AT2G47470	22	6.53106e-09
c11	AT2G36430	22	2.90037e-10
c11	AT5G52640	22	8.79619e-12
c11	AT2G45680	22	8.77964e-13
c11	AT2G18960	22	3.04312e-13
c11	AT2G25930	22	7.54952e-15
c11	AT3G48360	22	3.33067e-16
c11	AT3G20810	22	1.11022e-16
c11	AT5G11790	22	1.11022e-16
c11	AT5G37260	22	1.11022e-16
c12	AT4G34840	22	0.03644
c12	AT3G02065	27	0.0324118
c12	AT4G05160	23	0.0188739
c12	AT4G23550	22	0.0184757
c12	AT2G06990	23	0.00567484
c12	AT5G44200	24	0.00371058
c12	AT1G69370	22	0.00353545
c12	AT5G08080	22	0.000664016
c12	AT1G48970	23	0.000129766
c12	AT5G05730	22	0.000101758
c12	AT1G71860	24	7.957e-05
c12	AT1G77920	22	6.6177e-05
c12	AT3G60030	24	2.9111e-05
c12	AT4G20380	24	1.23775e-05
c12	AT1G48270	23	8.69901e-06
c12	AT5G19210	22	7.55307e-06
c12	AT2G31320	24	1.5555e-06
c12	AT2G45810	23	1.21693e-06
c12	AT5G56580	23	1.84166e-07
c12	AT2G35920	23	4.85659e-08
c12	AT5G64930	23	1.83862e-08
c12	AT5G36880	22	5.94598e-09
c12	AT5G05450	23	2.06227e-09
c12	AT4G15000	22	1.62017e-09
c12	AT1G12770	23	3.73369e-10
c12	AT3G03070	23	1.15312e-10
c12	AT3G47450	23	1.25516e-11
c12	AT1G49630	23	6.4343e-12
c12	AT2G32230	23	5.74552e-12
c12	AT4G01850	23	1.33016e-12
c13	AT5G58620	25	0.0361738
c13	AT1G03590	24	0.0290846
c13	AT1G28480	22	0.0235021
c13	AT3G21070	23	0.0191897
c13	AT2G35930	23	0.0182896
c13	AT1G77840	23	0.00975274
c13	AT3G59050	23	0.00771739
c13	AT5G08330	23	0.00597271
c13	AT1G66090	22	0.00545872
c13	AT5G01710	24	0.00463205
c13	AT3G23250	23	0.00223674
c13	AT5G66210	22	0.0014687
c13	AT3G49120	22	0.000958563
c13	AT4G11280	24	0.000747911
c13	AT2G32950	23	0.0004803
c13	AT4G09570	22	0.000312346
c13	AT3G57260	25	0.000262313
c13	AT4G31800	22	0.000130932
c13	AT5G13320	24	5.87158e-05
c13	AT5G24980	22	2.11271e-05
c13	AT1G72520	22	1.99643e-06
c13	AT1G65500	23	8.21758e-08
c14	AT1G20920	24	0.0491771
c14	AT4G24190	22	0.0236369
c14	AT5G35750	24	0.0216344
c14	AT3G25570	22	0.0212865
c14	AT5G41990	22	0.0175143
c14	AT1G32230	22	0.0172715
c14	AT3G26560	22	0.0157088
c14	AT5G24360	23	0.0117744
c14	AT3G28450	22	0.00955023
c14	AT1G20960	23	0.00408072
c14	AT2G33540	24	0.00388846
c14	AT2G15480	22	0.00385198
c14	AT5G61140	24	0.00296562
c14	AT4G26090	27	0.00128456
c14	AT1G12270	24	0.00102061
c14	AT5G46210	24	0.000989974
c14	AT3G55270	23	0.000269229
c14	AT1G79000	24	8.15015e-05
c14	AT5G55300	23	7.04717e-05
c14	AT3G16840	23	6.28632e-05
c14	AT2G27040	23	1.07149e-05
c14	AT2G33730	22	6.67597e-06
c14	AT2G47330	23	6.2639e-06
c14	AT4G27430	23	8.67488e-07
c14	AT4G02390	22	8.62e-07
c14	AT1G31870	22	2.27504e-07
c14	AT2G13540	23	4.11837e-08
c14	AT1G32490	24	3.54436e-08
c14	AT4G28470	23	1.98468e-08
c14	AT4G03550	23	1.39439e-09
c14	AT4G19600	22	6.11558e-10
c14	AT4G02570	22	6.05349e-10
c14	AT4G22670	22	3.17373e-11
c14	AT5G62190	22	1.73417e-13
c15	AT5G20020	23	0.0293027
c15	AT5G46790	24	0.017788
c15	AT2G39940	25	0.0146671
c15	AT4G34830	25	0.012671
c15	AT1G52760	22	0.0106303
c15	AT2G44950	24	0.0090152
c15	AT5G50210	23	0.00354845
c15	AT2G30020	22	0.00199485
c15	AT1G55090	23	0.00190041
c15	AT4G29220	24	0.00103314
c15	AT5G07350	22	0.000879941
c15	AT5G52830	24	0.000876443
c15	AT1G17420	22	0.000870269
c15	AT2G39660	23	0.000421076
c15	AT4G09000	22	0.000312793
c15	AT3G02780	22	0.000155391
c15	AT1G64140	23	0.000124284
c15	AT1G09810	22	0.000102406
c15	AT5G39950	22	8.8679e-05
c15	AT1G17380	23	3.16558e-05
c15	AT1G59700	23	2.92694e-05
c15	AT2G34630	23	1.46022e-05
c15	AT3G02060	22	1.12188e-05
c15	AT2G22780	23	9.61019e-06
c15	AT2G24570	23	8.14545e-06
c15	AT4G16630	24	6.53018e-06
c15	AT2G36880	24	5.34114e-06
c15	AT1G17600	22	4.39807e-06
c15	AT3G18780	22	4.15757e-06
c15	AT5G26742	23	3.41899e-06
c15	AT5G09460	23	3.19585e-06
c15	AT2G20890	23	3.03785e-06
c15	AT5G09670	24	1.74882e-06
c15	AT3G45240	23	8.60374e-07
c15	AT4G02940	22	8.41395e-07
c15	AT5G45410	22	3.06189e-07
c15	AT4G29130	23	2.01577e-07
c15	AT5G52780	23	1.92311e-07
c15	AT4G16760	23	1.28289e-07
c15	AT3G26650	23	6.46881e-08
c15	AT3G06980	23	5.9917e-08
c15	AT1G31170	22	5.65933e-08
c15	AT2G01670	22	2.97423e-08
c15	AT2G18160	23	1.1044e-08
c15	AT1G19640	23	4.90038e-09
c15	AT1G04550	24	4.23515e-09
c15	AT5G09660	22	3.65886e-09
c15	AT5G67160	23	2.4751e-09
c15	AT1G37130	22	2.35338e-09
c15	AT5G58260	22	1.39351e-09
c15	AT2G47580	23	1.15085e-09
c15	AT4G10760	23	8.76902e-10
c15	AT1G24280	22	5.4716e-10
c15	AT1G56510	23	2.95545e-10
c15	AT1G79270	23	2.67367e-10
c15	AT4G20980	22	1.98412e-10
c15	AT4G17840	23	1.23061e-10
c15	AT2G40670	22	6.10679e-11
c15	AT1G64060	23	3.61116e-11
c15	AT4G34590	23	2.61602e-11
c15	AT4G07990	22	1.47428e-11
c15	AT4G05440	23	1.1302e-11
c15	AT5G63420	22	5.53579e-12
c15	AT2G18510	23	3.97482e-12
c15	AT5G47910	23	1.65112e-12
c15	AT4G37925	22	8.80962e-13
c15	AT2G41010	23	4.35318e-13
c15	AT4G35090	23	3.26184e-13
c15	AT1G54270	22	2.02061e-14
c15	AT5G60790	22	1.36557e-14
c15	AT4G32770	23	3.10862e-15
c15	AT2G31070	23	1.11022e-16
c15	AT4G39950	22	1.11022e-16
c15	AT5G14760	23	1.11022e-16
c16	AT2G45770	22	0.0419274
c16	AT2G31660	22	0.0163268
c16	AT3G53280	22	0.011579
c16	AT3G06110	23	0.00968251
c16	AT1G72360	30	0.00306129
c16	AT2G31230	22	0.00276161
c16	AT5G05450	23	0.00262413
c16	AT2G33550	23	0.00143565
c16	AT3G51030	22	0.000905514
c16	AT1G80360	23	0.000479206
c16	AT5G37475	23	0.000475828
c16	AT1G20670	23	0.000252401
c16	AT5G66850	24	6.39379e-05
c16	AT2G24100	23	2.48628e-05
c16	AT2G42950	24	2.48597e-05
c16	AT3G06480	23	2.17141e-05
c16	AT5G11170	23	1.99262e-05
c16	AT1G35560	23	1.03684e-05
c16	AT4G08900	22	7.79412e-06
c16	AT1G21640	22	4.9436e-06
c16	AT2G26980	22	2.44408e-06
c16	AT4G23570	23	2.25133e-06
c16	AT5G16070	22	1.04508e-06
c16	AT1G26550	22	6.374e-07
c16	AT5G40610	24	2.12254e-07
c16	AT4G21280	23	1.81145e-07
c16	AT5G02840	24	1.29476e-07
c16	AT2G30950	23	2.66048e-08
c16	AT1G74100	22	1.19128e-08
c16	AT5G30510	23	9.97917e-10
c16	AT5G28500	23	9.74338e-10
c16	AT5G64350	23	3.40838e-13
c16	AT1G01060	23	1.11022e-16
c16	AT3G09600	23	1.11022e-16
